# Supplementary material for: Divergence of gut bacteria through the selection of genomic variants implicated in the metabolism of sugars, amino acids, and purines by small extracellular vesicles in milk
Source: Gut Microbes. 2025 Jan 6;17(1):2449704. doi: 10.1080/19490976.2025.2449704 (PMC12716043; doi:10.1080/19490976.2025.2449704)
Supplement: Supplemental Material [file KGMI_A_2449704_SM0357.zip]

Archive with 3 entries (3 files):
- Supplementary Table 9_Metabolites in bacterial pellets and culture media supernatants.xlsx
- Supplementary file.docx
- Supplementary Table 7_Transcription of genomic variants in bacteria.xlsx
