# Supplementary material for: Divergence of gut bacteria through the selection of genomic variants implicated in the metabolism of sugars, amino acids, and purines by small extracellular vesicles in milk
Source: Gut Microbes. 2025 Jan 6;17(1):2449704. doi: 10.1080/19490976.2025.2449704 (PMC12716043; doi:10.1080/19490976.2025.2449704)
Supplement: Supplemental Material [file KGMI_A_2449704_SM0357.zip › Supplementary Table 9_Metabolites in bacterial pellets and culture media supernatants.xlsx]

## Sheet: 1. Data Key & Explanation
Supplementary Table 9. Metabolites in bacterial pellets and culture media supernatants.
Tab 1. Data Key & Explanation
Title: Metabolomics data of cell pellets and media supernatant with the statistical anlaysis
Chemical Annotation Descriptions
Pathway Sort Order	An internally-generated number intended for sorting compounds by biochemical Super pathway and Sub pathway
Biochemical Name	Indicates a compound that has been confirmed based on an authentic chemical standard and metabolon is highly confident in its identity. (Metabolomics Standards Initiative Tier 1 identification)
Biochemical Name*	Indicates a compound that has not been confirmed based on a standard, but metabolon is confident in its identity. (Level 2)
Biochemical Name**	Indicates a compound for which a standard is not available, but metabolon is reasonably confident in its identity or the information provided. (Level 3)
Biochemical Name (#) or [#]	Indicates a compound that is a structural isomer of another compound in the Metabolon spectral library. For example, a steroid that may be sulfated at one of several positions that are indistinguishable by the mass spectrometry data or a diacylglycerol for which more than one stereospecific molecule exists.
Superpathway	The general biochemical class assigned to the identified biochemical (e.g. lipid, amino acid, carbohydrate, etc.) intended for sorting compounds by broad biochemical classes
Sub pathway	A more specific biochemical class assigned to the identified biochemical (e.g. TCA cycle, monoacylglycerols, etc.) intended for grouping/sorting compounds by biochemical pathway/class
Platform	The Metabolon untargeted metabolomics platform consists of four different methods (i.e. Pos Late, Pos Early, Polar, and Neg). This column indicates which method was used to report the values associated with the detected biochemical.
Comp ID	An internally-generated Metabolon compound identifier
KEGG	An alphanumeric compound identifier and link to compound information in the Kyoto Encyclopedia of Genes and Genomes (KEGG)
HMDB	An alphanumeric compound identifier and link to compound information maintained by the Human Metabolome Database (HMDB)
PUBCHEM	A unique numerical identifier assigned by the National Center for Biotechnology Information (NCBI) and searchable in the PubChem database
Statistical Analysis/Descriptors
FOLD CHANGE	Indicates the ratio of the mean scaled intesity for a metabolite between two experimental groups.
0.55	Yellow: indicates significant difference (p≤0.05) between the groups shown, metabolite ratio of < 1.00
0.76	Light Green: narrowly missed statistical cutoff for significance 0.05<p<0.10, metabolite ratio of < 1.00
1.71	Blue: indicates significant difference (p≤0.05) between the groups shown; metabolite ratio of ≥ 1.00
1.32	Light Red: narrowly missed statistical cutoff for significance 0.05<p<0.10, metabolite ratio of ≥ 1.00
1.2	Non-colored text and cell: mean values are not significantly different for that comparison
p-value	p-values for each comparison is derived from the Natural Log-Transformed Data using the corresponding statistical analysis (for eg. t-Test, ANOVA, etc.)
q-value	q-values for each comparison is derived from the Natural Log-Transformed Data using False Discovery Rate (FDR) method.
Mean values	Represents the mean scaled intensity for a metabolite in a particular experimental group.

## Sheet: 2.Metabolites_Media supernatant
Tab 2. Alteration of metabolites by bovine milk exosomes in murine cecum cultures (Media supernatant)
Yellow ■ and Blue ■ shaded cells indicate p≤0.05 (Blue ■ indicates that the mean values are significantly higher for that comparison; Yellow ■ values significantly lower). Light red ■ and light green ■ shaded cells indicate 0.05<p<0.10 (light red ■ indicates that the mean values trend higher for that comparison; light green ■ values trend lower).
												Fold of Change
												Two-Way ANOVA Contrasts
									X	Mean Values		DEP
Pathway Sort Order	Super Pathway	Sub Pathway	Biochemical Name	Platform	Comp ID	KEGG	HMDB	PUBCHEM	X	DEP	ENR	ENR	p-value	q-value	X
1	Amino Acid	Glycine, Serine and Threonine Metabolism	glycine	LC/MS pos early	58	C00037	HMDB0000123	750		4.8689	1.1449	4.25	0.281594	0.375784
2			N-acetylglycine	LC/MS pos early	27710		HMDB0000532	10972		1.0256	1.1123	0.92	0.46943	0.523433
6			dimethylglycine	LC/MS pos early	5086	C03626	HMDB0000092	673		0.7756	0.8956	0.87	0.445343	0.505312
7			betaine	LC/MS pos early	3141	C00719	HMDB0000043	247		0.6964	0.6721	1.04	0.599676	0.607397
10			serine	LC/MS pos early	1648	C00065	HMDB0000187	5951		0.8354	1.048	0.8	0.21671	0.331323
11			N-acetylserine	LC/MS pos early	37076		HMDB0002931	65249		1.3216	0.4279	3.09	0.0267923	0.0901432
16			2-methylserine	LC/MS pos early	53229	C02115		94309		0.9594	1.1427	0.84	0.301137	0.393634
17			threonine	LC/MS pos early	1284	C00188	HMDB0000167	6288		0.934	0.934	1	1	0.783236
18			N-acetylthreonine	LC/MS polar	33939		HMDB0062557	152204		1.4152	0.2895	4.89	0.0183002	0.0798343
19			allo-threonine	LC/MS polar	15142	C05519	HMDB0004041	99289		0.9111	1.1131	0.82	0.29159	0.385057
20			phosphothreonine	LC/MS pos early	37453	C12147	HMDB0011185	3246323		1.753	0.7207	2.43	0.0414269	0.114492
22			homoserine	LC/MS pos early	18351	C00263	HMDB0000719	12647		1.1092	0.9356	1.19	0.822428	0.735554
23			O-acetylhomoserine	LC/MS polar	31539	C01077	HMDB0029423	439389		1.0508	0.9276	1.13	0.372951	0.455603
29		Alanine and Aspartate Metabolism	alanine	LC/MS pos early	1126	C00041	HMDB0000161	5950		0.8442	1.0539	0.8	0.138257	0.245386
31			N-acetylalanine	LC/MS polar	1585	C02847	HMDB0000766	88064		1.2734	1.0393	1.23	0.427048	0.498892
32			N-methylalanine	LC/MS pos early	37069	C02721	HMDB0094692	4377		0.9022	1.3593	0.66	0.153988	0.26247
35			N-carbamoylalanine	LC/MS pos early	52340			426409		0.9702	1.0839	0.9	0.247678	0.34826
36			aspartate	LC/MS pos early	443	C00049	HMDB0000191	5960		0.854	3.9667	0.22	0.229112	0.335787
37			N-acetylaspartate (NAA)	LC/MS polar	22185	C01042	HMDB0000812	65065		0.7732	1.6825	0.46	0.0228491	0.0850071
40			asparagine	LC/MS pos early	512	C00152	HMDB0000168	6267		0.7332	1.1154	0.66	0.244919	0.34712
42			N-acetylasparagine	LC/MS pos early	33942		HMDB0006028	99715		0.9451	1.3018	0.73	0.0633689	0.148598
46		Glutamate Metabolism	glutamate	LC/MS pos early	57	C00025 C00217	HMDB0000148	33032		4.4303	0.5834	7.59	0.117629	0.220936
47			glutamine	LC/MS pos early	53	C00064	HMDB0000641	5961		0.6269	1.6708	0.38	0.0906244	0.184549
48			alpha-ketoglutaramate*	LC/MS polar	62101	C00940	HMDB0001552	48		1.3824	0.6667	2.07	0.0115574	0.0652265
49			N-acetylglutamate	LC/MS polar	15720	C00624	HMDB0001138	70914		1.1296	0.9646	1.17	0.318899	0.40857
50			N-acetylglutamine	LC/MS polar	33943	C02716	HMDB0006029	182230		0.9064	1.06	0.86	0.326813	0.415954
53			4-hydroxyglutamate	LC/MS pos early	40499	C03079	HMDB0001344	439902		0.8319	1.0625	0.78	0.216603	0.331323
56			glutamate, gamma-methyl ester	LC/MS pos early	33487		HMDB0061715	68662		1.4448	0.4588	3.15	0.0115157	0.0652265
58			beta-citrylglutamate	LC/MS neg	54923	C20775		189741		0.9744	1.0674	0.91	0.232143	0.337672
60			carboxyethyl-GABA	LC/MS pos early	40007		HMDB0002201	2572		0.891	1.2571	0.71	0.01857	0.0798343
62			2-pyrrolidinone	LC/MS pos early	31675		HMDB0002039	12025		0.5668	1.2755	0.44	0.00423636	0.0543153
64			S-1-pyrroline-5-carboxylate	LC/MS pos early	42370	C04322	HMDB0001301	11966181		0.6951	0.7945	0.87	0.569279	0.591032
72		Histidine Metabolism	histidine	LC/MS neg	59	C00135	HMDB0000177	6274		0.8532	0.8262	1.03	0.672367	0.656948
73			1-methylhistidine	LC/MS pos early	30460	C01152	HMDB0000001	92105		1.0708	1.3077	0.82	0.248424	0.34826
74			3-methylhistidine	LC/MS pos early	15677	C01152	HMDB0000479	64969		1.2359	2.0453	0.6	0.260729	0.360078
75			N-acetylhistidine	LC/MS pos early	33946	C02997	HMDB0032055	75619		0.7065	1.9218	0.37	0.0671071	0.152749
80			trans-urocanate	LC/MS pos early	607	C00785	HMDB0000301	736715		0.5104	1.3079	0.39	0.281655	0.375784
81			cis-urocanate	LC/MS polar	40410		HMDB0034174	1549103		0.9135	2.0433	0.45	0.128364	0.232087
82			imidazole propionate	LC/MS pos early	40730		HMDB0002271	70630		0.5574	1.1218	0.5	0.0777842	0.168135
83			formiminoglutamate	LC/MS pos early	43493	C00439	HMDB0000854	439233		0.8241	1.6179	0.51	0.0330086	0.0992088
85			imidazole lactate	LC/MS pos early	15716	C05568	HMDB0002320	793		0.695	1.3951	0.5	0.0171536	0.0794644
86			carnosine	LC/MS polar	1768	C00386	HMDB0000033	439224		0.8229	0.9045	0.91	0.648415	0.643292
89			anserine	LC/MS pos early	15747	C01262	HMDB0000194	112072		0.8247	1.0244	0.81	0.0736651	0.163807
90			histamine	LC/MS pos early	1574	C00388	HMDB0000870	774		0.6823	1.4617	0.47	0.00435175	0.0543153
92			1-methylhistamine	LC/MS pos early	43831	C05127	HMDB0000898	3614		0.7679	0.8571	0.9	0.575641	0.592645
99			4-imidazoleacetate	LC/MS pos early	32349	C02835	HMDB0002024	96215		1.0704	1.0481	1.02	0.876448	0.76492
103			N-acetylhistamine	LC/MS pos early	48679	C05135	HMDB0013253	69602		0.8713	1.2915	0.67	0.0202316	0.0805582
107		Lysine Metabolism	lysine	LC/MS pos early	1301	C00047 C00739	HMDB0003405	5962		0.9662	0.6556	1.47	0.432865	0.498892
108			N2-acetyllysine	LC/MS polar	36751	C12989	HMDB0000446	92907		0.8751	0.8361	1.05	0.747825	0.697765
109			N6-acetyllysine	LC/MS polar	36752	C02727	HMDB0000206	92832		0.8822	0.7694	1.15	0.60242	0.608583
116			N6-methyllysine	LC/MS pos early	62860	C02728	HMDB0002038	164795		0.8947	1.0882	0.82	0.0330766	0.0992088
117			N6,N6-dimethyllysine	LC/MS pos early	62862	C05545	HMDB0013287	193344		0.9299	1.0317	0.9	0.0346875	0.101064
118			N6,N6,N6-trimethyllysine	LC/MS pos early	1498	C03793	HMDB0001325	440120		0.8652	0.9523	0.91	0.708086	0.676474
120			N-butyryl-lysine	LC/MS pos early	64569			13072316		2.5827	1.1082	2.33	0.318018	0.40857
121			5-hydroxylysine	LC/MS pos early	15685	C16741	HMDB0000450	3032849		0.8185	1.1494	0.71	0.0250661	0.0896414
123			fructosyllysine	LC/MS pos early	46227		HMDB0034879	9839580		0.8242	0.7951	1.04	0.911267	0.780936
124			saccharopine	LC/MS pos early	1495	C00449	HMDB0000279	160556		0.8715	1.0407	0.84	0.081244	0.172312
125			2-aminoadipate	LC/MS polar	6146	C00956	HMDB0000510	92136		1.3028	1.0475	1.24	0.432508	0.498892
133			pipecolate	LC/MS pos early	1444		HMDB0000070			0.8793	1.0225	0.86	0.295126	0.388239
135			6-oxopiperidine-2-carboxylate	LC/MS neg	43231		HMDB0061705	3014237		0.9716	1.0335	0.94	0.430333	0.498892
136			cadaverine	LC/MS pos early	15308	C01672	HMDB0002322	273		0.2427	2.7762	0.09	0.000192018	0.00742955
137			N-acetyl-cadaverine	LC/MS pos early	43530		HMDB0002284	10374713		0.5492	1.9734	0.28	0.0147412	0.0731024
138			5-aminovalerate	LC/MS pos early	18319	C00431	HMDB0003355	138		0.9527	1.0326	0.92	0.102559	0.20246
139			N,N-dimethyl-5-aminovalerate	LC/MS pos early	62819					0.906	1.0099	0.9	0.0827282	0.173962
140			N,N,N-trimethyl-5-aminovalerate	LC/MS pos early	57687			14274897		0.8669	0.9793	0.89	0.194117	0.310361
141			N-acetyl-2-aminoadipate	LC/MS polar	63920	C12986		443992		0.9424	0.4855	1.94	0.372559	0.455603
142		Phenylalanine Metabolism	phenylalanine	LC/MS pos early	64	C00079	HMDB0000159	6140		0.7936	1.0966	0.72	0.0758923	0.165899
144			N-acetylphenylalanine	LC/MS neg	33950	C03519	HMDB0000512	74839		1.4385	1.0063	1.43	0.0536195	0.136671
147			N-succinyl-phenylalanine	LC/MS neg	63855			3131586		1.0697	0.7817	1.37	0.506807	0.552376
148			N-butyryl-phenylalanine	LC/MS neg	63406					3.6649	0.8702	4.21	0.00699089	0.0588023
156			phenyllactate (PLA)	LC/MS neg	22130	C05607	HMDB0000779 HMDB0000563	3848		0.5752	1.3959	0.41	0.115077	0.218261
159			phenethylamine	LC/MS pos early	12142	C05332	HMDB0012275	1001		2.3694	0.7189	3.3	0.000135409	0.00742955
160			phenylacetate	LC/MS neg	15958	C07086	HMDB0000209	999		1.3717	0.7982	1.72	0.157813	0.266642
164			4-hydroxyphenylacetate	LC/MS neg	541	C00642	HMDB0000020	127		0.9627	0.8842	1.09	0.941436	0.783236
167		Tyrosine Metabolism	tyrosine	LC/MS pos early	1299	C00082	HMDB0000158	6057		0.7432	1.1107	0.67	0.0362535	0.103141
168			N-acetyltyrosine	LC/MS neg	32390		HMDB0000866	68310		0.8885	1.1545	0.77	0.00773646	0.0598382
175			tyramine	LC/MS pos early	1603	C00483	HMDB0000306	5610		0.9576	0.9693	0.99	0.933672	0.783236
181			tyrosol	LC/MS neg	41515	C06044	HMDB0004284	10393		0.5791	1.7605	0.33	0.0212369	0.0805582
186			3-(4-hydroxyphenyl)lactate	LC/MS neg	32197	C03672	HMDB0000755	9378		1.2708	1.2574	1.01	0.961096	0.783236
195			phenol sulfate	LC/MS polar	32553	C02180	HMDB0060015	74426		0.8643	1.3148	0.66	0.0250427	0.0896414
210			3-methoxytyramine	LC/MS pos early	38630	C05587	HMDB0000022	1669		0.8144	1.0109	0.81	0.0721883	0.161451
221			o-tyrosine	LC/MS pos early	43392		HMDB0006050	91482		1.0992	1.036	1.06	0.696902	0.669093
224			gentisate	LC/MS polar	18280	C00628	HMDB0000152	3469		0.9586	3.1427	0.31	0.058628	0.144486
225			5-hydroxymethyl-2-furoic acid	LC/MS polar	42040	C20448	HMDB0002432	80642		0.9249	1.031	0.9	0.44438	0.505312
259		Tryptophan Metabolism	tryptophan	LC/MS pos early	54	C00078	HMDB0000929	6305		4.6229	0.4778	9.68	0.0209087	0.0805582
260			N-acetyltryptophan	LC/MS neg	33959	C03137	HMDB0013713	439917;700653		1.1359	1.3633	0.83	0.523758	0.567759
268			oxindolylalanine	LC/MS pos early	64568			20977764		0.9079	1.1134	0.82	0.063181	0.148598
272			kynurenine	LC/MS pos early	15140	C00328	HMDB0000684	161166		0.9358	0.8659	1.08	0.625924	0.627414
277			kynurenate	LC/MS neg	1417	C01717	HMDB0000715	3845		0.812	2.2339	0.36	0.00353591	0.0506707
279			N-formylanthranilic acid	LC/MS polar	43549	C05653	HMDB0004089	101399		0.8984	1.0339	0.87	0.0688312	0.154838
280			anthranilate	LC/MS pos early	4970	C00108	HMDB0001123	227		0.6115	0.6784	0.9	0.403582	0.482705
287			picolinate	LC/MS pos early	1512	C10164	HMDB0002243	1018		0.8546	1.312	0.65	0.0347375	0.101064
292			serotonin	LC/MS pos early	2342	C00780	HMDB0000259	5202		0.8041	0.899	0.89	0.40421	0.482705
299			tryptamine	LC/MS pos early	6104	C00398	HMDB0000303	1150		0.479	1.1901	0.4	0.0143159	0.0719362
303			indolelactate	LC/MS neg	18349	C02043	HMDB0000671	92904		1.3519	1.1247	1.2	0.533922	0.569869
304			indoleacetate	LC/MS neg	27513	C00954	HMDB0000197	802		0.0687	1.0742	0.06	4.61479e-07	8.92774e-05
309			indoleacrylate	LC/MS neg	22114		HMDB0000734	5375048		1.1927	1.5052	0.79	0.809428	0.731625
310			indolepropionate	LC/MS neg	32405		HMDB0002302	3744		0.4735	1.1156	0.42	0.0649554	0.150494
321			indole-3-carboxylate	LC/MS neg	38116	C19837	HMDB0003320	69867		1.2639	0.9915	1.27	0.398398	0.478719
327			3-indoxyl sulfate	LC/MS neg	27672		HMDB0000682	10258		0.7708	0.8582	0.9	0.598379	0.607397
337		Leucine, Isoleucine and Valine Metabolism	leucine	LC/MS pos early	60	C00123	HMDB0000687	6106		1.2342	0.7112	1.74	0.165505	0.27708
341			N-acetylleucine	LC/MS neg	1587	C02710	HMDB0011756	70912		0.9543	1.0109	0.94	0.533369	0.569869
342			N-butyryl-leucine	LC/MS neg	63415					3.8666	0.9065	4.27	0.017684	0.0794644
344			N-succinyl-leucine	LC/MS neg	63413			3467259		1.8731	0.9064	2.07	0.0427476	0.116478
348			4-methyl-2-oxopentanoate	LC/MS neg	22116	C00233	HMDB0000695	70		0.7511	1.4732	0.51	0.0860125	0.177021
352			alpha-hydroxyisocaproate	LC/MS neg	22132	C03264	HMDB0000665 HMDB0000624 HMDB00746	92779;83697;439960		0.712	1.6023	0.44	0.0176797	0.0794644
356			isovalerate (i5:0)	LC/MS neg	44656	C08262	HMDB0000718	10430		0.8061	1.3712	0.59	0.169069	0.280755
358			isovalerylglycine	LC/MS neg	35107		HMDB00678	546304		0.9101	1.1897	0.76	0.00615392	0.0567458
390			isoleucine	LC/MS pos early	1125	C16424 C00407 C06418	HMDB0000172	6306		1.0489	0.8955	1.17	0.268853	0.366663
392			N-acetylisoleucine	LC/MS neg	33967		HMDB0061684	306109		0.8448	1.3906	0.61	0.0108757	0.0647388
393			N-butyryl-isoleucine	LC/MS neg	63416					2.4742	0.9414	2.63	0.18631	0.300362
395			N-succinyl-isoleucine	LC/MS neg	63414			4153270		1.4402	0.8347	1.73	0.266553	0.365725
399			3-methyl-2-oxovalerate	LC/MS neg	15676	C00671 C06008 C03465	HMDB0000491	440877;439286		0.6909	1.7387	0.4	0.0283151	0.0912418
400			2-hydroxy-3-methylvalerate	LC/MS neg	36746		HMDB0000317	164623		0.5071	1.1273	0.45	0.00804196	0.0598382
402			2-methylbutyrylcarnitine (C5)	LC/MS pos early	45095		HMDB0000378	6426901		0.7969	0.8586	0.93	0.505513	0.552376
412			ethylmalonate	LC/MS polar	15765		HMDB0000622	11756		0.6899	0.7917	0.87	0.434527	0.498892
415			methylsuccinate	LC/MS polar	15745		HMDB0001844	10349		0.9668	2.1821	0.44	0.0808831	0.172312
421			valine	LC/MS pos early	1649	C00183	HMDB0000883	6287		1.0343	0.8307	1.25	0.139571	0.246043
422			N-acetylvaline	LC/MS neg	1591		HMDB0011757	66789		0.9692	1.02	0.95	0.617208	0.620284
424			N-carbamoylvaline	LC/MS neg	62852			448879		1.0855	0.9944	1.09	0.434121	0.498892
428			3-methyl-2-oxobutyrate	LC/MS polar	44526	C00141	HMDB0000019	49		0.7376	2.0609	0.36	0.016223	0.0765485
429			alpha-hydroxyisovalerate	LC/MS polar	46537		HMDB0000407	99823		0.5447	1.2401	0.44	0.0178678	0.0794644
432			isobutyrylglycine	LC/MS neg	35437		HMDB0000730	10855600		0.9981	1.1752	0.85	0.242123	0.345689
440		Methionine, Cysteine, SAM and Taurine Metabolism	methionine	LC/MS pos early	1302	C00073	HMDB0000696	6137		1.8119	0.7822	2.32	0.0285338	0.0912418
441			N-acetylmethionine	LC/MS neg	1589	C02712	HMDB0011745	448580		1.1797	0.9866	1.2	0.0637543	0.148601
443			N-formylmethionine	LC/MS neg	2829	C03145	HMDB0001015	439750		0.9506	1.0723	0.89	0.225248	0.331379
444			S-methylmethionine	LC/MS pos early	38127	C05319	HMDB0038670	458		0.9787	1.0429	0.94	0.449201	0.506718
445			methionine sulfone	LC/MS pos early	44878		HMDB0062174	69961		0.946	0.9174	1.03	0.812953	0.731625
446			methionine sulfoxide	LC/MS pos early	18374	C02989	HMDB0002005	158980		2.5936	0.4431	5.85	0.00271761	0.0420598
447			N-acetylmethionine sulfoxide	LC/MS pos early	45428			11902949		1.3521	0.7241	1.87	0.000564411	0.0198528
452			S-adenosylhomocysteine (SAH)	LC/MS neg	42382	C00021	HMDB0000939	439155		0.8805	0.8805	1	1	0.783236
455			2-hydroxy-4-(methylthio)butanoic acid	LC/MS polar	63739		HMDB0037115	11427		0.6669	1.1008	0.61	0.166139	0.27708
456			homocysteine	LC/MS pos early	15128	C00155	HMDB0000742	778		1.3125	0.9992	1.31	0.221153	0.331342
459			cystathionine	LC/MS pos early	15705	C02291	HMDB0000099	439258		0.5752	2.1634	0.27	0.00253797	0.0420598
461			cysteine	LC/MS pos early	1868	C00097	HMDB0000574	5862		1.0774	0.8838	1.22	0.223443	0.331342
462			N-acetylcysteine	LC/MS pos early	1586	C06809	HMDB0001890	12035		0.9063	1.0799	0.84	0.0536907	0.136671
466			S-carboxyethylcysteine	LC/MS pos early	64177					0.8671	0.9894	0.88	0.348784	0.432536
467			cysteine s-sulfate	LC/MS polar	22176	C05824	HMDB0000731	115015		0.7076	0.9781	0.72	0.0254252	0.0896414
468			cystine	LC/MS pos early	56	C00491	HMDB0000192	67678		0.8162	0.8162	1	1	0.783236
476			hypotaurine	LC/MS pos early	590	C00519	HMDB0000965	107812		1.0014	0.7896	1.27	0.53535	0.569869
477			taurine	LC/MS polar	2125	C00245	HMDB0000251	1123		0.9069	1.0522	0.86	0.067113	0.152749
479			N-acetyltaurine	LC/MS polar	48187		HMDB0240253	159864		0.7291	1.9916	0.37	0.00137028	0.0297603
487			3-sulfo-alanine	LC/MS polar	47089	C00506	HMDB0002757	72886		0.6888	0.9665	0.71	0.026478	0.089867
490		Urea cycle; Arginine and Proline Metabolism	arginine	LC/MS pos early	1638	C00062	HMDB0000517	6322		1.009	0.8452	1.19	0.373272	0.455603
492			urea	LC/MS pos early	1670	C00086	HMDB0000294	1176		1.0567	0.9866	1.07	0.694474	0.668421
494			ornithine	LC/MS pos early	1493	C00077	HMDB0000214	6262		0.5392	1.0766	0.5	0.0942075	0.190841
496			3-amino-2-piperidone	LC/MS pos early	62853		HMDB0000323	5200225		1.0141	1.0906	0.93	0.57592	0.592645
498			2-oxoarginine*	LC/MS pos early	55072	C03771	HMDB0004225	558		1.4288	0.86	1.66	0.139899	0.246043
499			citrulline	LC/MS pos early	2132	C00327	HMDB0000904	9750		0.325	0.9549	0.34	0.0865756	0.177237
501			homocitrulline	LC/MS polar	22138	C02427	HMDB0000679	65072		1.0628	1.0155	1.05	0.596464	0.607397
502			proline	LC/MS pos early	1898	C00148 C000763	HMDB0000162 HMDB0003411	145742;614;8988		0.7116	1.3282	0.54	0.00175731	0.032378
505			dimethylarginine (SDMA + ADMA)	LC/MS pos early	36808	C21189 C03626	HMDB0003334 HMDB0001539	123831;169148		1.0965	1.0134	1.08	0.421993	0.496283
506			N-acetylarginine	LC/MS pos early	33953	C02562	HMDB0004620	67427		0.6555	0.6133	1.07	0.728208	0.687869
508			carboxymethylarginine	LC/MS pos early	64071		HMDB39111			0.987	1.006	0.98	0.758344	0.70364
511			N-acetylcitrulline	LC/MS pos early	48434	C15532 C02851	HMDB0000856	656979		0.8409	0.9596	0.88	0.782752	0.721099
512			N-acetylproline	LC/MS pos early	34387		HMDB0094701	322640		0.9586	1.0895	0.88	0.116758	0.22037
515			N-delta-acetylornithine	LC/MS polar	43249	C00437	HMDB0003357	9920500		0.853	0.7661	1.11	0.644623	0.641174
516			N-alpha-acetylornithine	LC/MS pos early	32984	C00437	HMDB0003357	439232		0.9673	0.8729	1.11	0.661341	0.647811
517			N2,N5-diacetylornithine	LC/MS neg	43591		HMDB0240345	65977		0.6599	1.2901	0.51	0.200581	0.318067
520			trans-4-hydroxyproline	LC/MS pos early	32306	C01157	HMDB0000725	5810		0.6718	1.3365	0.5	0.084125	0.175415
521			cis-4-hydroxyproline	LC/MS pos early	46732	C03440	HMDB0060460	440014		0.6925	1.2036	0.58	0.0156043	0.0748068
522			pro-hydroxy-pro	LC/MS pos early	35127		HMDB0006695	11902893		0.1914	1.1275	0.17	0.000182079	0.00742955
525			N-methylproline	LC/MS pos early	37431		HMDB0094696	643474		0.9328	1.0422	0.9	0.394159	0.476586
526			N,N,N-trimethyl-alanylproline betaine (TMAP)	LC/MS pos early	62947		HMDB0240365			0.7783	1.5971	0.49	0.0514198	0.134428
528			N-monomethylarginine	LC/MS pos early	43586	C03884	HMDB0029416	132862		1.0008	1.1128	0.9	0.173931	0.285252
529			argininate*	LC/MS pos early	57461		HMDB0003148	160437		0.5309	0.9007	0.59	0.477803	0.529716
536		Creatine Metabolism	creatine	LC/MS pos early	27718	C00300	HMDB0000064	586		1.1336	0.1657	6.84	2.07553e-05	0.00260927
537			creatinine	LC/MS pos early	513	C00791	HMDB0000562	588		1.0006	0.8724	1.15	0.190585	0.305979
545		Polyamine Metabolism	putrescine	LC/MS pos early	1408	C00134	HMDB0001414	1045		0.6604	1.0604	0.62	0.0473866	0.126599
546			N-acetylputrescine	LC/MS pos early	37496	C02714	HMDB0002064	122356		1.0842	1.0264	1.06	0.730695	0.687869
550			N-carbamoylputrescine	LC/MS pos early	63854	C00436	HMDB0033458	502		3.7054	0.8466	4.38	0.120756	0.224628
553			spermidine	LC/MS pos early	485	C00315	HMDB0001257	1102		0.3324	0.9568	0.35	0.0200919	0.0805582
557			diacetylspermidine*	LC/MS pos early	62105	C03413	HMDB0002172	132680		0.6081	1.3406	0.45	0.00434573	0.0543153
558			(N(1) + N(8))-acetylspermidine	LC/MS pos early	57814	C00612 C01029	HMDB0001276 HMDB0002189	123689;496		0.9026	1.162	0.78	0.150361	0.258567
560			spermine	LC/MS pos early	603	C00750	HMDB0001256	1103		0.8843	1.1168	0.79	0.0185418	0.0798343
561			N(1)-acetylspermine	LC/MS pos early	32360	C02567	HMDB0001186	496;916		0.8979	1.2741	0.7	0.243765	0.346754
568			4-acetamidobutanoate	LC/MS pos early	1558	C02946	HMDB0003681	18189		0.5005	1.6003	0.31	0.0108495	0.0647388
570		Guanidino and Acetamido Metabolism	1-methylguanidine	LC/MS pos early	48114	C02294	HMDB0001522	10111		0.8785	1.021	0.86	0.0126065	0.065463
571			4-guanidinobutanoate	LC/MS pos early	15681	C01035	HMDB0003464	500		0.9269	1.0713	0.87	0.0844632	0.175415
581		Glutathione Metabolism	cysteine-glutathione disulfide	LC/MS pos early	35159	R00900	HMDB0000656	3080690		0.8577	0.8577	1	1	0.783236
584			cysteinylglycine	LC/MS pos early	35637	C01419	HMDB0000078	439498		0.8534	0.9942	0.86	0.284842	0.378731
587			5-oxoproline	LC/MS neg	1494	C01879 C02237	HMDB0000267	439685;7405		0.9167	1.0446	0.88	0.0283654	0.0912418
588			2-aminobutyrate	LC/MS pos early	42374	C02356	HMDB0000452	80283		0.8608	0.9206	0.94	0.715224	0.680849
590			2-hydroxybutyrate/2-hydroxyisobutyrate	LC/MS polar	52281	C21297 C05984	HMDB0000729 HMDB00008	4277439;440864		0.6364	1.1389	0.56	0.0552331	0.138771
592			ophthalmate	LC/MS neg	34592		HMDB0005765	7018721		0.6651	0.7991	0.83	0.555973	0.584556
641		Lactoyl Amino Acid	N-lactoyl isoleucine	LC/MS neg	64879					0.6161	1.3662	0.45	0.0257165	0.0896414
642			N-lactoyl leucine	LC/MS neg	64880					0.662	1.5315	0.43	0.061253	0.147205
644			N-lactoyl phenylalanine	LC/MS neg	64881					0.8597	0.9328	0.92	0.732459	0.687869
645			N-lactoyl tyrosine	LC/MS neg	64882					0.8047	1.7341	0.46	0.00534859	0.0567458
646			N-lactoyl valine	LC/MS neg	64883					0.5931	1.4218	0.42	0.00648339	0.0570124
647			N-lactoyl histidine	LC/MS neg	64878					0.5089	1.1868	0.43	0.000188739	0.00742955
648	Peptide	Gamma-glutamyl Amino Acid	gamma-glutamylalanine	LC/MS pos early	37063	C03738	HMDB0029142	440103		1.2876	0.5921	2.17	0.00106399	0.0297603
650			gamma-glutamylglutamate	LC/MS pos early	36738	C05282	HMDB0011737	92865		1.236	0.8597	1.44	0.00130606	0.0297603
651			gamma-glutamylglutamine	LC/MS pos early	2730	C05283	HMDB0011738	150914		1.1347	0.8088	1.4	0.00249263	0.0420598
652			gamma-glutamylglycine	LC/MS pos early	33949		HMDB0011667	100099		0.7121	1.1154	0.64	0.0288012	0.0913419
653			gamma-glutamylhistidine	LC/MS pos early	18245		HMDB0029151	7017195		0.9562	1.2544	0.76	0.448699	0.506718
654			gamma-glutamylisoleucine*	LC/MS pos early	34456		HMDB0011170	22885096		1.1821	1.2284	0.96	0.891297	0.769776
655			gamma-glutamylleucine	LC/MS pos early	18369		HMDB0011171	151023		1.0715	1.0053	1.07	0.717555	0.680849
656			gamma-glutamyl-alpha-lysine	LC/MS pos early	55015			65254		0.8213	1.1	0.75	0.288544	0.382339
657			gamma-glutamyl-epsilon-lysine	LC/MS pos early	33934		HMDB0003869	7015685		1.2859	0.7911	1.63	0.0085014	0.0615061
658			gamma-glutamylmethionine	LC/MS pos early	44872		HMDB0029155	7009567		1.2223	0.848	1.44	0.0598018	0.145525
659			gamma-glutamylphenylalanine	LC/MS pos early	33422		HMDB0000594	111299		1.2264	0.9978	1.23	0.0967621	0.192985
660			gamma-glutamylthreonine	LC/MS pos early	33364		HMDB0029159	76078708		0.9786	0.9903	0.99	0.871971	0.76492
661			gamma-glutamyltryptophan	LC/MS neg	33947		HMDB0029160	3989307		1.2289	0.5873	2.09	0.0061547	0.0567458
662			gamma-glutamyltyrosine	LC/MS pos early	2734		HMDB0011741	94340		1.1004	0.9043	1.22	0.275517	0.370313
663			gamma-glutamylvaline	LC/MS pos early	43829		HMDB0011172	7015683		1.1518	1.0691	1.08	0.825058	0.735554
666			gamma-glutamyl-2-aminobutyrate	LC/MS pos early	37092					1.3202	0.7614	1.73	0.00780944	0.0598382
668		Dipeptide Derivative	isoleucylhydroxyproline*	LC/MS pos early	63051		HMDB0028908	61158802		0.6713	0.7391	0.91	0.832503	0.73773
679		Dipeptide	alanylleucine	LC/MS pos early	37093		HMDB0028691	259583		0.8311	0.7974	1.04	0.87598	0.76492
680			alanyllysine	LC/MS pos early	42008		HMDB0028692	4130575		0.5906	0.7091	0.83	0.61479	0.619463
683			alanylproline	LC/MS pos early	37083		HMDB0028695	83525		0.8567	0.8567	1	1	0.783236
733			aspartylaspartate	LC/MS pos early	40671		HMDB0028749	332965		0.3797	0.5378	0.71	0.253744	0.354434
761			cyclo(gly-pro)	LC/MS pos early	37077			193540		0.9577	1.0666	0.9	0.261507	0.360078
765			cyclo(his-phe)	LC/MS neg	52361			7408279		0.9194	1.1142	0.83	0.00761313	0.0598382
766			cyclo(his-pro)	LC/MS neg	52353		HMDB0002053	65137;449094		0.9348	1.0477	0.89	0.0212138	0.0805582
767			cyclo(his-pro) (D,L)*	LC/MS neg	62841					0.9014	1.1393	0.79	0.0482399	0.127842
778			cyclo(leu-pro)	LC/MS pos early	37104		HMDB0034276	7074739		0.835	1.0213	0.82	0.0670507	0.152749
782			cyclo(met-pro)	LC/MS pos early	52350			6502027		0.8905	0.9958	0.89	0.215194	0.331323
785			cyclo(phe-pro)	LC/MS pos early	44875	C11847		443440		0.8586	1.0348	0.83	0.110604	0.212909
786			cyclo(phe-pro) (L,D)*	LC/MS pos early	43787			99895		0.9235	1.2239	0.75	0.146314	0.252731
790			cyclo(pro-arg)*	LC/MS pos early	62842					0.8355	0.9966	0.84	0.0409974	0.11412
791			cyclo(pro-arg) (D,L)*	LC/MS pos early	62843					0.9066	1.1467	0.79	0.119438	0.223249
796			cyclo(pro-tyr)	LC/MS pos early	43522	C10605	HMDB0034276	119404		0.9078	1.0805	0.84	0.180913	0.294112
797			cyclo(pro-tyr) (D,L)*	LC/MS neg	62872	C10605		119404		0.9205	1.0491	0.88	0.0783328	0.16838
799			cyclo(pro-val)	LC/MS pos early	49795			98951		0.9157	1.0366	0.88	0.124201	0.229931
834			glycylisoleucine	LC/MS pos early	36659		HMDB0028844	259613		0.727	0.7596	0.96	0.351761	0.434833
835			glycylleucine	LC/MS pos early	34398	C02155	HMDB0000759	92843		0.5591	0.6981	0.8	0.558051	0.58515
839			glycylproline	LC/MS pos early	22171		HMDB0000721	3013625		0.6708	1.3699	0.49	0.0190834	0.0805582
845			glycylvaline	LC/MS pos early	18357		HMDB0028854	2724807		0.745	1.0269	0.73	0.269132	0.366663
850			histidylalanine	LC/MS pos early	42027		HMDB0028878	101180		0.0455	0.0448	1.02	0.346594	0.431201
869			isoleucylglycine	LC/MS neg	40008		HMDB0028907	342532		0.8632	1.1027	0.78	0.248361	0.34826
883			leucylalanine	LC/MS neg	40010		HMDB0028922	81721		0.5785	0.7518	0.77	0.423775	0.496868
888			leucylglycine	LC/MS neg	40045		HMDB0028929	79070		0.7925	0.8587	0.92	0.683041	0.664024
901			lysylalanine	LC/MS pos early	42006		HMDB0028944	4106167		0.8555	0.6788	1.26	0.441498	0.503905
908			lysylleucine	LC/MS pos early	40020		HMDB0028955	4682588		0.7559	0.9574	0.79	0.546845	0.579082
937			phenylalanylalanine	LC/MS pos early	41374		HMDB0028988	5488196		0.8381	0.8823	0.95	0.69232	0.668061
942			phenylalanylglycine	LC/MS pos early	41370		HMDB0028995	6992304		0.7495	0.6742	1.11	0.901256	0.774917
957			prolylalanine	LC/MS pos early	40705		HMDB0029010	6347578		0.6872	1.0782	0.64	0.0123273	0.065463
963			prolylglycine	LC/MS pos early	40703		HMDB0011178	6426709		0.5492	1.2304	0.45	0.035918	0.102943
969			prolylproline	LC/MS pos early	40731		HMDB0011180	263469		0.278	0.6314	0.44	0.013778	0.0701444
1002			threonylphenylalanine	LC/MS neg	31530		HMDB0029068	7010580		0.6485	0.4391	1.48	0.0748139	0.164471
1014			tryptophylglycine	LC/MS pos early	43028		HMDB0029083	263471		0.8004	0.8004	1	1	0.783236
1032			tyrosylglycine	LC/MS neg	41375		HMDB0029105	7021854		0.0192	0.0192	1	1	0.783236
1049			valylglutamine	LC/MS pos early	42079		HMDB0029125	5253209		0.6263	0.6263	1	1	0.783236
1050			valylglycine	LC/MS neg	40475		HMDB0029127	136487		0.748	0.9324	0.8	0.570319	0.591032
1053			valylleucine	LC/MS pos early	39994		HMDB0029131	352039		0.7466	0.6297	1.19	0.746217	0.697765
1063			leucylglutamine*	LC/MS pos early	48189		HMDB0028927	4305457		0.9917	0.579	1.71	0.749979	0.697765
1099		Polypeptide	ala-ile-ala	LC/MS neg	64506			18218408		0.9085	0.6434	1.41	0.135575	0.242853
1150			val-val-ala	LC/MS neg	64508			18232571		0.4489	0.5498	0.82	0.717945	0.680849
1219		Modified Peptides	pyroglutamylalanine*	LC/MS neg	62087			159907		0.7517	0.8161	0.92	0.549271	0.579082
1223			pyroglutamylglycine	LC/MS neg	31522			152981		0.54	0.6405	0.84	0.316938	0.40857
1235			pyroglutamylvaline	LC/MS neg	32394			152416		0.9767	0.8961	1.09	0.70805	0.676474
1236			N,N-dimethyl-pro-pro	LC/MS pos early	64571					0.8745	2.2036	0.4	0.0406665	0.114019
1240	Carbohydrate	Glycolysis, Gluconeogenesis, and Pyruvate Metabolism	glucose	LC/MS polar	48152	C00031	HMDB0000122	5793		0.5849	0.9972	0.59	0.0307604	0.0952143
1247			fructose 1,6-diphosphate/glucose 1,6-diphosphate/myo-inositol diphosphates	LC/MS neg	46896	C05378 C00354 C01231	HMDB0003514 HMDB0001058	10404962;3934;90658350;124383956;4453;445557;718;82400		0.8935	0.9765	0.92	0.794143	0.726404
1249			dihydroxyacetone phosphate (DHAP)	LC/MS neg	15522	C00111	HMDB0001473	668		0.9428	0.8255	1.14	0.808981	0.731625
1254			3-phosphoglycerate	LC/MS pos early	1414	C00597	HMDB0000807	724		0.6659	2.1849	0.3	0.237232	0.341574
1255			phosphoenolpyruvate (PEP)	LC/MS neg	597	C00074	HMDB0000263	1005		0.1944	0.6174	0.31	0.156153	0.264994
1256			pyruvate	LC/MS polar	48990	C00022	HMDB0000243	1060		0.5902	2.1762	0.27	0.00542991	0.0567458
1257			lactate	LC/MS polar	527	C00186	HMDB0000190	612		0.5554	1.2179	0.46	0.0444568	0.120288
1260			glycerate	LC/MS polar	1572	C00258	HMDB0006372 HMDB0000139	752;439194		0.6456	0.8256	0.78	0.00561185	0.0567458
1274		Pentose Phosphate Pathway	sedoheptulose-7-phosphate	LC/MS pos early	35649	C05382	HMDB0001068	616		0.7547	0.3226	2.34	0.00792833	0.0598382
1279		Pentose Metabolism	ribitol	LC/MS polar	15772	C00532 C01904 C00474 C00379	HMDB0002917 HMDB0000508 HMDB0001851 HMDB0000568	6912		1.0309	1.0918	0.94	0.49943	0.547418
1280			ribonate	LC/MS polar	27731	C01685	HMDB0000867	5460677		0.9026	1.1136	0.81	0.012324	0.065463
1286			arabinose	LC/MS polar	575	C00216	HMDB0029942	66308		0.6181	0.8234	0.75	0.0106363	0.0647388
1294			arabitol/xylitol	LC/MS polar	48885	C00542 C01904 C00379	HMDB0002917 HMDB0001851 HMDB0000568	6912;94154		0.6739	1.0612	0.64	0.00115737	0.0297603
1300			arabonate/xylonate	LC/MS polar	48255	C00502 C05411	HMDB0000539	122045;6602431		0.6336	1.0722	0.59	0.00565237	0.0567458
1305			sedoheptulose	LC/MS polar	53237	C02076	HMDB0003219	5459879		0.774	0.8591	0.9	0.810148	0.731625
1307			lyxonate	LC/MS polar	61858		HMDB0060255			0.8937	1.0677	0.84	0.0195713	0.0805582
1314		Glycogen Metabolism	maltotriose	LC/MS polar	44688	C01835	HMDB0001262	439586		0.0003	0.0003	1	1	0.783236
1317			maltose	LC/MS polar	15586	C00208	HMDB0000163	10991489		0.577	0.5991	0.96	0.730728	0.687869
1343		Disaccharides and Oligosaccharides	sucrose	LC/MS polar	1519	C00089	HMDB0000258	5988		0.0077	0.0077	1	1	0.783236
1364		Fructose, Mannose and Galactose Metabolism	fructose	LC/MS polar	577	C00095	HMDB0000660	2723872		0.7954	0.6888	1.15	0.237475	0.341574
1369			mannitol/sorbitol	LC/MS polar	46142	C00392 C00794	HMDB0000247 HMDB0000765	6251;5780		1.0987	0.9313	1.18	0.307687	0.399496
1370			mannose	LC/MS polar	48153	C00159 C02209 C00936	HMDB0000169	185698;82308;18950;439680		0.0035	0.0039	0.9	0.346594	0.431201
1380			galactitol (dulcitol)	LC/MS polar	1117	C01697	HMDB0000107	11850		0.9863	1.0193	0.97	0.490906	0.541142
1390			galactonate	LC/MS polar	27719	C15930 C00880	HMDB0000565	12310779;128869		0.8354	1.2993	0.64	0.0100047	0.0645165
1436		Aminosugar Metabolism	N-acetylneuraminate	LC/MS polar	32377	C00270	HMDB0000230	439197		0.7558	1.1458	0.66	0.0126785	0.065463
1449			erythronate*	LC/MS polar	42420		HMDB0000613	2781043		0.8717	0.9843	0.89	0.176648	0.28839
1451			N-acetylglucosamine/N-acetylgalactosamine	LC/MS pos early	46539	C01074	HMDB0000212 HMDB0000215	84265;439174		0.4076	0.4961	0.82	0.793832	0.726404
1452			N-glycolylneuraminate	LC/MS polar	37123	C03410	HMDB0000833	123802		0.7442	1.2084	0.62	0.0116515	0.0652265
1453		Advanced Glycation End-product	N6-carboxymethyllysine	LC/MS pos early	36713		HMDB0240347	123800		1.0213	1.0044	1.02	0.931446	0.783236
1457	Energy	TCA Cycle	citrate	LC/MS pos early	1564	C00158	HMDB0000094	311		1.0102	0.6951	1.45	0.00343049	0.0506707
1459			aconitate [cis or trans]	LC/MS neg	46173	C02341 C004174	HMDB0000958 HMDB000072	643757;444212		0.2266	0.3534	0.64	0.203001	0.320592
1463			alpha-ketoglutarate	LC/MS polar	528	C00026	HMDB0000208	51		1.6419	0.9163	1.79	0.387302	0.469763
1465			succinylcarnitine (C4-DC)	LC/MS pos early	37058		HMDB0061717	71464481		0.9748	0.6792	1.44	0.0608455	0.147139
1466			succinate	LC/MS polar	1437	C00042	HMDB0000254	1110		1.0175	1.1542	0.88	0.531743	0.569869
1467			fumarate	LC/MS polar	1643	C00122	HMDB0000134	444972		0.6094	1.2338	0.49	0.75021	0.697765
1469			malate	LC/MS polar	1303	C00497 C00149 C00711	HMDB0000744 HMDB0031518 HMDB0000156	525		0.6599	2.738	0.24	0.0493656	0.129935
1473			itaconate	LC/MS polar	18373	C00490	HMDB0002092	811		0.4512	1.3281	0.34	0.0263688	0.089867
1474			tricarballylate	LC/MS neg	15729	C19806	HMDB0031193	14925		0.8586	1.3646	0.63	0.128032	0.232087
1476			2-methylcitrate	LC/MS polar	37483	C02225	HMDB0000379	12898022		0.803	1.0517	0.76	0.833219	0.73773
1480			citraconate/glutaconate	LC/MS polar	47076	C02226 C02214	HMDB0000620 HMDB0000634	643798;5280498		0.3519	3.9373	0.09	0.00681233	0.0585738
1486		Oxidative Phosphorylation	phosphate	LC/MS pos early	42109	C00009	HMDB0001429	1061		0.9522	1.0197	0.93	0.103708	0.203688
1490	Lipid	Fatty Acid Synthesis	malonate	LC/MS polar	15872	C00383	HMDB0000691	867		1.1541	0.9973	1.16	0.236271	0.341574
1505		Short Chain Fatty Acid	butyrate/isobutyrate (4:0)	LC/MS neg	40605	C00246	HMDB0000039	264		0.74	1.8962	0.39	0.172087	0.284545
1507		Medium Chain Fatty Acid	caproate (6:0)	LC/MS neg	32489	C01585	HMDB0000535	8892		0.465	2.8994	0.16	0.00979572	0.0642398
1532		Long Chain Saturated Fatty Acid	stearate (18:0)	LC/MS neg	1358	C01530	HMDB0000827	5281		0.9171	1.128	0.81	0.0156605	0.0748068
1535			arachidate (20:0)	LC/MS neg	1118	C06425	HMDB0002212	10467		0.8125	1.1662	0.7	0.00858405	0.0615061
1551		Long Chain Monounsaturated Fatty Acid	oleate/vaccenate (18:1)	LC/MS neg	52285	C01712 C08367 C00712 C21944	HMDB0000207 HMDB0000573 HMDB0003231 HMDB0240219	637517;445639;5281127;5282761		0.769	1.3045	0.59	0.0252535	0.0896414
1558			10-nonadecenoate (19:1n9)	LC/MS neg	33972		HMDB0013622	5312513		1.0076	1.5792	0.64	0.0279984	0.0912418
1561			eicosenoate (20:1)	LC/MS neg	33587	C16526	HMDB0002231 HMDB0062436	5282769;5282768;94159		0.7584	1.2669	0.6	0.0318194	0.0972107
1590		Long Chain Polyunsaturated Fatty Acid (n3 and n6)	dihomo-linolenate (20:3n3 or n6)	LC/MS neg	35718	C03242	HMDB0002925	5280581		0.2417	0.6529	0.37	0.0232939	0.0858365
1597			mead acid (20:3n9)	LC/MS neg	35174		HMDB0010378	5312531		0.4647	0.731	0.64	0.107225	0.208479
1643		Fatty Acid Hydroxyl Fatty Acid	OAHSA (18:1/OH-18:0)	LC/MS pos late	57389					0.8444	1.1292	0.75	0.223058	0.331342
1675		Fatty Acid, Dicarboxylate	dimethylmalonic acid	LC/MS polar	42978		HMDB0002001	11686		0.8442	1.0414	0.81	0.128117	0.232087
1677			glutarate (C5-DC)	LC/MS polar	396	C00489	HMDB0000661	743;4418048		0.8407	1.4048	0.6	0.0221384	0.0831626
1681			2-hydroxyglutarate	LC/MS pos early	37253	C02630	HMDB0059655	43		0.7656	1.2108	0.63	0.0149258	0.0731024
1685			2-hydroxyadipate	LC/MS polar	31934	C02360	HMDB0000321	193530		0.9061	1.3457	0.67	0.0741969	0.164047
1686			3-hydroxyadipate	LC/MS polar	62069		HMDB0000345	151913		0.7691	0.8816	0.87	0.564692	0.590514
1687			3-methyladipate	LC/MS polar	36749		HMDB0000555	12292		0.8418	0.9749	0.86	0.207468	0.324994
1691			pimelate (C7-DC)	LC/MS polar	15704	C02656	HMDB0000857	385		0.9595	0.8536	1.12	0.339289	0.429011
1694			suberate (C8-DC)	LC/MS polar	15730	C08278	HMDB0000893	10457		0.8479	1.1214	0.76	0.113836	0.218047
1697			azelate (C9-DC)	LC/MS neg	18362	C08261	HMDB0000784	2266		0.8494	1.0649	0.8	0.0847791	0.175415
1699			sebacate (C10-DC)	LC/MS polar	32398	C08277	HMDB0000792	5192		0.8875	1.0614	0.84	0.386646	0.469763
1704			dodecanedioate (C12-DC)	LC/MS neg	32388	C02678	HMDB0000623	12736		0.7524	0.7345	1.02	0.862008	0.759743
1716			octadecanedioate (C18-DC)	LC/MS neg	36754		HMDB0000782	70095		0.8019	1.126	0.71	0.0617939	0.147588
1717			octadecenedioate (C18:1-DC)	LC/MS neg	61861			9543674		0.7852	2.2725	0.35	0.0094425	0.0642398
1727			2-hydroxysebacate	LC/MS neg	63357		HMDB0000424	128458		0.7762	1.0925	0.71	0.127323	0.232087
1786		Fatty Acid Metabolism (also BCAA Metabolism)	butyrylcarnitine (C4)	LC/MS pos early	32412	C02862	HMDB0002013	439829		1.2255	0.5779	2.12	0.0041001	0.0543153
1787			butyrylglycine	LC/MS neg	31850		HMDB0000808	88412		1.3632	1.0677	1.28	0.828352	0.736793
1789			propionylcarnitine (C3)	LC/MS pos early	32452	C03017	HMDB0000824	107738		0.9602	0.9412	1.02	0.924213	0.783236
1808		Fatty Acid Metabolism (Acyl Glutamine)	isocaproylglutamine	LC/MS neg	61811					0.7025	0.8907	0.79	0.115048	0.218261
1849		Fatty Acid Metabolism (Acyl Glycine)	3-hydroxybutyroylglycine**	LC/MS pos early	62064					0.8452	1.1392	0.74	0.271661	0.368809
1858		Fatty Acid Metabolism (Acyl Carnitine, Short Chain)	acetylcarnitine (C2)	LC/MS pos early	32198	C02571	HMDB0000201	7045767		1.1957	0.7959	1.5	0.0191767	0.0805582
1937		Fatty Acid Metabolism (Acyl Carnitine, Hydroxy)	(R)-3-hydroxybutyrylcarnitine	LC/MS pos early	43264		HMDB0013127	53481617		0.9928	0.953	1.04	0.855962	0.756136
1938			(S)-3-hydroxybutyrylcarnitine	LC/MS pos early	52984		HMDB0013127	71464477		1.0074	0.9893	1.02	0.879109	0.76492
1949		Carnitine Metabolism	deoxycarnitine	LC/MS pos early	36747	C01181	HMDB0001161	22620		0.7478	1.4927	0.5	0.218709	0.331323
1950			carnitine	LC/MS pos early	15500	C00487 C00308	HMDB0000062	288		1.0514	0.8825	1.19	0.418492	0.493666
1956		Ketone Bodies	3-hydroxybutyrate (BHBA)	LC/MS polar	542	C03197 C01089	HMDB0000011 HMDB0000357 HMDB0000442	441;94318;92135		1.3101	1.1392	1.15	0.97054	0.783236
1975		Fatty Acid, Monohydroxy	4-hydroxybutyrate (GHB)	LC/MS pos early	34585	C00989	HMDB0000710	10413		1.1589	0.4761	2.43	0.652648	0.645604
1997			3-hydroxyhexanoate	LC/MS neg	53230		HMDB0061652 HMDB0010718	151492		0.859	0.793	1.08	0.777472	0.717944
2051		Fatty Acid, Dihydroxy	2S,3R-dihydroxybutyrate	LC/MS polar	62950		HMDB0002453	10964471		0.9348	1.0465	0.89	0.339127	0.429011
2052			2R,3R-dihydroxybutyrate	LC/MS polar	63109		HMDB0000498	13120901		0.7556	0.9324	0.81	0.216081	0.331323
2054			2,4-dihydroxybutyrate	LC/MS polar	62951		HMDB0000360	192742		1.0157	1.068	0.95	0.817987	0.734326
2055			3,4-dihydroxybutyrate	LC/MS polar	62952		HMDB0000337	150929		1.3707	1.0572	1.3	0.315899	0.40857
2177		Endocannabinoid	oleoyl ethanolamide	LC/MS neg	38102		HMDB0002088	5283454		0.4714	1.0506	0.45	0.000650829	0.0209848
2219		Inositol Metabolism	myo-inositol	LC/MS polar	1124	C00137	HMDB0000211	892		0.3228	0.9276	0.35	0.261055	0.360078
2220			chiro-inositol	LC/MS polar	37112	C19891	HMDB0240209			1.0048	1.0575	0.95	0.632477	0.632344
2228			inositol 1-phosphate (I1P)	LC/MS polar	43849	C01177	HMDB0000213	440194		1.7736	1.5804	1.12	0.896248	0.772328
2250		Phospholipid Metabolism	choline	LC/MS pos early	15506	C00114	HMDB0000097	305		0.703	0.853	0.82	0.661006	0.647811
2251			choline phosphate	LC/MS pos early	34396	C00588	HMDB0001565	1014		2.7038	0.356	7.59	0.0521226	0.13535
2254			glycerophosphorylcholine (GPC)	LC/MS pos early	15990	C00670	HMDB0000086	71920		16.364	0.4978	32.87	0.0563657	0.140703
2256			phosphoethanolamine	LC/MS pos early	1600	C00346	HMDB0000224	1015		0.8959	0.6548	1.37	0.583825	0.597784
2258			glycerophosphoethanolamine	LC/MS polar	37455	C01233	HMDB0000114	123874		1.1613	0.0854	13.6	7.33697e-05	0.00473135
2261			trimethylamine N-oxide	LC/MS pos early	40406	C01104	HMDB0000925	1145		1.075	1.0457	1.03	0.996381	0.783236
2423		Phosphatidylethanolamine (PE)	1-palmitoyl-2-palmitoleoyl-GPE (16:0/16:1)*	LC/MS pos late	52471		HMDB0008924	52924925		1.1598	0.757	1.53	0.0595727	0.145525
2731		Lysophospholipid	1-oleoyl-GPG (18:1)*	LC/MS neg	45968		HMDB0240602			1.4189	0.6437	2.2	0.0530133	0.136671
2860		Glycerolipid Metabolism	glycerol	LC/MS neg	15122	C00116	HMDB0000131	753		1.0268	0.3155	3.25	0.230847	0.337053
2861			glycerol 3-phosphate	LC/MS pos early	43847	C0093	HMDB0000126	754		0.9235	1.0571	0.87	0.415617	0.491774
2866			glycerophosphoglycerol	LC/MS polar	48857	C03274	HMDB0240316	54575349		2.285	0.7344	3.11	0.0964312	0.192985
3019		Sphingolipid Synthesis	sphinganine	LC/MS pos late	17769	C00836	HMDB0000269	3126		0.7267	1.1677	0.62	0.152181	0.260539
3123		Sphingomyelins	palmitoyl sphingomyelin (d18:1/16:0)	LC/MS pos late	37506		HMDB0010169	9939941		0.5425	0.8905	0.61	0.00559143	0.0567458
3195		Mevalonate Metabolism	3-hydroxy-3-methylglutarate	LC/MS polar	531	C03761	HMDB0000355	1662;5459993		0.9263	0.641	1.45	0.409523	0.487545
3197			mevalonate	LC/MS polar	39583	C02104	HMDB0000227	449		1.1088	3.6553	0.3	0.0420029	0.11526
3473		Primary Bile Acid Metabolism	cholate	LC/MS neg	22842	C00695	HMDB0000619	221493		0.8631	0.7635	1.13	0.453157	0.508217
3543		Secondary Bile Acid Metabolism	6-oxolithocholate	LC/MS neg	46336			164960		0.949	0.6671	1.42	0.0474438	0.126599
3545			hyocholate	LC/MS neg	34093	C17649	HMDB0000760	92805		0.5879	1.1107	0.53	0.00125804	0.0297603
3548			hyodeoxycholate	LC/MS neg	27531	C15517	HMDB0000733	5283820		0.7929	1.095	0.72	0.00969571	0.0642398
3550			glycohyodeoxycholate	LC/MS neg	43501			114611		0.8984	0.8984	1	1	0.783236
4139	Nucleotide	Purine Metabolism, (Hypo)Xanthine/Inosine containing	inosine	LC/MS neg	1123	C00294	HMDB0000195	6021		0.9678	0.9678	1	1	0.783236
4140			hypoxanthine	LC/MS neg	3127	C00262	HMDB0000157	790;135398638		0.2858	0.3913	0.73	0.219216	0.331323
4141			xanthine	LC/MS polar	3147	C00385	HMDB0000292	1188		1.0901	0.7674	1.42	0.528983	0.569869
4143			xanthosine	LC/MS polar	15136	C01762	HMDB0000299	64959		0.8535	0.8535	1	1	0.783236
4147			2'-deoxyinosine	LC/MS pos early	15076	C05512	HMDB0000071	135398593		0.3447	0.3835	0.9	0.882598	0.76492
4151			urate	LC/MS polar	1604	C00366	HMDB0000289	1175		0.7756	0.8671	0.89	0.915656	0.782085
4153			allantoin	LC/MS polar	1107	C02350 C02348 C01551	HMDB0000462	204;439714;439713		0.6095	1.0716	0.57	0.0118005	0.0652265
4159		Purine Metabolism, Adenine containing	adenosine 5'-monophosphate (AMP)	LC/MS pos early	32342	C00020	HMDB0000045	6083		0.9106	0.9106	1	1	0.783236
4160			adenosine 3'-monophosphate (3'-AMP)	LC/MS neg	35142	C01267	HMDB0003540	41211		0.9865	0.9865	1	1	0.783236
4161			adenosine 2'-monophosphate (2'-AMP)	LC/MS neg	36815	C00946	HMDB0011617	94136		0.9527	0.9527	1	1	0.783236
4163			adenosine-2',3'-cyclic monophosphate	LC/MS neg	37467	C02353	HMDB0011616	2024		0.9234	0.9234	1	1	0.783236
4166			adenosine	LC/MS pos early	555	C00212	HMDB0000050	60961		0.8711	0.5149	1.69	0.217615	0.331323
4167			adenine	LC/MS pos early	554	C00147	HMDB0000034	190		0.9971	0.8743	1.14	0.883698	0.76492
4168			1-methyladenine	LC/MS pos early	1527	C02216	HMDB0011599	135398646		0.9848	1.0251	0.96	0.599209	0.607397
4197		Purine Metabolism, Guanine containing	guanosine 5'-monophosphate (5'-GMP)	LC/MS pos early	2849	C00144	HMDB0001397	6804		0.9001	0.9001	1	1	0.783236
4198			guanosine 3'-monophosphate (3'-GMP)	LC/MS neg	39786			135398727		0.9382	0.9382	1	1	0.783236
4200			guanosine-2',3'-cyclic monophosphate	LC/MS neg	37139	C06194	HMDB0011629	92823		0.9397	0.9397	1	1	0.783236
4202			guanosine	LC/MS neg	1573	C00387	HMDB0000133	6802		0.6354	0.6354	1	1	0.783236
4203			guanine	LC/MS pos early	32352	C00242	HMDB0000132	135398634		0.1651	0.3571	0.46	0.257377	0.358216
4206			7-methylguanine	LC/MS pos early	35114	C02242	HMDB0000897	135398679		0.9484	1.0309	0.92	0.341232	0.430062
4221			guanosine 2'-monophosphate (2'-GMP)*	LC/MS neg	52442		HMDB0240586	135460966		0.9281	0.9281	1	1	0.783236
4225		Pyrimidine Metabolism, Orotate containing	N-carbamoylaspartate	LC/MS polar	1594	C00438	HMDB0000828	93072		0.7217	1.3162	0.55	0.692374	0.668061
4226			dihydroorotate	LC/MS polar	601	C00337	HMDB03349	648		0.8454	1.2646	0.67	0.20535	0.322984
4227			orotate	LC/MS polar	1505	C00295	HMDB0000226	967		0.5537	2.1726	0.25	0.0172696	0.0794644
4229			orotidine	LC/MS polar	35172		HMDB0000788	92751		1.1194	0.656	1.71	0.0126893	0.065463
4236		Pyrimidine Metabolism, Uracil containing	uridine 3'-monophosphate (3'-UMP)	LC/MS neg	39764	C01368	HMDB0060282	101543		0.9065	0.9065	1	1	0.783236
4238			uridine-2',3'-cyclic monophosphate	LC/MS neg	37137	C02355	HMDB0011640	439715		0.9317	0.9317	1	1	0.783236
4239			uridine	LC/MS neg	606	C00299	HMDB0000296	6029		0.7228	0.4238	1.71	0.0279035	0.0912418
4240			uracil	LC/MS polar	605	C00106	HMDB0000300	1174		4.1579	1.0538	3.95	0.523856	0.567759
4241			pseudouridine	LC/MS pos early	33442	C02067	HMDB0000767	15047		0.6617	0.9518	0.7	0.00969554	0.0642398
4242			5,6-dihydrouridine	LC/MS neg	61833		HMDB0000497	94312		0.8898	0.4138	2.15	0.346594	0.431201
4251			5,6-dihydrouracil	LC/MS neg	1559	C00429	HMDB0000076	649		0.5493	0.914	0.6	0.159599	0.268487
4258			3-ureidopropionate	LC/MS pos early	3155	C02642	HMDB0000026	111		1.3227	5.5253	0.24	0.0675903	0.152936
4259			beta-alanine	LC/MS pos early	55	C00099	HMDB0000056	239		0.7204	1.0791	0.67	0.141946	0.247394
4261			N-acetyl-beta-alanine	LC/MS polar	37432	C01073	HMDB0061880	76406		0.6676	1.1664	0.57	0.0108067	0.0647388
4263			uridine 2'-monophosphate (2'-UMP)*	LC/MS neg	52444			101609		0.8992	0.8992	1	1	0.783236
4269		Pyrimidine Metabolism, Cytidine containing	cytidine 2' or 3'-monophosphate (2' or 3'-CMP)	LC/MS pos early	61705	C03104 C05822	HMDB0240312 HMDB0011692	53481031;66535		0.7733	0.7223	1.07	0.143133	0.248344
4270			cytidine 2',3'-cyclic monophosphate	LC/MS polar	37465	C02354	HMDB0011691	23421172		0.9546	0.9546	1	1	0.783236
4271			cytidine	LC/MS pos early	514	C00475	HMDB0000089	6175		0.624	0.5087	1.23	0.19507	0.310602
4272			cytosine	LC/MS pos early	573	C00380	HMDB0000630	597		0.3608	0.2203	1.64	0.813087	0.731625
4282			2'-deoxycytidine	LC/MS polar	15949	C00881	HMDB0000014	13711		0.9255	0.6686	1.38	0.274435	0.370313
4294		Pyrimidine Metabolism, Thymine containing	thymidine	LC/MS neg	2183	C00214	HMDB0000273	5789		0.6012	0.5314	1.13	0.690833	0.668061
4297			thymine	LC/MS neg	604	C00178	HMDB0000262	1135		3.7272	1.2759	2.92	0.489264	0.540873
4300			5,6-dihydrothymine	LC/MS neg	1418	C00906	HMDB0000079	93556		1.047	0.9403	1.11	0.989878	0.783236
4303			3-aminoisobutyrate	LC/MS pos early	1566	C05145	HMDB0002166	64956		0.5544	1.0192	0.54	0.127702	0.232087
4304		Purine and Pyrimidine Metabolism	methylphosphate	LC/MS pos early	37070		HMDB61711	13130		0.9014	0.7288	1.24	0.321435	0.41046
4313		Dinucleotide	(3'-5')-guanylyladenosine*	LC/MS neg	62761					0.8889	0.8889	1	1	0.783236
4314			(3'-5')-guanylylcytidine	LC/MS neg	52746			145459099		0.9956	0.9956	1	1	0.783236
4316			(3'-5')-uridylylcytidine*	LC/MS neg	62398			145459103		0.7858	0.7858	1	1	0.783236
4317			(3'-5')-uridylylguanosine	LC/MS neg	52742			107394		0.9249	0.9249	1	1	0.783236
4318			(3'-5')-uridylyluridine	LC/MS neg	52741			145459105		0.9164	0.9164	1	1	0.783236
4319			(3'-5')-uridylyladenosine	LC/MS neg	52739			92951		0.3337	0.3337	1	1	0.783236
4320	Cofactors and Vitamins	Nicotinate and Nicotinamide Metabolism	quinolinate	LC/MS polar	1899	C03722	HMDB0000232	1066		0.9323	0.9746	0.96	0.571298	0.591032
4321			nicotinate	LC/MS pos early	1504	C00253	HMDB0001488	938		0.9295	1.0516	0.88	0.0572482	0.14199
4322			nicotinate ribonucleoside	LC/MS pos early	33471	C05841	HMDB0006809	161233		1.1534	0.8068	1.43	0.035001	0.101064
4324			nicotinamide	LC/MS pos early	594	C00153	HMDB0001406	936		0.8589	1.0583	0.81	0.224367	0.331342
4327			nicotinamide riboside	LC/MS pos early	33013	C03150	HMDB0000855	439924		1.0552	0.7792	1.35	0.410811	0.487578
4336			1-methylnicotinamide	LC/MS pos early	27665	C02918	HMDB0000699	457		0.8643	1.1644	0.74	0.140802	0.246512
4342			trigonelline (N'-methylnicotinate)	LC/MS pos early	32401	C01004	HMDB0000875	5570		0.8955	1.0397	0.86	0.0814978	0.172312
4356		Pantothenate and CoA Metabolism	pantoate	LC/MS neg	63061	C00522	HMDB0240389	5289105		0.7708	0.9132	0.84	0.475703	0.528903
4357			pantothenate	LC/MS neg	1508	C00864	HMDB0000210	6613		0.7249	1.6384	0.44	0.224259	0.331342
4359			pantetheine	LC/MS pos early	57555	C00831	HMDB0003426	439322		0.5899	0.148	3.99	0.0263977	0.089867
4360			phosphopantetheine	LC/MS neg	15504	C01134	HMDB0001416	987		1.2235	0.7272	1.68	0.45493	0.508732
4373		Ascorbate and Aldarate Metabolism	2-O-methylascorbic acid	LC/MS polar	63990		HMDB0240294	54726398		0.9921	0.9655	1.03	0.824771	0.735554
4374			threonate	LC/MS polar	27738	C01620	HMDB0000943 HMDB0062620	5460407;151152		0.6757	1.1017	0.61	0.020684	0.0805582
4378			gulonate*	LC/MS polar	46957	C00800	HMDB0003290	152304		0.6651	1.5184	0.44	0.00547601	0.0567458
4405		Biotin Metabolism	biotin	LC/MS pos early	568	C00120	HMDB0000030	171548		0.9322	0.9183	1.02	0.873807	0.76492
4415		Pterin Metabolism	pterin	LC/MS pos early	43023	C00715	HMDB0000802	135398660		0.8491	0.5766	1.47	0.0772323	0.16788
4419			xanthopterin	LC/MS polar	54728			135403800		1.3665	1.0475	1.3	0.531024	0.569869
4441		Thiamine Metabolism	thiamin (vitamin B1)	LC/MS pos early	5341	DG00125 C00378 D08580	HMDB0000235	1130		0.5289	0.4483	1.18	0.216845	0.331323
4444			5-(2-hydroxyethyl)-4-methylthiazole	LC/MS pos early	27673	C04294	HMDB0032985	1136		0.4257	1.5101	0.28	0.00895047	0.0629656
4466		Vitamin B6 Metabolism	pyridoxine (vitamin B6)	LC/MS neg	608	D08454	HMDB0000239	1054		0.9086	1.1003	0.83	0.00269407	0.0420598
4468			pyridoxamine	LC/MS pos early	2150	C00534	HMDB0001431	1052		0.8901	0.5301	1.68	0.0203322	0.0805582
4471			pyridoxal	LC/MS pos early	1651	C00250	HMDB0001545	1050		0.7981	0.9494	0.84	0.536113	0.569869
4472			pyridoxate	LC/MS neg	31555	C00847	HMDB0000017	6723		0.9049	1.1029	0.82	0.0255073	0.0896414
4483	Xenobiotics	Benzoate Metabolism	hippurate	LC/MS neg	15753	C01586	HMDB0000714	464		0.8594	0.768	1.12	0.80148	0.731123
4498			benzoate	LC/MS neg	15778	C00180	HMDB0001870	243		0.9686	1.0302	0.94	0.679242	0.661994
4520			catechol sulfate	LC/MS neg	35320		HMDB0059724	3083879		0.8326	1.04	0.8	0.0198673	0.0805582
4526			4-ethylcatechol sulfate	LC/MS neg	63072					0.8552	1.0812	0.79	0.00762617	0.0598382
4527			4-methylcatechol sulfate	LC/MS neg	46146		HMDB0240459	54104170		0.9062	1.0769	0.84	0.0319079	0.0972107
4536			p-aminobenzoate (PABA)	LC/MS pos early	596	C00568	HMDB0001392	978		0.9281	0.9273	1	0.989746	0.783236
4574			p-cresol sulfate	LC/MS neg	36103		HMDB0011635	4615423		0.8147	1.1403	0.71	0.00145384	0.0297603
4595			3-(4-hydroxyphenyl)propionate	LC/MS neg	39587	C01744	HMDB0002199	10394		0.5905	1.3043	0.45	0.0110552	0.0648101
4596			3-phenylpropionate (hydrocinnamate)	LC/MS neg	15749	C05629	HMDB0000764	107		0.7666	1.4472	0.53	0.00153832	0.0297603
4616		Xanthine Metabolism	1-methylurate	LC/MS pos early	34395	C16359	HMDB0003099	69726		0.6759	0.7296	0.93	0.803082	0.731123
4622			1-methylxanthine	LC/MS neg	34389	C16358	HMDB0010738	80220		1.0383	0.9817	1.06	0.637593	0.635816
4653		Food Component/Plant	piperidine	LC/MS pos early	38183	C01746	HMDB0034301	8082		0.8476	1.2728	0.67	0.00519529	0.0567458
4658			2-piperidinone	LC/MS pos early	43400		HMDB0011749	12665		0.738	1.6135	0.46	0.0548168	0.138625
4715			shikimate	LC/MS polar	15144	C00493	HMDB0003070	8742		0.8699	1.2068	0.72	0.138065	0.245386
4727			1-methyl-beta-carboline-3-carboxylic acid	LC/MS neg	43449			5406157		0.8618	1.2002	0.72	0.0211068	0.0805582
4774			vanillate	LC/MS neg	35639	C06672	HMDB0000484	8468		0.6568	0.3793	1.73	0.173988	0.285252
4794			2,3-dihydroxyisovalerate	LC/MS polar	38276	C04039	HMDB0012141	677		1.3656	0.2684	5.09	0.18316	0.296519
4799			2,8-quinolinediol sulfate	LC/MS neg	48691		HMDB0240658			0.5053	2.0497	0.25	2.69749e-05	0.00260927
4802			2-isopropylmalate	LC/MS polar	15667	C02504	HMDB0000402	77		1.1761	1.2816	0.92	0.881366	0.76492
4807			3-formylindole	LC/MS pos early	62863	C08493	HMDB29737	10256		0.9258	1.2496	0.74	0.222155	0.331342
4827			gluconate	LC/MS polar	587	C00257	HMDB0000625	3085666;10690		0.7511	0.9516	0.79	0.438258	0.501687
4839			N-acetylalliin	LC/MS pos early	45404					1.0881	0.9866	1.1	0.760902	0.704323
4850			beta-guanidinopropanoate	LC/MS pos early	35101	C03065	HMDB0013222	67701		0.8518	1.2009	0.71	0.0633168	0.148598
4915			ergothioneine	LC/MS pos early	37459	C05570	HMDB0003045	5351619		0.5522	0.6495	0.85	0.654082	0.645604
4917			erythritol	LC/MS polar	20699	C00503	HMDB0002994	222285		1.1245	0.946	1.19	0.241817	0.345689
4927			quinate	LC/MS polar	18335	C00296	HMDB0003072	6508		1.1606	0.9582	1.21	0.029958	0.0934782
4955			homostachydrine*	LC/MS pos early	33009	C08283	HMDB0033433	441447		0.7903	1.0619	0.74	0.0344599	0.101064
4960			indolin-2-one	LC/MS pos early	43374	C12312		321710		0.8516	1.4787	0.58	0.395822	0.477106
4981			mannonate*	LC/MS polar	62864			3246006		0.3875	1.4512	0.27	0.00630642	0.0567458
5086			stachydrine	LC/MS pos early	34384	C10172	HMDB0004827	115244		0.7018	0.8121	0.86	0.584005	0.597784
5127			harmane	LC/MS pos early	27536	C09209	HMDB0035196	5281404		0.8482	1.0195	0.83	0.108085	0.209101
5140			pyrraline	LC/MS pos early	48428	C21013	HMDB0033143	14274616		0.8607	1.1184	0.77	0.0349291	0.101064
5152			2-keto-3-deoxy-gluconate	LC/MS polar	48141	C00204	HMDB0001353	161227		0.6858	1.6906	0.41	0.0402925	0.113795
5158			2-ketogluconate	LC/MS polar	48370		HMDB0011732	3035456		1.4291	0.8172	1.75	0.569081	0.591032
5204			4-hydroxycinnamate	LC/MS polar	36770	C00811	HMDB0002035	637542		0.498	1.6743	0.3	0.132823	0.239031
5229			tartronate (hydroxymalonate)	LC/MS polar	20693	C02287	HMDB0035227	45		0.9277	0.9636	0.96	0.912292	0.780936
5233			(S)-a-amino-omega-caprolactam	LC/MS pos early	63339	C02837		440599		0.9122	0.9722	0.94	0.65825	0.647811
5237			3-indoleglyoxylic acid	LC/MS neg	63583			73863		1.0052	0.4577	2.2	0.00616648	0.0567458
5247			ethyl beta-glucopyranoside	LC/MS neg	64131		HMDB0029968	121667		0.7342	1.2885	0.57	0.0284614	0.0912418
5311		Bacterial/Fungal	3-deoxyoctulosonate	LC/MS polar	43805	C01187		119228		0.5109	33.4878	0.02	6.9728e-08	2.69792e-05
5320			lactobacillic acid	LC/MS neg	63048			656761		0.5849	2.9556	0.2	4.48061e-05	0.00346726
5347			N-acetylmuramyl-alanyl-isoglutamine	LC/MS neg	53167			451714;11620162		0.6505	1.1658	0.56	0.430036	0.498892
5982		Drug - Topical Agents	salicylate	LC/MS polar	1515	C00805	HMDB0001895	338		1.0432	1.1996	0.87	0.494921	0.544018
5984			2,6-dihydroxybenzoic acid	LC/MS neg	63042		HMDB0013676	9338		0.8185	1.0461	0.78	0.00597824	0.0567458
6101		Chemical	diglycerol	LC/MS neg	40702			42953		0.9987	0.6664	1.5	0.296007	0.388239
6103			1,3-propanediol	LC/MS pos early	45434	C02457		10442		1.3683	5.0606	0.27	0.215581	0.331323
6110			sulfate*	LC/MS polar	46960	C00059	HMDB01448	5152822		1.2089	1.0655	1.13	0.54787	0.579082
6113			O-sulfo-tyrosine	LC/MS neg	45413		HMDB0155722	514186		0.7008	0.5968	1.17	0.786393	0.722732
6162			S-(3-hydroxypropyl)mercapturic acid (HPMA)	LC/MS neg	44552			119083		0.3212	0.5725	0.56	0.450988	0.507255
6163			S(2-carboxyethyl)mercapturic acid	LC/MS polar	57551					1.2162	0.9125	1.33	0.354255	0.436522
6178			ectoine	LC/MS pos early	35651	C06231	HMDB0240650	126041		0.8636	1.0878	0.79	0.0291429	0.0916741
6182			glycerol 2-phosphate	LC/MS polar	27728	C02979	HMDB0002520	2526;3611397		1.3326	0.6351	2.1	0.0982133	0.194875
6201			2,4-di-tert-butylphenol	LC/MS neg	64328					0.7572	1.1955	0.63	0.0104971	0.0647388
6228			triethanolamine	LC/MS pos early	22202	C06771	HMDB0032538	7618		1.0465	1.3963	0.75	0.342358	0.43008
6263			thioproline	LC/MS pos early	53231		HMDB0062164	93176		1.5414	0.981	1.57	0.30515	0.397536
6277			3-hydroxy-2-methylpyridine	LC/MS pos early	64336			70719		0.7298	1.0743	0.68	0.0015151	0.0297603
6424	Partially Characterized Molecules	Partially Characterized Molecules	glutamine conjugate of C6H10O2 (2)*	LC/MS pos early	63660					0.9754	0.7651	1.27	0.275639	0.370313
6447			pentose acid*	LC/MS polar	63264	C00803	HMDB0000892	7991		0.9126	1.0305	0.89	0.10613	0.207392
6476			glutamine_degradant*	LC/MS pos early	46225					0.8892	1.0238	0.87	0.095409	0.192268

## Sheet: 3. Metabolites_Cell pellets
Tab 3. Alteration of metabolites by bovine milk exosomes in murine cecum cultures (Cell pellets)
Yellow ■ and Blue ■ shaded cells indicate p≤0.05 (Blue ■ indicates that the mean values are significantly higher for that comparison; Yellow ■ values significantly lower). Light red ■ and light green ■ shaded cells indicate 0.05<p<0.10 (light red ■ indicates that the mean values trend higher for that comparison; light green ■ values trend lower).
												Fold of Change
												Two-Way ANOVA Contrasts
									X	Mean Values		DEP			X
Pathway Sort Order	Super Pathway	Sub Pathway	Biochemical Name	Platform	Comp ID	KEGG	HMDB	PUBCHEM	X	DEP	ENR	ENR	p-value	q-value	X
1	Amino Acid	Glycine, Serine and Threonine Metabolism	glycine	LC/MS pos early	58	C00037	HMDB0000123	750		0.7879	1.6311	0.48	0.0114327	0.128304
5			sarcosine	LC/MS pos early	1516	C00213	HMDB0000271	1088		0.272	1.0826	0.25	3.95943e-07	8.24231e-05
6			dimethylglycine	LC/MS pos early	5086	C03626	HMDB0000092	673		0.97	0.7575	1.28	0.166781	0.401372
7			betaine	LC/MS pos early	3141	C00719	HMDB0000043	247		1.5405	1.305	1.18	0.829624	0.738196
10			serine	LC/MS pos early	1648	C00065	HMDB0000187	5951		0.6423	1.2456	0.52	0.10533	0.319649
11			N-acetylserine	LC/MS polar	37076		HMDB0002931	65249		0.9981	0.4272	2.34	0.042949	0.218065
12			N-carbamoylserine	LC/MS polar	54727			3687740		0.9043	1.0627	0.85	0.636745	0.656191
15			3-phosphoserine	LC/MS pos early	543	C02532 C01005	HMDB0000272 HMDB0001721	68841		1.1406	1.1451	1	0.988491	0.770686
16			2-methylserine	LC/MS pos early	53229	C02115		94309		1.2882	0.9519	1.35	0.289789	0.457981
17			threonine	LC/MS pos early	1284	C00188	HMDB0000167	6288		0.6843	1.5238	0.45	0.0185061	0.136793
18			N-acetylthreonine	LC/MS neg	33939		HMDB0062557	152204		1.1207	0.3493	3.21	0.0779082	0.276947
19			allo-threonine	LC/MS polar	15142	C05519	HMDB0004041	99289		0.8118	1.2142	0.67	0.152576	0.388637
20			phosphothreonine	LC/MS pos early	37453	C12147	HMDB0011185	3246323		2.7039	1.001	2.7	0.0189561	0.136793
22			homoserine	LC/MS polar	18351	C00263	HMDB0000719	12647		1.1916	1.3095	0.91	0.774556	0.71187
23			O-acetylhomoserine	LC/MS neg	31539	C01077	HMDB0029423	439389		1.4004	1.0573	1.32	0.292606	0.457981
29		Alanine and Aspartate Metabolism	alanine	LC/MS pos early	1126	C00041	HMDB0000161	5950		0.9353	0.9592	0.98	0.944011	0.765909
31			N-acetylalanine	LC/MS polar	1585	C02847	HMDB0000766	88064		0.8321	0.9789	0.85	0.525252	0.612805
35			N-carbamoylalanine	LC/MS pos early	52340			426409		1.4147	1.0048	1.41	0.265261	0.445795
36			aspartate	LC/MS pos early	443	C00049	HMDB0000191	5960		0.644	1.4469	0.45	0.0190822	0.136793
37			N-acetylaspartate (NAA)	LC/MS pos early	22185	C01042	HMDB0000812	65065		0.2906	2.1283	0.14	0.0193852	0.136793
40			asparagine	LC/MS pos early	512	C00152	HMDB0000168	6267		0.4929	2.8718	0.17	0.0968331	0.300861
42			N-acetylasparagine	LC/MS pos early	33942		HMDB0006028	99715		0.8398	2.199	0.38	0.110014	0.324844
46		Glutamate Metabolism	glutamate	LC/MS pos early	57	C00025 C00217	HMDB0000148	33032		1.1152	0.7187	1.55	0.36886	0.510898
47			glutamine	LC/MS pos early	53	C00064	HMDB0000641	5961		0.7113	1.6828	0.42	0.0148355	0.128679
49			N-acetylglutamate	LC/MS pos early	15720	C00624	HMDB0001138	70914		0.9612	1.0676	0.9	0.743646	0.694189
50			N-acetylglutamine	LC/MS pos early	33943	C02716	HMDB0006029	182230		1.2534	1.0249	1.22	0.524743	0.612805
51			N-methylglutamate	LC/MS pos early	31532	C01046	HMDB0062660	439377		0.8962	0.8667	1.03	0.933618	0.764337
53			4-hydroxyglutamate	LC/MS pos early	40499	C03079	HMDB0001344	439902		1.0284	1.1828	0.87	0.698972	0.684727
56			glutamate, gamma-methyl ester	LC/MS pos early	33487		HMDB0061715	68662		0.7922	1.2474	0.64	0.214184	0.420154
58			beta-citrylglutamate	LC/MS neg	54923	C20775		189741		0.8334	0.6071	1.37	0.427075	0.543076
59			gamma-aminobutyrate (GABA)	LC/MS neg	1416	C00334	HMDB0000112	119		0.8169	1.0011	0.82	0.681565	0.680647
60			carboxyethyl-GABA	LC/MS pos early	40007		HMDB0002201	2572		0.9567	0.5824	1.64	0.234226	0.420154
62			2-pyrrolidinone	LC/MS pos early	31675		HMDB0002039	12025		0.4912	1.3694	0.36	0.0114118	0.128304
67			butyrylglutamine/isobutyrylglutamine	LC/MS neg	54934					1.5438	0.7453	2.07	0.0704487	0.271644
68			succinylglutamine	LC/MS pos early	55014					1.3857	0.6554	2.11	0.194361	0.412857
72		Histidine Metabolism	histidine	LC/MS neg	59	C00135	HMDB0000177	6274		1.0189	0.9509	1.07	0.91676	0.764337
73			1-methylhistidine	LC/MS pos early	30460	C01152	HMDB0000001	92105		0.7203	0.9242	0.78	0.496872	0.596157
75			N-acetylhistidine	LC/MS pos early	33946	C02997	HMDB0032055	75619		0.6303	1.4046	0.45	0.122051	0.337934
80			trans-urocanate	LC/MS pos early	607	C00785	HMDB0000301	736715		0.7894	4.6557	0.17	0.0313541	0.18238
81			cis-urocanate	LC/MS pos early	40410		HMDB0034174	1549103		0.869	3.0074	0.29	0.0780954	0.276947
82			imidazole propionate	LC/MS pos early	40730		HMDB0002271	70630		0.4855	1.058	0.46	0.267506	0.446921
83			formiminoglutamate	LC/MS pos early	43493	C00439	HMDB0000854	439233		0.5274	1.8819	0.28	0.0354356	0.199367
85			imidazole lactate	LC/MS pos early	15716	C05568	HMDB0002320	793		0.8295	1.3219	0.63	0.291089	0.457981
86			carnosine	LC/MS polar	1768	C00386	HMDB0000033	439224		1.1548	0.8016	1.44	0.135435	0.363885
89			anserine	LC/MS pos early	15747	C01262	HMDB0000194	112072		1.1752	0.9955	1.18	0.514217	0.609937
90			histamine	LC/MS pos early	1574	C00388	HMDB0000870	774		0.8284	0.969	0.85	0.576048	0.627829
99			4-imidazoleacetate	LC/MS pos early	32349	C02835	HMDB0002024	96215		1.8428	0.7133	2.58	0.0359556	0.199596
103			N-acetylhistamine	LC/MS pos early	48679	C05135	HMDB0013253	69602		0.865	1.2033	0.72	0.309609	0.468735
107		Lysine Metabolism	lysine	LC/MS pos early	1301	C00047 C00739	HMDB0003405	5962		1.1834	0.9024	1.31	0.27249	0.450191
108			N2-acetyllysine	LC/MS polar	36751	C12989	HMDB0000446	92907		0.9167	1.4467	0.63	0.221534	0.420154
109			N6-acetyllysine	LC/MS polar	36752	C02727	HMDB0000206	92832		0.9778	1.0079	0.97	0.930046	0.764337
115			N6-carboxyethyllysine	LC/MS pos early	37458			23400779		0.5454	1.5588	0.35	0.0784932	0.276947
116			N6-methyllysine	LC/MS pos early	62860	C02728	HMDB0002038	164795		0.7481	1.031	0.73	0.187416	0.410676
117			N6,N6-dimethyllysine	LC/MS pos early	62862	C05545	HMDB0013287	193344		0.8176	0.986	0.83	0.518565	0.612805
118			N6,N6,N6-trimethyllysine	LC/MS pos early	1498	C03793	HMDB0001325	440120		0.6097	1.6495	0.37	0.00186161	0.0369075
119			hydroxy-N6,N6,N6-trimethyllysine*	LC/MS pos early	62959					0.6038	1.0323	0.58	0.0234954	0.157775
120			N-butyryl-lysine	LC/MS pos early	64569			13072316		1.0418	0.9478	1.1	0.911426	0.761971
121			5-hydroxylysine	LC/MS pos early	15685	C16741	HMDB0000450	3032849		0.7075	1.2235	0.58	0.086056	0.279909
122			5-(galactosylhydroxy)-lysine	LC/MS pos early	43582			66995551		0.4077	0.9799	0.42	0.152892	0.388637
123			fructosyllysine	LC/MS pos early	46227		HMDB0034879	9839580		0.877	1.3204	0.66	0.130019	0.353802
125			2-aminoadipate	LC/MS polar	6146	C00956	HMDB0000510	92136		0.9498	1.0122	0.94	0.723529	0.691888
133			pipecolate	LC/MS pos early	1444		HMDB0000070			1.3477	1.0291	1.31	0.226018	0.420154
135			6-oxopiperidine-2-carboxylate	LC/MS neg	43231		HMDB0061705	3014237		1.0994	0.812	1.35	0.287466	0.457981
136			cadaverine	LC/MS pos early	15308	C01672	HMDB0002322	273		0.4327	2.4094	0.18	0.00704029	0.109376
137			N-acetyl-cadaverine	LC/MS pos early	43530		HMDB0002284	10374713		0.4818	4.4159	0.11	6.15702e-05	0.003662
138			5-aminovalerate	LC/MS pos early	18319	C00431	HMDB0003355	138		1.3007	1.0131	1.28	0.343255	0.489418
140			N,N,N-trimethyl-5-aminovalerate	LC/MS pos early	57687			14274897		0.5451	1.6188	0.34	0.0184831	0.136793
142		Phenylalanine Metabolism	phenylalanine	LC/MS pos early	64	C00079	HMDB0000159	6140		0.576	1.0891	0.53	0.183034	0.408463
144			N-acetylphenylalanine	LC/MS neg	33950	C03519	HMDB0000512	74839		1.2642	0.7598	1.66	0.0176411	0.136446
147			N-succinyl-phenylalanine	LC/MS neg	63855			3131586		0.4271	0.6464	0.66	0.439921	0.552547
148			N-butyryl-phenylalanine	LC/MS neg	63406					2.5081	0.5919	4.24	0.000634881	0.0203327
155			phenylpyruvate	LC/MS polar	566	C00166	HMDB0000205	997		0.1002	1.7797	0.06	0.0017298	0.0360091
156			phenyllactate (PLA)	LC/MS neg	22130	C05607	HMDB0000779 HMDB0000563	3848		0.6173	1.2897	0.48	0.116679	0.334878
159			phenethylamine	LC/MS pos early	12142	C05332	HMDB0012275	1001		1.5019	0.3329	4.51	1.53803e-05	0.00106724
160			phenylacetate	LC/MS neg	57745	C07086	HMDB0000209	999		0.7492	0.5524	1.36	0.00162084	0.0355167
164			4-hydroxyphenylacetate	LC/MS neg	541	C00642	HMDB0000020	127		0.842	0.697	1.21	0.550395	0.619472
167		Tyrosine Metabolism	tyrosine	LC/MS pos early	1299	C00082	HMDB0000158	6057		1.5904	1.0644	1.49	0.458712	0.565028
168			N-acetyltyrosine	LC/MS neg	32390		HMDB0000866	68310		1.0808	0.9858	1.1	0.663661	0.67695
175			tyramine	LC/MS pos early	1603	C00483	HMDB0000306	5610		1.1844	1.035	1.14	0.571364	0.626416
181			tyrosol	LC/MS neg	41515	C06044	HMDB0004284	10393		0.7854	1.1021	0.71	0.378984	0.519032
186			3-(4-hydroxyphenyl)lactate	LC/MS neg	32197	C03672	HMDB0000755	9378		1.0587	0.7461	1.42	0.193639	0.412857
221			o-tyrosine	LC/MS pos early	43392		HMDB0006050	91482		1.2088	1.0438	1.16	0.562557	0.62457
224			gentisate	LC/MS polar	18280	C00628	HMDB0000152	3469		0.3652	1.1092	0.33	0.0850315	0.279909
232			N-formylphenylalanine	LC/MS neg	48433		HMDB0240317	7064571;759256		1.3919	0.9655	1.44	0.193839	0.412857
259		Tryptophan Metabolism	tryptophan	LC/MS pos early	54	C00078	HMDB0000929	6305		1.0948	1.2814	0.85	0.707601	0.686069
260			N-acetyltryptophan	LC/MS neg	33959	C03137	HMDB0013713	439917;700653		0.988	0.8617	1.15	0.632068	0.653112
268			oxindolylalanine	LC/MS pos early	64568			20977764		1.1466	0.997	1.15	0.610011	0.644883
272			kynurenine	LC/MS pos early	15140	C00328	HMDB0000684	161166		1.1489	0.9683	1.19	0.422828	0.543076
277			kynurenate	LC/MS neg	1417	C01717	HMDB0000715	3845		0.8799	1.3399	0.66	0.1385	0.369633
279			N-formylanthranilic acid	LC/MS neg	43549	C05653	HMDB0004089	101399		1.5013	0.6377	2.35	0.00819786	0.112747
280			anthranilate	LC/MS pos early	57746	C00108	HMDB0001123	227		0.8188	0.7371	1.11	0.85215	0.745342
299			tryptamine	LC/MS pos early	6104	C00398	HMDB0000303	1150		0.2581	1.1218	0.23	0.0622792	0.254208
303			indolelactate	LC/MS neg	18349	C02043	HMDB0000671	92904		0.9521	0.7646	1.25	0.602258	0.641286
304			indoleacetate	LC/MS neg	27513	C00954	HMDB0000197	802		0.1544	0.9772	0.16	2.47836e-06	0.000257959
309			indoleacrylate	LC/MS neg	22114		HMDB0000734	5375048		0.9713	1.0006	0.97	0.966932	0.770312
310			indolepropionate	LC/MS neg	32405		HMDB0002302	3744		0.3402	1.1153	0.31	0.197458	0.417307
321			indole-3-carboxylate	LC/MS neg	38116	C19837	HMDB0003320	69867		1.4463	0.727	1.99	0.0120436	0.128304
337		Leucine, Isoleucine and Valine Metabolism	leucine	LC/MS pos early	60	C00123	HMDB0000687	6106		1.1791	0.8703	1.35	0.161483	0.39548
341			N-acetylleucine	LC/MS neg	1587	C02710	HMDB0011756	70912		1.2807	0.9904	1.29	0.268364	0.446921
342			N-butyryl-leucine	LC/MS neg	63415					2.4403	0.6713	3.64	0.000203735	0.0106028
344			N-succinyl-leucine	LC/MS neg	63413			3467259		1.0871	0.3828	2.84	0.055598	0.236622
348			4-methyl-2-oxopentanoate	LC/MS neg	22116	C00233	HMDB0000695	70		0.8392	0.9579	0.88	0.851751	0.745342
352			alpha-hydroxyisocaproate	LC/MS neg	22132	C03264	HMDB0000665 HMDB0000624 HMDB00746	92779;83697;439960		0.5548	0.9536	0.58	0.163206	0.397361
356			isovalerate (i5:0)	LC/MS neg	44656	C08262	HMDB0000718	10430		0.8928	0.7934	1.13	0.868334	0.745437
358			isovalerylglycine	LC/MS neg	35107		HMDB00678	546304		1.178	0.9967	1.18	0.52352	0.612805
390			isoleucine	LC/MS pos early	1125	C16424 C00407 C06418	HMDB0000172	6306		1.1944	0.943	1.27	0.249864	0.433159
392			N-acetylisoleucine	LC/MS neg	33967		HMDB0061684	306109		0.7828	1.0292	0.76	0.253764	0.43478
393			N-butyryl-isoleucine	LC/MS neg	63416					1.1774	0.5733	2.05	0.0140842	0.128679
395			N-succinyl-isoleucine	LC/MS neg	63414			4153270		0.5847	0.6448	0.91	0.867506	0.745437
399			3-methyl-2-oxovalerate	LC/MS neg	15676	C00671 C06008 C03465	HMDB0000491	440877;439286		0.8903	0.8766	1.02	0.979931	0.770312
400			2-hydroxy-3-methylvalerate	LC/MS neg	36746		HMDB0000317	164623		0.4637	1.101	0.42	0.113611	0.330774
415			methylsuccinate	LC/MS polar	15745		HMDB0001844	10349		0.5722	1.3758	0.42	0.228513	0.420154
421			valine	LC/MS pos early	1649	C00183	HMDB0000883	6287		1.2381	0.8969	1.38	0.0556975	0.236622
422			N-acetylvaline	LC/MS neg	1591		HMDB0011757	66789		1.2067	0.9972	1.21	0.427846	0.543076
424			N-carbamoylvaline	LC/MS neg	62852			448879		1.4095	0.9315	1.51	0.107045	0.319649
428			3-methyl-2-oxobutyrate	LC/MS polar	44526	C00141	HMDB0000019	49		0.9858	0.8273	1.19	0.781149	0.714774
429			alpha-hydroxyisovalerate	LC/MS polar	46537		HMDB0000407	99823		0.5014	1.1233	0.45	0.155889	0.388637
432			isobutyrylglycine	LC/MS neg	35437		HMDB0000730	10855600		1.2521	1.0286	1.22	0.548758	0.619472
440		Methionine, Cysteine, SAM and Taurine Metabolism	methionine	LC/MS pos early	1302	C00073	HMDB0000696	6137		1.1612	1.07	1.09	0.736829	0.692334
441			N-acetylmethionine	LC/MS neg	1589	C02712	HMDB0011745	448580		1.2439	0.8595	1.45	0.176676	0.406903
442			N-propionylmethionine	LC/MS neg	43506		HMDB0094704	21117855		1.3893	0.7768	1.79	0.225267	0.420154
443			N-formylmethionine	LC/MS neg	2829	C03145	HMDB0001015	439750		1.197	0.9386	1.28	0.310942	0.469047
446			methionine sulfoxide	LC/MS pos early	18374	C02989	HMDB0002005	158980		1.6097	0.7072	2.28	0.00793108	0.112747
447			N-acetylmethionine sulfoxide	LC/MS pos early	45428			11902949		1.9888	0.7472	2.66	0.0176974	0.136446
455			2-hydroxy-4-(methylthio)butanoic acid	LC/MS polar	63739		HMDB0037115	11427		0.6262	0.9428	0.66	0.464804	0.567495
456			homocysteine	LC/MS pos early	15128	C00155	HMDB0000742	778		1.2224	0.9074	1.35	0.212226	0.420154
459			cystathionine	LC/MS pos early	15705	C02291	HMDB0000099	439258		0.4103	1.737	0.24	0.000496797	0.0189689
461			cysteine	LC/MS pos early	1868	C00097	HMDB0000574	5862		0.9485	1.1486	0.83	0.316661	0.47085
463			S-methylcysteine	LC/MS pos early	39592		HMDB0002108	88180;7058174;24417		0.8838	0.9445	0.94	0.82737	0.738196
466			S-carboxyethylcysteine	LC/MS pos early	64177					0.9922	0.9201	1.08	0.754095	0.700801
477			taurine	LC/MS polar	2125	C00245	HMDB0000251	1123		1.1719	0.9566	1.23	0.432951	0.547885
487			3-sulfo-alanine	LC/MS polar	47089	C00506	HMDB0002757	72886		0.599	1.16	0.52	0.0906443	0.292548
490		Urea cycle; Arginine and Proline Metabolism	arginine	LC/MS pos early	1638	C00062	HMDB0000517	6322		0.9921	0.9055	1.1	0.816967	0.734632
494			ornithine	LC/MS pos early	1493	C00077	HMDB0000214	6262		0.416	1.4747	0.28	0.0224318	0.153102
496			3-amino-2-piperidone	LC/MS pos early	62853		HMDB0000323	5200225		1.2665	1.1309	1.12	0.685285	0.680647
498			2-oxoarginine*	LC/MS pos early	55072	C03771	HMDB0004225	558		2.1524	0.6092	3.53	0.0769055	0.276947
499			citrulline	LC/MS pos early	2132	C00327	HMDB0000904	9750		0.7833	1.5945	0.49	0.0494106	0.230025
501			homocitrulline	LC/MS pos early	22138	C02427	HMDB0000679	65072		1.0315	0.9197	1.12	0.616386	0.64641
502			proline	LC/MS pos early	1898	C00148 C000763	HMDB0000162 HMDB0003411	145742;614;8988		0.6869	1.4845	0.46	0.0143129	0.128679
505			dimethylarginine (SDMA + ADMA)	LC/MS pos early	36808	C21189 C03626	HMDB0003334 HMDB0001539	123831;169148		1.0432	1.0848	0.96	0.86693	0.745437
506			N-acetylarginine	LC/MS pos early	33953	C02562	HMDB0004620	67427		0.9006	1.2188	0.74	0.665018	0.67695
508			carboxymethylarginine	LC/MS pos early	64071		HMDB39111			0.6861	1.1548	0.59	0.0341057	0.194514
511			N-acetylcitrulline	LC/MS neg	48434	C15532 C02851	HMDB0000856	656979		0.6629	0.696	0.95	0.919215	0.764337
512			N-acetylproline	LC/MS pos early	34387		HMDB0094701	322640		1.1158	0.9841	1.13	0.553273	0.619472
515			N-delta-acetylornithine	LC/MS polar	43249	C00437	HMDB0003357	9920500		0.7504	1.527	0.49	0.0825786	0.279046
516			N-alpha-acetylornithine	LC/MS pos early	32984	C00437	HMDB0003357	439232		1.0075	1.3796	0.73	0.283437	0.457981
520			trans-4-hydroxyproline	LC/MS pos early	32306	C01157	HMDB0000725	5810		0.4901	1.1599	0.42	0.0139044	0.128679
522			pro-hydroxy-pro	LC/MS pos early	35127		HMDB0006695	11902893		0.408	1.173	0.35	0.0273059	0.171894
525			N-methylproline	LC/MS pos early	37431		HMDB0094696	643474		1.1453	1.1522	0.99	0.971644	0.770312
526			N,N,N-trimethyl-alanylproline betaine (TMAP)	LC/MS pos early	62947		HMDB0240365			0.6889	1.2761	0.54	0.0754931	0.276947
528			N-monomethylarginine	LC/MS pos early	43586	C03884	HMDB0029416	132862		1.0348	1.0745	0.96	0.869464	0.745437
529			argininate*	LC/MS pos early	57461		HMDB0003148	160437		0.9847	0.8902	1.11	0.827178	0.738196
535		Creatine Metabolism	guanidinoacetate	LC/MS pos early	43802	C00581	HMDB0000128	763		0.9951	1.1939	0.83	0.498682	0.59661
536			creatine	LC/MS pos early	27718	C00300	HMDB0000064	586		1.7754	0.0499	35.58	2.26077e-06	0.000257959
537			creatinine	LC/MS pos early	513	C00791	HMDB0000562	588		1.4157	0.7043	2.01	0.0372073	0.203826
545		Polyamine Metabolism	putrescine	LC/MS pos early	1408	C00134	HMDB0001414	1045		1.0696	1.0218	1.05	0.897151	0.76073
546			N-acetylputrescine	LC/MS pos early	37496	C02714	HMDB0002064	122356		0.7148	1.5273	0.47	0.000610091	0.0203327
548			butyrylputrescine/isobutyrylputrescine	LC/MS pos early	64281					0.3816	0.5996	0.64	0.587852	0.634055
550			N-carbamoylputrescine	LC/MS pos early	63854	C00436	HMDB0033458	502		1.8565	0.6147	3.02	0.0543984	0.236622
553			spermidine	LC/MS pos early	485	C00315	HMDB0001257	1102		0.5366	0.5407	0.99	0.992794	0.772595
557			diacetylspermidine*	LC/MS pos early	62105	C03413	HMDB0002172	132680		0.7208	2.5292	0.28	0.0820947	0.279046
558			(N(1) + N(8))-acetylspermidine	LC/MS pos early	57814	C00612 C01029	HMDB0001276 HMDB0002189	123689;496		0.9553	1.4172	0.67	0.230154	0.420154
560			spermine	LC/MS pos early	603	C00750	HMDB0001256	1103		0.8333	0.6986	1.19	0.861058	0.745437
561			N(1)-acetylspermine	LC/MS pos early	32360	C02567	HMDB0001186	496;916		0.3871	0.3107	1.25	0.564702	0.625284
564			5-methylthioadenosine (MTA)	LC/MS pos early	1419	C00170	HMDB0001173	439176		1.7252	0.2628	6.56	0.000833161	0.0231251
568			4-acetamidobutanoate	LC/MS pos early	1558	C02946	HMDB0003681	18189		0.5216	1.0486	0.5	0.206693	0.420154
570		Guanidino and Acetamido Metabolism	1-methylguanidine	LC/MS pos early	48114	C02294	HMDB0001522	10111		1.0409	0.9418	1.11	0.670119	0.680478
571			4-guanidinobutanoate	LC/MS pos early	15681	C01035	HMDB0003464	500		1.3092	1.0661	1.23	0.461676	0.565407
574		Glutathione Metabolism	glutathione, reduced (GSH)	LC/MS pos early	2127	D00014 C00051	HMDB0000125	124886		0.2613	1.0347	0.25	0.0136682	0.128679
583			S-lactoylglutathione	LC/MS neg	15731	C03451	HMDB0001066	440018		1.2511	1.7252	0.73	0.672912	0.680647
584			cysteinylglycine	LC/MS pos early	35637	C01419	HMDB0000078	439498		0.9841	0.7498	1.31	0.340842	0.489329
587			5-oxoproline	LC/MS neg	1494	C01879 C02237	HMDB0000267	439685;7405		1.3098	1.0301	1.27	0.331625	0.486113
588			2-aminobutyrate	LC/MS polar	42374	C02356	HMDB0000452	80283		1.1974	0.7225	1.66	0.202167	0.420154
590			2-hydroxybutyrate/2-hydroxyisobutyrate	LC/MS polar	52281	C21297 C05984	HMDB0000729 HMDB00008	4277439;440864		0.3628	0.8828	0.41	0.228846	0.420154
592			ophthalmate	LC/MS pos early	34592		HMDB0005765	7018721		1.9031	1.0939	1.74	0.416212	0.543076
600			3'-dephospho-CoA-glutathione*	LC/MS neg	62807					0.276	0.1218	2.27	0.101143	0.309629
641		Lactoyl Amino Acid	N-lactoyl isoleucine	LC/MS neg	64879					0.3137	0.9466	0.33	0.170979	0.404461
642			N-lactoyl leucine	LC/MS neg	64880					0.3378	0.8053	0.42	0.248419	0.433159
644			N-lactoyl phenylalanine	LC/MS neg	64881					0.9961	0.8543	1.17	0.70574	0.686069
645			N-lactoyl tyrosine	LC/MS neg	64882					0.6714	1.0927	0.61	0.222223	0.420154
646			N-lactoyl valine	LC/MS neg	64883					0.4455	0.9665	0.46	0.178033	0.406903
647			N-lactoyl histidine	LC/MS neg	64878					0.6144	1.2369	0.5	0.178853	0.406903
648	Peptide	Gamma-glutamyl Amino Acid	gamma-glutamylalanine	LC/MS pos early	37063	C03738	HMDB0029142	440103		1.4749	0.9291	1.59	0.115233	0.333167
649			gamma-glutamylcysteine	LC/MS pos early	1778	C00669	HMDB0001049	123938		0.3767	0.5976	0.63	0.458431	0.565028
650			gamma-glutamylglutamate	LC/MS pos early	36738	C05282	HMDB0011737	92865		0.8613	0.8012	1.08	0.8168	0.734632
651			gamma-glutamylglutamine	LC/MS pos early	2730	C05283	HMDB0011738	150914		1.2676	0.9043	1.4	0.223302	0.420154
653			gamma-glutamylhistidine	LC/MS pos early	18245		HMDB0029151	7017195		0.8268	1.3322	0.62	0.135472	0.363885
654			gamma-glutamylisoleucine*	LC/MS pos early	34456		HMDB0011170	22885096		1.0683	0.8323	1.28	0.346747	0.49271
655			gamma-glutamylleucine	LC/MS neg	18369		HMDB0011171	151023		1.1685	0.858	1.36	0.176138	0.406903
656			gamma-glutamyl-alpha-lysine	LC/MS pos early	55015			65254		0.8458	1.0756	0.79	0.206854	0.420154
657			gamma-glutamyl-epsilon-lysine	LC/MS pos early	33934		HMDB0003869	7015685		0.7822	1.1963	0.65	0.206542	0.420154
658			gamma-glutamylmethionine	LC/MS pos early	44872		HMDB0029155	7009567		1.4732	0.7154	2.06	0.0159339	0.129711
659			gamma-glutamylphenylalanine	LC/MS pos early	33422		HMDB0000594	111299		1.2289	0.7861	1.56	0.0441765	0.218957
660			gamma-glutamylthreonine	LC/MS pos early	33364		HMDB0029159	76078708		1.5942	0.8416	1.89	0.0259099	0.165958
662			gamma-glutamyltyrosine	LC/MS neg	2734		HMDB0011741	94340		1.298	0.6872	1.89	0.0510216	0.233431
663			gamma-glutamylvaline	LC/MS pos early	43829		HMDB0011172	7015683		1.1186	0.8433	1.33	0.262562	0.444368
666			gamma-glutamyl-2-aminobutyrate	LC/MS pos early	37092					1.8164	0.9956	1.82	0.155429	0.388637
668		Dipeptide Derivative	isoleucylhydroxyproline*	LC/MS pos early	63051		HMDB0028908	61158802		1.2125	0.8466	1.43	0.00884372	0.115062
669			leucylhydroxyproline*	LC/MS pos early	63052		HMDB0028930	20847829		0.5726	1.254	0.46	0.00839501	0.112747
679		Dipeptide	alanylleucine	LC/MS pos early	37093		HMDB0028691	259583		0.4341	1.0168	0.43	0.371125	0.511634
680			alanyllysine	LC/MS pos early	42008		HMDB0028692	4130575		1.2319	0.6712	1.84	0.233023	0.420154
683			alanylproline	LC/MS pos early	37083		HMDB0028695	83525		0.6134	1.272	0.48	0.237749	0.421265
692			alpha-glutamylglutamate	LC/MS pos early	22166	C01425	HMDB0028818	439500		1.0214	1.1217	0.91	0.814289	0.734632
733			aspartylaspartate	LC/MS pos early	40671		HMDB0028749	332965		0.7065	0.9189	0.77	0.476853	0.575456
761			cyclo(gly-pro)	LC/MS pos early	37077			193540		1.2386	0.9579	1.29	0.25105	0.433159
765			cyclo(his-phe)	LC/MS pos early	52361			7408279		0.7758	0.8699	0.89	0.686634	0.680647
766			cyclo(his-pro)	LC/MS neg	52353		HMDB0002053	65137;449094		1.4366	0.9886	1.45	0.185099	0.409914
767			cyclo(his-pro) (D,L)*	LC/MS neg	62841					1.2684	1.0871	1.17	0.549701	0.619472
778			cyclo(leu-pro)	LC/MS pos early	37104		HMDB0034276	7074739		1.1579	1.0099	1.15	0.567228	0.625657
782			cyclo(met-pro)	LC/MS pos early	52350			6502027		1.1873	1.0694	1.11	0.627106	0.653112
785			cyclo(phe-pro)	LC/MS pos early	44875	C11847		443440		1.3389	1.0221	1.31	0.234608	0.420154
786			cyclo(phe-pro) (L,D)*	LC/MS pos early	43787			99895		1.218	1.1284	1.08	0.77043	0.71187
790			cyclo(pro-arg)*	LC/MS pos early	62842					1.2497	1.0808	1.16	0.568044	0.625657
791			cyclo(pro-arg) (D,L)*	LC/MS pos early	62843					1.1502	1.0519	1.09	0.73606	0.692334
796			cyclo(pro-tyr)	LC/MS neg	43522	C10605	HMDB0034276	119404		1.2173	0.9836	1.24	0.332991	0.486113
799			cyclo(pro-val)	LC/MS neg	49795			98951		0.674	0.9226	0.73	0.424188	0.543076
800			cyclo(pro-val) (D,L)*	LC/MS neg	62845					1.1929	0.9031	1.32	0.0817214	0.279046
810			glutaminylleucine	LC/MS pos early	42994		HMDB0028801	44232492		1.3898	0.7805	1.78	0.45288	0.56284
834			glycylisoleucine	LC/MS pos early	36659		HMDB0028844	259613		0.6345	1.0237	0.62	0.390927	0.526724
835			glycylleucine	LC/MS pos early	34398	C02155	HMDB0000759	92843		0.4916	1.2803	0.38	0.122154	0.337934
839			glycylproline	LC/MS pos early	22171		HMDB0000721	3013625		0.8444	1.3048	0.65	0.191304	0.412857
845			glycylvaline	LC/MS pos early	18357		HMDB0028854	2724807		0.6968	1.3612	0.51	0.179989	0.407262
869			isoleucylglycine	LC/MS neg	40008		HMDB0028907	342532		1.5374	0.5926	2.59	0.148976	0.385246
883			leucylalanine	LC/MS pos early	40010		HMDB0028922	81721		0.8171	0.4906	1.67	0.408305	0.534569
888			leucylglycine	LC/MS pos early	40045		HMDB0028929	79070		0.9187	0.999	0.92	0.894511	0.760039
901			lysylalanine	LC/MS pos early	42006		HMDB0028944	4106167		1.6309	0.9424	1.73	0.249332	0.433159
908			lysylleucine	LC/MS pos early	40020		HMDB0028955	4682588		1.0369	0.4846	2.14	0.178288	0.406903
937			phenylalanylalanine	LC/MS neg	41374		HMDB0028988	5488196		0.5122	0.8215	0.62	0.468262	0.570045
942			phenylalanylglycine	LC/MS pos early	41370		HMDB0028995	6992304		0.4182	0.7157	0.58	0.53262	0.619414
957			prolylalanine	LC/MS pos early	40705		HMDB0029010	6347578		0.6545	1.9415	0.34	0.0580107	0.24396
963			prolylglycine	LC/MS pos early	40703		HMDB0011178	6426709		0.4726	2.191	0.22	0.0132736	0.128679
969			prolylproline	LC/MS pos early	40731		HMDB0011180	263469		0.64	1.4864	0.43	0.159548	0.393053
1002			threonylphenylalanine	LC/MS neg	31530		HMDB0029068	7010580		0.7359	0.2313	3.18	0.140687	0.371445
1014			tryptophylglycine	LC/MS pos early	43028		HMDB0029083	263471		0.6151	0.4526	1.36	0.582214	0.631245
1049			valylglutamine	LC/MS pos early	42079		HMDB0029125	5253209		0.4665	0.6579	0.71	0.592644	0.637572
1050			valylglycine	LC/MS pos early	40475		HMDB0029127	136487		0.7917	0.8652	0.92	0.869471	0.745437
1053			valylleucine	LC/MS pos early	39994		HMDB0029131	352039		0.3953	0.6242	0.63	0.627791	0.653112
1063			leucylglutamine*	LC/MS pos early	48189		HMDB0028927	4305457		0.9729	0.8349	1.17	0.830212	0.738196
1080		Polypeptide	alanyl-glutamyl-meso-diaminopimelate	LC/MS pos early	53165			826		0.7218	1.8825	0.38	0.0162007	0.129711
1099			ala-ile-ala	LC/MS neg	64506			18218408		0.8787	0.2248	3.91	0.0834831	0.279046
1150			val-val-ala	LC/MS neg	64508			18232571		0.7476	0.4894	1.53	0.572431	0.626416
1236		Modified Peptides	N,N-dimethyl-pro-pro	LC/MS pos early	64571					0.2614	0.8953	0.29	0.053873	0.236622
1240	Carbohydrate	Glycolysis, Gluconeogenesis, and Pyruvate Metabolism	glucose	LC/MS polar	48152	C00031	HMDB0000122	5793		0.8305	0.5493	1.51	0.335203	0.486264
1247			fructose 1,6-diphosphate/glucose 1,6-diphosphate/myo-inositol diphosphates	LC/MS neg	46896	C05378 C00354 C01231	HMDB0003514 HMDB0001058	10404962;3934;90658350;124383956;4453;445557;718;82400		1.617	0.6728	2.4	0.325697	0.482562
1249			dihydroxyacetone phosphate (DHAP)	LC/MS pos early	15522	C00111	HMDB0001473	668		0.4686	1.3398	0.35	0.013492	0.128679
1253			2-phosphoglycerate	LC/MS polar	35629	C00631	HMDB0000362	59		0.9183	0.7919	1.16	0.706576	0.686069
1254			3-phosphoglycerate	LC/MS polar	1414	C00597	HMDB0000807	724		1.0968	0.8295	1.32	0.401166	0.528559
1255			phosphoenolpyruvate (PEP)	LC/MS neg	597	C00074	HMDB0000263	1005		0.9926	0.7746	1.28	0.312083	0.469068
1256			pyruvate	LC/MS polar	48990	C00022	HMDB0000243	1060		0.1758	2.2345	0.08	0.000501173	0.0189689
1257			lactate	LC/MS polar	527	C00186	HMDB0000190	612		0.3686	0.6528	0.56	0.541945	0.619472
1260			glycerate	LC/MS polar	1572	C00258	HMDB0006372 HMDB0000139	752;439194		0.6822	0.8621	0.79	0.126197	0.345663
1263		Pentose Phosphate Pathway	6-phosphogluconate	LC/MS neg	15442	C00345	HMDB0001316	91493		1.4027	0.5551	2.53	0.121923	0.337934
1271			5-phosphoribosyl diphosphate (PRPP)	LC/MS neg	36840	C00119	HMDB0000280	7339		0.9717	0.7653	1.27	0.541484	0.619472
1272			ribose 1-phosphate	LC/MS polar	1763	C00620	HMDB0001489	439236		0.4719	0.4397	1.07	0.934451	0.764337
1274			sedoheptulose-7-phosphate	LC/MS polar	35649	C05382	HMDB0001068	616		1.3322	1.2546	1.06	0.907415	0.761971
1278		Pentose Metabolism	ribose	LC/MS polar	1471	C00121	HMDB0000283	5779		0.7342	3.0632	0.24	0.000765341	0.0227601
1279			ribitol	LC/MS polar	15772	C00532 C01904 C00474 C00379	HMDB0002917 HMDB0000508 HMDB0001851 HMDB0000568	6912		1.1168	0.9363	1.19	0.457596	0.565028
1280			ribonate	LC/MS polar	27731	C01685	HMDB0000867	5460677		1.1682	1.1865	0.98	0.94557	0.765909
1294			arabitol/xylitol	LC/MS polar	48885	C00542 C01904 C00379	HMDB0002917 HMDB0001851 HMDB0000568	6912;94154		0.6521	1.0626	0.61	0.0287501	0.173475
1300			arabonate/xylonate	LC/MS polar	48255	C00502 C05411	HMDB0000539	122045;6602431		0.5575	1.1352	0.49	0.00992754	0.121931
1307			lyxonate	LC/MS polar	61858		HMDB0060255			1.1214	1.0046	1.12	0.649791	0.667983
1317		Glycogen Metabolism	maltose	LC/MS polar	15586	C00208	HMDB0000163	10991489		0.6454	0.6076	1.06	0.944386	0.765909
1369		Fructose, Mannose and Galactose Metabolism	mannitol/sorbitol	LC/MS polar	46142	C00392 C00794	HMDB0000247 HMDB0000765	6251;5780		1.2249	0.8947	1.37	0.36682	0.510774
1370			mannose	LC/MS polar	48153	C00159 C02209 C00936	HMDB0000169	185698;82308;18950;439680		0.4628	0.2876	1.61	0.0685615	0.26929
1380			galactitol (dulcitol)	LC/MS polar	1117	C01697	HMDB0000107	11850		0.3818	1.0799	0.35	0.00127592	0.032795
1390			galactonate	LC/MS polar	27719	C15930 C00880	HMDB0000565	12310779;128869		0.745	1.2023	0.62	0.060295	0.248546
1402		Nucleotide Sugar	UDP-glucuronate	LC/MS polar	2763	C00167	HMDB0000935	17473		0.3159	0.2247	1.41	0.353137	0.496704
1409			UDP-N-acetylglucosamine/galactosamine	LC/MS polar	46148	C00203 C00043	HMDB0000304 HMDB0000290	44576;1167		0.4409	0.731	0.6	0.209626	0.420154
1411			UDP-N-acetylmuraminate (UDP-MurNAc)*	LC/MS polar	15936	C01050	HMDB0011720	1169		0.3497	0.4325	0.81	0.745811	0.694652
1414			deoxythymidine diphosphate-rhamnose	LC/MS neg	57800	C03319	HMDB0006354	439975		0.6827	0.556	1.23	0.774077	0.71187
1420		Aminosugar Metabolism	glucosamine-6-phosphate	LC/MS polar	580	C00352	HMDB0001254	440997		0.9632	0.8278	1.16	0.860313	0.745437
1436			N-acetylneuraminate	LC/MS polar	32377	C00270	HMDB0000230	439197		0.9027	1.0668	0.85	0.600794	0.641286
1440			N-acetylmuramate	LC/MS neg	18354	C02713	HMDB0060493	5462244		1.2157	0.744	1.63	0.265547	0.445795
1448			N-acetylglucosaminylasparagine	LC/MS pos early	48149	C04540	HMDB0000489	123826		0.2861	0.3036	0.94	0.923688	0.764337
1449			erythronate*	LC/MS polar	42420		HMDB0000613	2781043		1.2204	0.8235	1.48	0.121323	0.337934
1451			N-acetylglucosamine/N-acetylgalactosamine	LC/MS pos early	46539	C01074	HMDB0000212 HMDB0000215	84265;439174		0.9607	0.6818	1.41	0.386391	0.525717
1452			N-glycolylneuraminate	LC/MS polar	37123	C03410	HMDB0000833	123802		0.8517	0.9712	0.88	0.683425	0.680647
1453		Advanced Glycation End-product	N6-carboxymethyllysine	LC/MS pos early	36713		HMDB0240347	123800		0.9756	1.4268	0.68	0.183207	0.408463
1457	Energy	TCA Cycle	citrate	LC/MS neg	1564	C00158	HMDB0000094	311		1.0107	0.6464	1.56	0.348002	0.492811
1459			aconitate [cis or trans]	LC/MS neg	46173	C02341 C004174	HMDB0000958 HMDB000072	643757;444212		0.6519	0.7094	0.92	0.908039	0.761971
1461			isocitrate	LC/MS polar	12110	C00451	HMDB0001874	5318532		1.1098	1.0875	1.02	0.953437	0.770312
1463			alpha-ketoglutarate	LC/MS polar	528	C00026	HMDB0000208	51		1.2113	1.424	0.85	0.855956	0.745437
1465			succinylcarnitine (C4-DC)	LC/MS pos early	37058		HMDB0061717	71464481		0.5959	1.1163	0.53	0.157075	0.389265
1466			succinate	LC/MS polar	1437	C00042	HMDB0000254	1110		0.9096	0.8368	1.09	0.780576	0.714774
1467			fumarate	LC/MS polar	1643	C00122	HMDB0000134	444972		1.3123	1.0018	1.31	0.557849	0.62229
1469			malate	LC/MS polar	1303	C00497 C00149 C00711	HMDB0000744 HMDB0031518 HMDB0000156	525		0.3538	2.4588	0.14	0.00709318	0.109376
1473			itaconate	LC/MS polar	18373	C00490	HMDB0002092	811		0.3411	0.853	0.4	0.201109	0.420154
1474			tricarballylate	LC/MS polar	15729	C19806	HMDB0031193	14925		0.9923	1.1183	0.89	0.806442	0.733084
1476			2-methylcitrate	LC/MS polar	37483	C02225	HMDB0000379	12898022		0.97	1.036	0.94	0.910439	0.761971
1479			mesaconate (methylfumarate)	LC/MS polar	18493	C01732	HMDB0000749	638129		0.551	1.1884	0.46	0.177365	0.406903
1480			citraconate/glutaconate	LC/MS polar	47076	C02226 C02214	HMDB0000620 HMDB0000634	643798;5280498		0.4655	1.9511	0.24	0.223169	0.420154
1486		Oxidative Phosphorylation	phosphate	LC/MS pos early	42109	C00009	HMDB0001429	1061		1.234	0.9662	1.28	0.286718	0.457981
1490	Lipid	Fatty Acid Synthesis	malonate	LC/MS polar	15872	C00383	HMDB0000691	867		1.4667	1.0007	1.47	0.141855	0.371445
1491		Fatty Acid Metabolism	acetyl CoA	LC/MS neg	43840	C00024	HMDB0001206	444493		1	1	1	1	0.775304
1504			N-oleoylalanine	LC/MS neg	63890			44423663		0.7437	1.4185	0.52	0.0546334	0.236622
1505		Short Chain Fatty Acid	butyrate/isobutyrate (4:0)	LC/MS neg	40605	C00246	HMDB0000039	264		1.1112	0.7643	1.45	0.676537	0.680647
1520		Medium Chain Fatty Acid	laurate (12:0)	LC/MS neg	1645	C02679	HMDB0000638	3893		0.8814	1.4974	0.59	0.055252	0.236622
1525		Long Chain Saturated Fatty Acid	myristate (14:0)	LC/MS neg	1365	C06424	HMDB0000806	11005		1.1361	0.7835	1.45	0.193846	0.412857
1527			pentadecanoate (15:0)	LC/MS neg	1361	C16537	HMDB0000826	13849		1.0492	1.054	1	0.986572	0.770634
1528			palmitate (16:0)	LC/MS neg	1336	C00249	HMDB0000220	985		0.9954	1.3251	0.75	0.287155	0.457981
1530			margarate (17:0)	LC/MS neg	1121		HMDB0002259	10465		0.5299	1.2295	0.43	0.00216341	0.0409414
1532			stearate (18:0)	LC/MS neg	1358	C01530	HMDB0000827	5281		1.0745	1.0754	1	0.995902	0.773568
1534			nonadecanoate (19:0)	LC/MS neg	1356	C16535	HMDB0000772	12591		0.898	1.1384	0.79	0.220455	0.420154
1535			arachidate (20:0)	LC/MS neg	1118	C06425	HMDB0002212	10467		0.8985	1.0823	0.83	0.363003	0.507154
1547		Long Chain Monounsaturated Fatty Acid	palmitoleate (16:1n7)	LC/MS neg	33447	C08362	HMDB0003229	445638		1.0359	0.7831	1.32	0.233123	0.420154
1551			oleate/vaccenate (18:1)	LC/MS neg	52285	C01712 C08367 C00712 C21944	HMDB0000207 HMDB0000573 HMDB0003231 HMDB0240219	637517;445639;5281127;5282761		0.9939	0.9823	1.01	0.933274	0.764337
1558			10-nonadecenoate (19:1n9)	LC/MS neg	33972		HMDB0013622	5312513		1.1594	0.8051	1.44	0.111636	0.327313
1561			eicosenoate (20:1)	LC/MS neg	33587	C16526	HMDB0002231 HMDB0062436	5282769;5282768;94159		0.9731	1.0427	0.93	0.688357	0.680735
1565			erucate (22:1n9)	LC/MS neg	1552	C08316	HMDB0002068	8216;5281116		1.0419	1.0363	1.01	0.980998	0.770312
1591		Long Chain Polyunsaturated Fatty Acid (n3 and n6)	arachidonate (20:4n6)	LC/MS neg	1110	C00219	HMDB0001043	444899		0.6177	1.404	0.44	0.0151986	0.129138
1596			linoelaidate (tr 18:2n6)	LC/MS neg	32420	C01595	HMDB0006270	5282457		0.9708	0.7484	1.3	0.245411	0.43294
1643		Fatty Acid Hydroxyl Fatty Acid	OAHSA (18:1/OH-18:0)	LC/MS pos late	57389					0.6549	1.31	0.5	0.075948	0.276947
1655		Fatty Acid, Branched	(12 or 13)-methylmyristate (a15:0 or i15:0)	LC/MS neg	38293		HMDB0061707	151014		0.9847	0.7316	1.35	0.559008	0.62229
1660			(14 or 15)-methylpalmitate (a17:0 or i17:0)	LC/MS neg	38768	C16995	HMDB0061859	8181;17903417		1.1106	0.9195	1.21	0.389485	0.526671
1666			(16 or 17)-methylstearate (a19:0 or i19:0)	LC/MS neg	38296		HMDB0037397	3083779		0.9229	1.0994	0.84	0.301729	0.46244
1677		Fatty Acid, Dicarboxylate	glutarate (C5-DC)	LC/MS polar	396	C00489	HMDB0000661	743;4418048		1.0288	2.2766	0.45	0.331106	0.486113
1681			2-hydroxyglutarate	LC/MS pos early	37253	C02630	HMDB0059655	43		1.0651	0.9816	1.09	0.724563	0.691888
1686			3-hydroxyadipate	LC/MS polar	62069		HMDB0000345	151913		0.9275	0.644	1.44	0.332506	0.486113
1689			maleate	LC/MS polar	20676	C01384	HMDB0000176	444266		1.1873	0.8014	1.48	0.147484	0.383771
1694			suberate (C8-DC)	LC/MS polar	15730	C08278	HMDB0000893	10457		0.7421	1.2959	0.57	0.0459575	0.222487
1697			azelate (C9-DC)	LC/MS neg	18362	C08261	HMDB0000784	2266		0.9248	1.0954	0.84	0.41882	0.543076
1699			sebacate (C10-DC)	LC/MS neg	32398	C08277	HMDB0000792	5192		0.9051	1.056	0.86	0.553201	0.619472
1727			2-hydroxysebacate	LC/MS neg	63357		HMDB0000424	128458		1.2396	0.9636	1.29	0.352727	0.496704
1786		Fatty Acid Metabolism (also BCAA Metabolism)	butyrylcarnitine (C4)	LC/MS pos early	32412	C02862	HMDB0002013	439829		1.7859	0.7322	2.44	0.0711182	0.271644
1787			butyrylglycine	LC/MS neg	31850		HMDB0000808	88412		0.7147	0.3086	2.32	0.0469735	0.223803
1789			propionylcarnitine (C3)	LC/MS pos early	32452	C03017	HMDB0000824	107738		1.4926	0.9458	1.58	0.283799	0.457981
1792			methylmalonate (MMA)	LC/MS polar	1496	C02170	HMDB0000202	487		0.3281	0.8506	0.39	0.0407505	0.209457
1849		Fatty Acid Metabolism (Acyl Glycine)	3-hydroxybutyroylglycine**	LC/MS pos early	62064					0.9557	0.9463	1.01	0.977097	0.770312
1858		Fatty Acid Metabolism (Acyl Carnitine, Short Chain)	acetylcarnitine (C2)	LC/MS pos early	32198	C02571	HMDB0000201	7045767		1.5064	1.1161	1.35	0.543086	0.619472
1937		Fatty Acid Metabolism (Acyl Carnitine, Hydroxy)	(R)-3-hydroxybutyrylcarnitine	LC/MS pos early	43264		HMDB0013127	53481617		0.3355	1.864	0.18	0.0099574	0.121931
1938			(S)-3-hydroxybutyrylcarnitine	LC/MS pos early	52984		HMDB0013127	71464477		0.4812	1.8153	0.27	0.0113373	0.128304
1949		Carnitine Metabolism	deoxycarnitine	LC/MS pos early	36747	C01181	HMDB0001161	22620		0.7118	1.6496	0.43	0.070916	0.271644
1950			carnitine	LC/MS pos early	15500	C00487 C00308	HMDB0000062	288		0.6913	1.1458	0.6	0.20292	0.420154
1956		Ketone Bodies	3-hydroxybutyrate (BHBA)	LC/MS polar	542	C03197 C01089	HMDB0000011 HMDB0000357 HMDB0000442	441;94318;92135		0.8591	0.877	0.98	0.975369	0.770312
1975		Fatty Acid, Monohydroxy	4-hydroxybutyrate (GHB)	LC/MS pos early	34585	C00989	HMDB0000710	10413		1.2075	0.502	2.41	0.340575	0.489329
1977			2-hydroxyheptanoate*	LC/MS polar	61827			2750949		0.3182	1.1758	0.27	0.0918211	0.293294
1980			2-hydroxydecanoate	LC/MS neg	42489		HMDB0094656	21488		0.8776	1.0291	0.85	0.73371	0.692334
1991			2-hydroxyarachidate*	LC/MS neg	61700			5225199		0.8608	0.9435	0.91	0.692414	0.681633
1992			2-hydroxybehenate	LC/MS neg	57663		HMDB0061660	193484		0.9867	0.7874	1.25	0.305672	0.466165
1994			2-hydroxynervonate*	LC/MS neg	61698			5312783		0.5778	0.5928	0.97	0.972264	0.770312
1997			3-hydroxyhexanoate	LC/MS neg	53230		HMDB0061652 HMDB0010718	151492		0.8194	0.4283	1.91	0.209575	0.420154
2005			3-hydroxypalmitate	LC/MS neg	27503		HMDB0010734	15569776		1.9858	2.1489	0.92	0.922198	0.764337
2019			8-hydroxyoctanoate	LC/MS neg	21239		HMDB0061914	69820		1.3303	0.796	1.67	0.0554229	0.236622
2023			10-hydroxystearate	LC/MS neg	47123	C03195	HMDB0037396	9561835		1.3013	0.9885	1.32	0.254976	0.435066
2051		Fatty Acid, Dihydroxy	2S,3R-dihydroxybutyrate	LC/MS polar	62950		HMDB0002453	10964471		1.1854	1.0297	1.15	0.544188	0.619472
2052			2R,3R-dihydroxybutyrate	LC/MS polar	63109		HMDB0000498	13120901		0.7572	0.8349	0.91	0.874448	0.746038
2054			2,4-dihydroxybutyrate	LC/MS polar	62951		HMDB0000360	192742		1.1575	1.0541	1.1	0.727282	0.692334
2055			3,4-dihydroxybutyrate	LC/MS polar	62952		HMDB0000337	150929		1.116	1.0648	1.05	0.926789	0.764337
2219		Inositol Metabolism	myo-inositol	LC/MS polar	1124	C00137	HMDB0000211	892		0.3327	0.5081	0.65	0.451599	0.56284
2220			chiro-inositol	LC/MS polar	37112	C19891	HMDB0240209			1.1083	0.8462	1.31	0.141548	0.371445
2228			inositol 1-phosphate (I1P)	LC/MS polar	43849	C01177	HMDB0000213	440194		0.926	0.7008	1.32	0.509223	0.60574
2250		Phospholipid Metabolism	choline	LC/MS pos early	15506	C00114	HMDB0000097	305		0.8994	0.6873	1.31	0.762778	0.707291
2251			choline phosphate	LC/MS pos early	34396	C00588	HMDB0001565	1014		1.1092	0.3921	2.83	0.375034	0.515317
2254			glycerophosphorylcholine (GPC)	LC/MS pos early	15990	C00670	HMDB0000086	71920		2.2205	0.8348	2.66	0.426326	0.543076
2256			phosphoethanolamine	LC/MS pos early	1600	C00346	HMDB0000224	1015		1.2062	0.274	4.4	0.00673418	0.109376
2258			glycerophosphoethanolamine	LC/MS pos early	37455	C01233	HMDB0000114	123874		1.6156	0.533	3.03	0.0159541	0.129711
2260			glycerophosphoinositol*	LC/MS pos early	52307			167572		1.0272	0.3628	2.83	0.0310409	0.18238
2261			trimethylamine N-oxide	LC/MS pos early	40406	C01104	HMDB0000925	1145		1.1405	1.0305	1.11	0.71797	0.691627
2423		Phosphatidylethanolamine (PE)	1-palmitoyl-2-palmitoleoyl-GPE (16:0/16:1)*	LC/MS pos late	52471		HMDB0008924	52924925		1.1802	0.7321	1.61	0.0802787	0.279046
2537		Phosphatidylglycerol (PG)	1-palmitoyl-2-oleoyl-GPG (16:0/18:1)	LC/MS pos late	52448			70789105		1.1398	0.9083	1.25	0.600625	0.641286
2726		Lysophospholipid	1-palmitoyl-GPG (16:0)*	LC/MS neg	45970		HMDB0240601	3300276		0.5641	1.0814	0.52	0.299556	0.46244
2731			1-oleoyl-GPG (18:1)*	LC/MS neg	45968		HMDB0240602			0.5331	1.5913	0.34	0.0473045	0.223803
2818		Plasmalogen	1-(1-enyl-palmitoyl)-2-oleoyl-GPE (P-16:0/18:1)*	LC/MS pos late	52477		HMDB0011342	52925128		1.2936	0.6173	2.1	0.0983593	0.303339
2855		Lysoplasmalogen	1-(1-enyl-oleoyl)-GPE (P-18:1)*	LC/MS neg	44621					0.3656	0.1313	2.78	0.313852	0.470031
2857			1-(1-enyl-stearoyl)-GPE (P-18:0)*	LC/MS neg	39271		HMDB0240598			0.8943	0.7262	1.23	0.277408	0.456504
2860		Glycerolipid Metabolism	glycerol	LC/MS neg	15122	C00116	HMDB0000131	753		1.4815	0.3176	4.66	0.117434	0.334878
2861			glycerol 3-phosphate	LC/MS polar	43847	C0093	HMDB0000126	754		0.966	0.7918	1.22	0.573247	0.626416
2863			cytidine-5'-diphosphoglycerol	LC/MS polar	34414	C00513	HMDB59599	447253		0.9748	0.6804	1.43	0.678976	0.680647
2866			glycerophosphoglycerol	LC/MS pos early	48857	C03274	HMDB0240316	54575349		2.5554	0.7482	3.42	0.0385195	0.205605
2874		Monoacylglycerol	1-oleoylglycerol (18:1)	LC/MS neg	21184		HMDB0011567	5283468		1.3568	0.8217	1.65	0.222557	0.420154
3004		Galactosyl Glycerolipids	1-palmitoyl-galactosylglycerol (16:0)*	LC/MS neg	62372			10413348		0.343	0.5669	0.61	0.473354	0.572893
3005			2-palmitoyl-galactosylglycerol (16:0)*	LC/MS neg	62373					0.5119	0.7622	0.67	0.615425	0.64641
3018		Sphingolipid Synthesis	3-ketosphinganine	LC/MS pos late	34381	C02934	HMDB01480	631		0.4563	1.7409	0.26	0.0123269	0.128304
3019			sphinganine	LC/MS pos late	17769	C00836	HMDB0000269	3126		0.8284	1.6918	0.49	0.0951843	0.297961
3025			hexadecasphinganine (d16:0)*	LC/MS pos late	57544	C13915		656816		0.9165	1.1959	0.77	0.232001	0.420154
3026			1-deoxysphinganine (m18:0)	LC/MS pos late	64528			9925886		1.0981	1.112	0.99	0.974628	0.770312
3123		Sphingomyelins	palmitoyl sphingomyelin (d18:1/16:0)	LC/MS pos late	37506		HMDB0010169	9939941		0.5104	1.0146	0.5	0.00151819	0.0351155
3126			behenoyl sphingomyelin (d18:1/22:0)*	LC/MS pos late	48492		HMDB0012103	44260125		0.6051	0.8642	0.7	0.0399879	0.208106
3195		Mevalonate Metabolism	3-hydroxy-3-methylglutarate	LC/MS polar	531	C03761	HMDB0000355	1662;5459993		1.2117	0.6103	1.99	0.169532	0.40333
3197			mevalonate	LC/MS polar	39583	C02104	HMDB0000227	449		0.3313	1.0082	0.33	0.0665997	0.264076
3198			mevalonolactone	LC/MS pos early	48118		HMDB0006024	10428		0.4362	1.1335	0.38	0.122564	0.337934
3213		Sterol	cholesterol sulfate	LC/MS polar	35324	C18043	HMDB00653	65076		0.0788	1.0603	0.07	7.262e-09	3.02362e-06
3473		Primary Bile Acid Metabolism	cholate	LC/MS neg	22842	C00695	HMDB0000619	221493		0.913	0.6679	1.37	0.168402	0.402944
3476			chenodeoxycholate	LC/MS neg	1563	C02528	HMDB0000518	10133		0.8181	0.8225	0.99	0.982461	0.770312
3483			beta-muricholate	LC/MS neg	31885	C17726	HMDB0000415	5283853		1.0947	0.7112	1.54	0.237781	0.421265
3499		Secondary Bile Acid Metabolism	deoxycholate	LC/MS neg	1114	C04483	HMDB0000626	222528;440355		1.0218	0.9329	1.1	0.803773	0.732257
3543			6-oxolithocholate	LC/MS neg	46336			164960		0.8024	1.6751	0.48	0.0049468	0.0858142
3545			hyocholate	LC/MS neg	34093	C17649	HMDB0000760	92805		0.8828	1.0835	0.81	0.0855685	0.279909
3548			hyodeoxycholate	LC/MS neg	27531	C15517	HMDB0000733	5283820		1.1727	0.7719	1.52	0.0276624	0.171894
4139	Nucleotide	Purine Metabolism, (Hypo)Xanthine/Inosine containing	inosine	LC/MS neg	1123	C00294	HMDB0000195	6021		0.3772	0.2633	1.43	0.790754	0.721976
4140			hypoxanthine	LC/MS neg	3127	C00262	HMDB0000157	790;135398638		1.0627	0.7187	1.48	0.261762	0.444368
4141			xanthine	LC/MS polar	3147	C00385	HMDB0000292	1188		0.9554	0.9325	1.02	0.873425	0.746038
4142			xanthosine 5'-monophosphate (xmp)	LC/MS neg	12024	C00655	HMDB0001554	73323		0.3811	0.2341	1.63	0.0837798	0.279046
4143			xanthosine	LC/MS neg	15136	C01762	HMDB0000299	64959		0.4576	0.3807	1.2	0.848271	0.74508
4147			2'-deoxyinosine	LC/MS neg	15076	C05512	HMDB0000071	135398593		0.6132	0.4222	1.45	0.539741	0.619472
4151			urate	LC/MS polar	1604	C00366	HMDB0000289	1175		1.1594	1.8595	0.62	0.333931	0.486113
4153			allantoin	LC/MS polar	1107	C02350 C02348 C01551	HMDB0000462	204;439714;439713		0.5876	1.1762	0.5	0.00829994	0.112747
4158		Purine Metabolism, Adenine containing	adenosine 5'-diphosphate (ADP)	LC/MS polar	3108	C00008	HMDB0001341	6022		0.5921	0.4913	1.21	0.743024	0.694189
4159			adenosine 5'-monophosphate (AMP)	LC/MS pos early	32342	C00020	HMDB0000045	6083		1.0922	1.2892	0.85	0.865084	0.745437
4163			adenosine-2',3'-cyclic monophosphate	LC/MS neg	37467	C02353	HMDB0011616	2024		0.475	0.1767	2.69	0.0664405	0.264076
4166			adenosine	LC/MS pos early	555	C00212	HMDB0000050	60961		0.8333	0.7998	1.04	0.930574	0.764337
4167			adenine	LC/MS pos early	554	C00147	HMDB0000034	190		1.3973	1.3516	1.03	0.959342	0.770312
4168			1-methyladenine	LC/MS pos early	1527	C02216	HMDB0011599	135398646		0.943	1.0293	0.92	0.696638	0.684049
4173			N1-methyladenosine	LC/MS pos early	15650	C02494	HMDB0003331	27476		0.3894	0.3138	1.24	0.772708	0.71187
4175			N6,N6-dimethyladenosine	LC/MS pos early	42081	C03416		348206;440004		0.6431	0.7543	0.85	0.631432	0.653112
4182			N6-dimethylallyladenine	LC/MS neg	22120	C04083		92180		0.7207	0.7305	0.99	0.985759	0.770634
4184			N6-carbamoylthreonyladenosine	LC/MS neg	35157		HMDB0041623	161466		0.7342	1.265	0.58	0.21987	0.420154
4187			2'-deoxyadenosine 5'-monophosphate	LC/MS neg	46333	C00360	HMDB0000905	12599		0.1357	0.1234	1.1	0.92259	0.764337
4189			2'-deoxyadenosine	LC/MS neg	1553	C00559	HMDB0000101	13730		0.2973	0.5809	0.51	0.39697	0.528032
4197		Purine Metabolism, Guanine containing	guanosine 5'-monophosphate (5'-GMP)	LC/MS pos early	2849	C00144	HMDB0001397	6804		0.9817	0.7299	1.34	0.723926	0.691888
4200			guanosine-2',3'-cyclic monophosphate	LC/MS neg	37139	C06194	HMDB0011629	92823		0.4942	0.2951	1.67	0.178243	0.406903
4202			guanosine	LC/MS pos early	1573	C00387	HMDB0000133	6802		0.4295	0.2372	1.81	0.441883	0.552547
4203			guanine	LC/MS pos early	32352	C00242	HMDB0000132	135398634		1.0233	0.8651	1.18	0.553501	0.619472
4206			7-methylguanine	LC/MS pos early	35114	C02242	HMDB0000897	135398679		1.0567	1.135	0.93	0.71776	0.691627
4220			2'-deoxyguanosine	LC/MS neg	1411	C00330	HMDB0000085	135398592		0.2619	0.3882	0.67	0.730159	0.692334
4226		Pyrimidine Metabolism, Orotate containing	dihydroorotate	LC/MS polar	601	C00337	HMDB03349	648		0.9765	1.001	0.98	0.96881	0.770312
4227			orotate	LC/MS polar	1505	C00295	HMDB0000226	967		0.8855	1.4467	0.61	0.402583	0.528741
4233		Pyrimidine Metabolism, Uracil containing	uridine 5'-diphosphate (UDP)	LC/MS polar	5345	C00015	HMDB0000295	6031		0.5251	0.2856	1.84	0.399641	0.528559
4234			uridine 5'-monophosphate (UMP)	LC/MS polar	2856	C00105	HMDB0000288	6030		0.484	0.3543	1.37	0.655808	0.671625
4239			uridine	LC/MS neg	606	C00299	HMDB0000296	6029		0.6618	0.5337	1.24	0.81467	0.734632
4240			uracil	LC/MS polar	605	C00106	HMDB0000300	1174		0.8994	1.2166	0.74	0.369364	0.510898
4241			pseudouridine	LC/MS neg	33442	C02067	HMDB0000767	15047		0.8299	0.974	0.85	0.508072	0.60574
4242			5,6-dihydrouridine	LC/MS neg	61833		HMDB0000497	94312		1.1463	0.6373	1.8	0.154667	0.388637
4243			2'-O-methyluridine	LC/MS neg	57655		HMDB0240328	102212		1.1352	0.9713	1.17	0.545694	0.619472
4244			5-methyluridine (ribothymidine)	LC/MS neg	35136		HMDB0000884	445408		0.6676	0.5413	1.23	0.734568	0.692334
4251			5,6-dihydrouracil	LC/MS neg	1559	C00429	HMDB0000076	649		0.7351	0.7685	0.96	0.936339	0.76438
4255			2'-deoxyuridine	LC/MS neg	52602	C00526	HMDB0000012	13712		0.6689	0.5581	1.2	0.683198	0.680647
4258			3-ureidopropionate	LC/MS pos early	3155	C02642	HMDB0000026	111		0.9246	2.5339	0.36	0.28318	0.457981
4259			beta-alanine	LC/MS pos early	55	C00099	HMDB0000056	239		0.9396	1.3568	0.69	0.418907	0.543076
4267		Pyrimidine Metabolism, Cytidine containing	cytidine 5'-monophosphate (5'-CMP)	LC/MS pos early	2372	C00055	HMDB0000095	6131		1.2859	0.8214	1.57	0.487608	0.586734
4271			cytidine	LC/MS neg	514	C00475	HMDB0000089	6175		0.6226	0.6986	0.89	0.908022	0.761971
4272			cytosine	LC/MS pos early	573	C00380	HMDB0000630	597		0.838	1.279	0.66	0.389622	0.526671
4278			5-methylcytosine	LC/MS pos early	21106	C02376	HMDB0002894	65040		1.0173	1.1945	0.85	0.618429	0.646924
4280			2'-deoxycytidine 5'-monophosphate	LC/MS pos early	533	C00239	HMDB0001202	13945		0.6717	0.4593	1.46	0.288381	0.457981
4282			2'-deoxycytidine	LC/MS neg	15949	C00881	HMDB0000014	13711		0.4015	0.7742	0.52	0.420071	0.543076
4284			2'-O-methylcytidine	LC/MS pos early	57554			150971		0.4033	0.305	1.32	0.0633151	0.255927
4285			5-methyl-2'-deoxycytidine	LC/MS pos early	38159	C03592	HMDB0002224	440055		0.3984	0.4511	0.88	0.832397	0.738196
4290		Pyrimidine Metabolism, Thymine containing	thymidine 5'-monophosphate	LC/MS neg	12023	C00364	HMDB0001227	9700		0.951	1.0594	0.9	0.911005	0.761971
4294			thymidine	LC/MS neg	2183	C00214	HMDB0000273	5789		0.4822	0.5991	0.8	0.833342	0.738196
4297			thymine	LC/MS neg	604	C00178	HMDB0000262	1135		1.2843	0.959	1.34	0.43922	0.552547
4300			5,6-dihydrothymine	LC/MS neg	1418	C00906	HMDB0000079	93556		1.2613	0.682	1.85	0.283451	0.457981
4303			3-aminoisobutyrate	LC/MS pos early	1566	C05145	HMDB0002166	64956		0.6823	1.0529	0.65	0.339157	0.489329
4304		Purine and Pyrimidine Metabolism	methylphosphate	LC/MS pos early	37070		HMDB61711	13130		0.7765	1.3748	0.56	0.0250143	0.162902
4306		Dinucleotide	(3'-5')-adenylylguanosine*	LC/MS neg	62760			135508729		0.4637	0.7441	0.62	0.251777	0.433159
4307			(3'-5')-adenylyluridine	LC/MS neg	52740			145459093		0.3083	0.6393	0.48	0.2142	0.420154
4308			(3'-5')-adenylyladenosine*	LC/MS neg	62396			94231		0.3375	0.878	0.38	0.0922845	0.293294
4315			(3'-5')-guanylyluridine	LC/MS neg	52743			145459101		0.3921	0.4007	0.98	0.940217	0.765909
4320	Cofactors and Vitamins	Nicotinate and Nicotinamide Metabolism	quinolinate	LC/MS polar	1899	C03722	HMDB0000232	1066		0.8282	0.7007	1.18	0.616013	0.64641
4321			nicotinate	LC/MS pos early	1504	C00253	HMDB0001488	938		0.9436	0.7414	1.27	0.610283	0.644883
4322			nicotinate ribonucleoside	LC/MS pos early	33471	C05841	HMDB0006809	161233		0.7709	0.9185	0.84	0.719306	0.691627
4323			nicotinic acid mononucleotide (NaMN)	LC/MS pos early	32461	C01185	HMDB0001132	5288991		0.2706	0.2787	0.97	0.967019	0.770312
4324			nicotinamide	LC/MS pos early	594	C00153	HMDB0001406	936		1.3346	0.7497	1.78	0.0281177	0.172154
4326			nicotinamide ribonucleotide (NMN)	LC/MS pos early	22152	C00455	HMDB0000229	14180		0.7648	0.5577	1.37	0.53526	0.619472
4327			nicotinamide riboside	LC/MS pos early	33013	C03150	HMDB0000855	439924		1.201	0.615	1.95	0.0250415	0.162902
4328			nicotinamide adenine dinucleotide (NAD+)	LC/MS pos early	5278	C00003		5892		1.1188	1.5409	0.73	0.677594	0.680647
4329			nicotinamide adenine dinucleotide reduced (NADH)	LC/MS neg	31475	C00004	HMDB0001487	439153		0.3041	0.2502	1.22	0.813824	0.734632
4342			trigonelline (N'-methylnicotinate)	LC/MS pos early	32401	C01004	HMDB0000875	5570		1.1755	1.04	1.13	0.599879	0.641286
4346			adenosine 5'-diphosphoribose (ADP-ribose)	LC/MS pos early	558	C00301	HMDB0001178	192		0.3263	0.6875	0.47	0.217309	0.420154
4347			NADHX*	LC/MS neg	63700	C20482 C04856	HMDB0059644	123131986;56927860;25203523		0.7913	0.7364	1.07	0.905752	0.761971
4352		Riboflavin Metabolism	riboflavin (vitamin B2)	LC/MS neg	1827	C00255	HMDB0000244	493570		0.8038	1.847	0.44	0.301052	0.46244
4353			flavin adenine dinucleotide (FAD)	LC/MS neg	2134	C00016	HMDB0001248	643975		0.2316	0.3014	0.77	0.728468	0.692334
4354			flavin mononucleotide (FMN)	LC/MS neg	15797	C00061	HMDB0001520	643976		0.5608	1.1497	0.49	0.342873	0.489418
4356		Pantothenate and CoA Metabolism	pantoate	LC/MS neg	63061	C00522	HMDB0240389	5289105		0.6306	0.6214	1.01	0.98133	0.770312
4357			pantothenate	LC/MS neg	1508	C00864	HMDB0000210	6613		1.0178	1.6707	0.61	0.386221	0.525717
4360			phosphopantetheine	LC/MS neg	15504	C01134	HMDB0001416	987		0.7408	0.6592	1.12	0.837639	0.740112
4361			3'-dephosphocoenzyme A	LC/MS neg	18289	C00882	HMDB0001373	444485		0.3692	0.2026	1.82	0.235135	0.420154
4362			3'-dephospho-acetyl-CoA	LC/MS neg	54675			193680		0.2408	0.175	1.38	0.607912	0.644883
4363			coenzyme A	LC/MS neg	46322	C00010	HMDB0001423	87642		0.3714	0.4027	0.92	0.870163	0.745437
4374		Ascorbate and Aldarate Metabolism	threonate	LC/MS polar	27738	C01620	HMDB0000943 HMDB0062620	5460407;151152		1.04	1.1651	0.89	0.708582	0.686069
4378			gulonate*	LC/MS polar	46957	C00800	HMDB0003290	152304		0.7724	1.3965	0.55	0.183463	0.408463
4405		Biotin Metabolism	biotin	LC/MS neg	568	C00120	HMDB0000030	171548		1.228	1.031	1.19	0.471516	0.572333
4415		Pterin Metabolism	pterin	LC/MS neg	43023	C00715	HMDB0000802	135398660		0.7594	0.383	1.98	0.074897	0.276947
4441		Thiamine Metabolism	thiamin (vitamin B1)	LC/MS pos early	5341	DG00125 C00378 D08580	HMDB0000235	1130		0.208	0.0929	2.24	0.0805587	0.279046
4442			thiamin monophosphate	LC/MS pos early	15798	C01081	HMDB0002666	1131;3382778		0.9366	0.8511	1.1	0.0497245	0.230025
4443			thiamin diphosphate	LC/MS neg	35670	C00068	HMDB0001372	1132		0.5397	0.1209	4.46	0.00294512	0.0533115
4444			5-(2-hydroxyethyl)-4-methylthiazole	LC/MS pos early	27673	C04294	HMDB0032985	1136		0.6874	3.9444	0.17	0.0393449	0.207352
4445			hydroxymethylpyrimidine	LC/MS pos early	57565	C01279		777		2.5623	0.4564	5.61	0.076597	0.276947
4466		Vitamin B6 Metabolism	pyridoxine (vitamin B6)	LC/MS pos early	608	D08454	HMDB0000239	1054		1.2229	0.9663	1.27	0.296086	0.461692
4467			pyridoxine phosphate	LC/MS pos early	57553	C00627	HMDB01319	1055		0.4716	0.8586	0.55	0.0594802	0.247639
4469			pyridoxamine phosphate	LC/MS pos early	3138	C00647	HMDB0001555	1053		1.0008	0.8215	1.22	0.65656	0.671625
4472			pyridoxate	LC/MS neg	31555	C00847	HMDB0000017	6723		1.0718	1.0613	1.01	0.970254	0.770312
4498	Xenobiotics	Benzoate Metabolism	benzoate	LC/MS neg	15778	C00180	HMDB0001870	243		1.3945	0.9179	1.52	0.0936658	0.295429
4520			catechol sulfate	LC/MS neg	35320		HMDB0059724	3083879		1.1832	0.9941	1.19	0.395937	0.528032
4526			4-ethylcatechol sulfate	LC/MS neg	63072					1.1922	0.9541	1.25	0.228818	0.420154
4527			4-methylcatechol sulfate	LC/MS neg	46146		HMDB0240459	54104170		1.2198	0.9884	1.23	0.285591	0.457981
4536			p-aminobenzoate (PABA)	LC/MS pos early	596	C00568	HMDB0001392	978		1.1454	1.0747	1.07	0.827864	0.738196
4562			3-(2-hydroxyphenyl)propionate	LC/MS neg	35634	C01198	HMDB0033752	6930705		0.941	1.2391	0.76	0.309055	0.468735
4574			p-cresol sulfate	LC/MS neg	36103		HMDB0011635	4615423		1.1482	0.9623	1.19	0.423374	0.543076
4593			3-(3-hydroxyphenyl)propionate	LC/MS neg	35635	C11457	HMDB0000375	91		0.7808	1.2437	0.63	0.166006	0.401372
4595			3-(4-hydroxyphenyl)propionate	LC/MS neg	39587	C01744	HMDB0002199	10394		0.6041	1.2533	0.48	0.190863	0.412857
4596			3-phenylpropionate (hydrocinnamate)	LC/MS neg	15749	C05629	HMDB0000764	107		1.0295	1.4475	0.71	0.246479	0.432991
4658		Food Component/Plant	2-piperidinone	LC/MS pos early	43400		HMDB0011749	12665		0.6963	1.4711	0.47	0.106004	0.319649
4717			3-dehydroshikimate	LC/MS polar	36764	C02637		439774		0.6957	0.9128	0.76	0.584481	0.632056
4794			2,3-dihydroxyisovalerate	LC/MS polar	38276	C04039	HMDB0012141	677		1.2375	0.4931	2.51	0.395544	0.528032
4799			2,8-quinolinediol sulfate	LC/MS neg	48691		HMDB0240658			0.3485	1.6484	0.21	0.000378056	0.0174888
4802			2-isopropylmalate	LC/MS polar	15667	C02504	HMDB0000402	77		1.1903	1.1763	1.01	0.980161	0.770312
4807			3-formylindole	LC/MS pos early	62863	C08493	HMDB29737	10256		1.1502	0.9748	1.18	0.461736	0.565407
4839			N-acetylalliin	LC/MS pos early	45404					1.0887	0.8508	1.28	0.357677	0.501396
4850			beta-guanidinopropanoate	LC/MS pos early	35101	C03065	HMDB0013222	67701		0.8033	1.0615	0.76	0.401175	0.528559
4910			enterolactone sulfate	LC/MS neg	64041		HMDB0240506 HMDB0240505			1.1778	0.8373	1.41	0.0458816	0.222487
4915			ergothioneine	LC/MS pos early	37459	C05570	HMDB0003045	5351619		0.3442	1.4064	0.24	0.23048	0.420154
4917			erythritol	LC/MS polar	20699	C00503	HMDB0002994	222285		1.3626	0.8824	1.54	0.0315401	0.18238
4927			quinate	LC/MS polar	18335	C00296	HMDB0003072	6508		1.3264	0.7558	1.75	0.0384263	0.205605
4953			histidine betaine (hercynine)*	LC/MS pos early	62278		HMDB0029422	3083620		0.9394	1.2369	0.76	0.54245	0.619472
4955			homostachydrine*	LC/MS pos early	33009	C08283	HMDB0033433	441447		1.1668	1.0311	1.13	0.840838	0.740112
4960			indolin-2-one	LC/MS pos early	43374	C12312		321710		1.8786	0.5659	3.32	0.0735183	0.276947
4981			mannonate*	LC/MS polar	62864			3246006		0.4713	0.9134	0.52	0.186721	0.410676
5086			stachydrine	LC/MS pos early	34384	C10172	HMDB0004827	115244		0.7472	0.578	1.29	0.738333	0.692334
5127			harmane	LC/MS pos early	27536	C09209	HMDB0035196	5281404		0.9341	0.9755	0.96	0.704214	0.686069
5140			pyrraline	LC/MS neg	48428	C21013	HMDB0033143	14274616		1.1625	1.0324	1.13	0.632188	0.653112
5152			2-keto-3-deoxy-gluconate	LC/MS polar	48141	C00204	HMDB0001353	161227		0.8201	2.7829	0.29	0.0198921	0.138031
5204			4-hydroxycinnamate	LC/MS neg	36770	C00811	HMDB0002035	637542		0.2747	1.2944	0.21	0.107487	0.319649
5229			tartronate (hydroxymalonate)	LC/MS polar	20693	C02287	HMDB0035227	45		0.8039	1.2536	0.64	0.219817	0.420154
5232			N-carboxymethylalanine	LC/MS pos early	63155			440119		0.9207	1.2173	0.76	0.272068	0.450191
5233			(S)-a-amino-omega-caprolactam	LC/MS pos early	63339	C02837		440599		1.2319	0.9904	1.24	0.316603	0.47085
5237			3-indoleglyoxylic acid	LC/MS neg	63583			73863		0.8515	0.6123	1.39	0.0117582	0.128304
5311		Bacterial/Fungal	3-deoxyoctulosonate	LC/MS polar	43805	C01187		119228		0.2175	8.4309	0.03	1.00543e-05	0.0008372
5320			lactobacillic acid	LC/MS neg	63048			656761		0.6837	1.8218	0.38	0.00133909	0.032795
5345			diaminopimelate	LC/MS pos early	15130	C0666 C00680	HMDB0001370	439283		1.2282	0.7972	1.54	0.302119	0.46244
5346			glutamyl-meso-diaminopimelate	LC/MS pos early	53163			132279317;45480617		1.0566	0.9109	1.16	0.692539	0.681633
5347			N-acetylmuramyl-alanyl-isoglutamine	LC/MS neg	53167			451714;11620162		0.7538	0.8413	0.9	0.839364	0.740112
5982		Drug - Topical Agents	salicylate	LC/MS polar	1515	C00805	HMDB0001895	338		0.8572	0.7479	1.15	0.578216	0.628547
5984			2,6-dihydroxybenzoic acid	LC/MS neg	63042		HMDB0013676	9338		1.1693	1.0505	1.11	0.525465	0.612805
5995		Drug - Other	N-carbamoylglutamate	LC/MS pos early	38749	C05829	HMDB0062795	3679006		1.2326	0.7074	1.74	0.0147546	0.128679
6011			S-carboxymethyl-cysteine	LC/MS pos early	47897	C03727	HMDB0029415	193653		0.6995	0.7072	0.99	0.977704	0.770312
6101		Chemical	diglycerol	LC/MS pos early	40700			42953		1.5229	0.7646	1.99	0.043852	0.218957
6103			1,3-propanediol	LC/MS pos early	45434	C02457		10442		0.7932	1.6125	0.49	0.22943	0.420154
6110			sulfate*	LC/MS polar	46960	C00059	HMDB01448	5152822		1.2636	0.9245	1.37	0.225471	0.420154
6113			O-sulfo-tyrosine	LC/MS neg	45413		HMDB0155722	514186		0.7881	0.6448	1.22	0.522028	0.612805
6178			ectoine	LC/MS pos early	35651	C06231	HMDB0240650	126041		2.031	0.9013	2.25	0.200563	0.420154
6182			glycerol 2-phosphate	LC/MS polar	27728	C02979	HMDB0002520	2526;3611397		1.1041	0.6349	1.74	0.298913	0.46244
6183			glycolate (hydroxyacetate)	LC/MS polar	15737	C00160	HMDB0000115	757		0.9938	1.1249	0.88	0.680688	0.680647
6201			2,4-di-tert-butylphenol	LC/MS neg	64328					1.0035	0.9714	1.03	0.882247	0.751151
6241			4-thiouracil	LC/MS neg	22117			2734394		1.1743	0.838	1.4	0.291774	0.457981
6263			thioproline	LC/MS pos early	53231		HMDB0062164	93176		0.5284	0.9752	0.54	0.155058	0.388637
6447	Partially Characterized Molecules	Partially Characterized Molecules	pentose acid*	LC/MS polar	63264	C00803	HMDB0000892	7991		1.1772	0.9799	1.2	0.441944	0.552547
6476			glutamine_degradant*	LC/MS pos early	46225					1.4329	0.9714	1.48	0.395709	0.528032
