# Supplementary material for: Divergence of gut bacteria through the selection of genomic variants implicated in the metabolism of sugars, amino acids, and purines by small extracellular vesicles in milk
Source: Gut Microbes. 2025 Jan 6;17(1):2449704. doi: 10.1080/19490976.2025.2449704 (PMC12716043; doi:10.1080/19490976.2025.2449704)
Supplement: Supplemental Material [file KGMI_A_2449704_SM0357.zip › Supplementary Table 7_Transcription of genomic variants in bacteria.xlsx]

## Sheet: 1. Data overview. 
Supplementary Table 7. Transcription of genomic variants in bacteria.
Tab 1: Data overview.
Media	Mouse	Raw reads	Reads that passed QC
mEVF	Female 1	54869960	54869127
mEVF	Female 2	62988708	62986945
mEVF	Female 3	48158578	48157964
mEVF	Male-1	64133257	64128703
mEVF	Male-2	52914554	52905589
mEVF	Male-3	52322623	52320871
mEVS	Female 1	58798567	58796374
mEVS	Female 2	69968915	69967479
mEVS	Female 3	57684119	57658818
mEVS	Male-1	61737677	61735604
mEVS	Male-2	56309859	56308103
mEVS	Male-3	62299710	62297641
	Processed Reads		Number of RNA variants			Number of genomic variants	Number of RNA variants matching		Number of non-synonymous RNA variants matching
	Mean	SD	in 1 of 3 mice	Genes (n)	Bacterial species (n)	in 1 of 3 mice	genomic variants (genes) in 1 of 3 mice		genomic variants (genes) in 1 of 3 mice
mEVF	55894867	6335845	Females: 177,648	12401	7	356625	12,964 (2,882)	55,734 (6,667 )	2,317 (1,357)
			Males: 223,912	12427	8		42,770 (3,785)
mEVS	61127337	4910738	Females: 173,351	16851	13	252501	25,248 (3,249)	96,008 (7,398 )	3,552 (1,817)
			Males: 228,757	19504	12		70,760 (4,149)
			Number of RNA variants			Number of genomic variants	Number of RNA variants matching		Number of non-synonymous RNA variants matching
			in 2 of 3 mice	Genes (n)	Bacterial species (n)	in 2 of 3 mice	genomic variants (genes) in 2 of 3 mice		genomic variants (genes) in 2 of 3 mice
mEVF	55894867	6335845	Females: 12,484	3268	6	117025	2,814 (1,298)	16,796 (3,637)	556 (443)
			Males: 44,388	5877	7		13,982 (2,339)
mEVS	61127337	4910738	Females: 14,292	4867	12	116098	1,554 (556)	32,783 (3,683)	1,571 (1,035)
			Males: 51,781	7008	10		31,229 (3,127)
			Number of RNA variants			Number of genomic variants	Number of RNA variants matching		Number of non-synonymous RNA variants matching
			in 3 of 3 mice	Genes (n)	Bacterial species (n)	in 3 of 3 mice	genomic variants (genes) in 3 of 3 mice		genomic variants (genes) in 3 of 3 mice
mEVF	55894867	6335845	Females: 1,716	934	6	58740	401 (268)	1,079 (608)	42 (39)
			Males: 3,121	1443	5		678 (340)
mEVS	61127337	4910738	Females: 1,814	942	11	58232	131(48)	5,142 (1494)	238 (215)
			Males: 10,764	3102	9		5,011 (1,446)

## Sheet: 2. Variants by species in mEVF
Supplementary Table 7. Transcription of genomic variants.
Tab 2. Variants by bacterial species in mEVF cultures (non-synonymous matching genomic variants)
Species: Latin name for species
SNP_ID: internal SNP identifier assigned by MIDAS
Reference sequence id in database: identifier of SNP in reference genome
Type of locus: refers to the specific genomic location or region within a DNA sequence where a genetic variation or SNP is found.
SNP location in database: location of SNP site in refrence genome/database
Transcript/Variant_id: refers to the specific BRC ID of the Transcript/Variant in BV-BRC database
Type of SNP: indicates the number of alleles observed at the site (mono,bi,tri,quad)
Type of site: indicates degeneracy, refers to the phenomenon where multiple codons can code for the same amino acid: The values 1D, 2D, 3D, and 4D likely represent different levels of degeneracy.
Reference nucleotide: nucleotide in reference genome
Variant nucleotide: nucleotide that differs from the reference nucleotide
Total_count of variants: total number of copies of a specific variant or nucleotide observed in a dataset
Count of variant nucleotide: number of copies of a respective variant nucleotide observed in a dataset
Count A (M1/2/3): count of A nucleotide in mouse1, mouse 2 or mouse 3
Count C (M1/2/3): count of C nucleotide in mouse 1, mouse 2 or mouse 3
Count G (M1/2/3): count of G nucleotide in mouse 1, mouse 2 or mouse 3
Count T (M1/2/3): count of T nucleotide in mouse 1, mouse 2 or mouse 3
Note: All the IDs in the table refer to the Bacterial and Viral Bioinformatics Resource Center (BV-BRC), database Version 3.33.16 ( https://www.bv-brc.org/ ).
Abbrevations: CDS = Coding Sequence; bi = biallelic; G = Guanine; A = Adenine; T = Thymine; C = Cytosine; n.d. = not detected
Species	SNP ID	Reference sequence id in database	SNP location in database	Transcript/Variant_id	Type of locus	Type of SNP	Type of site	Reference nucleotide	Variant nucleotide	Total count of variants	Count of variant nucleotide	Count A (M1)	Count C (M1)	Count G (M1)	Count T (M1)	Amino acid change_M1	Missense variant_M1	Variant nucleotide	Total count of variants	Count of variant nucleotide	Count A (M2)	Count C (M2)	Count G (M2)	Count T (M2)	Amino acid change_M2	Missense_variant_M2	Variant nucleotide	Total count of variants	Count of variant nucleotide	Count A (M3)	Count C (M3)	Count G (M3)	Count T (M3)	Amino acid change_M3	Missense variant_M3
Enterococcus_faecalis_56297	1222721	AJAG01000020	146513	1158976.3.peg.1178	CDS	bi	1D	G	-,C,-,T	255	255	0	15	0	240	-,V→L,-,V→F	Yes	-,C,-,T	402	402	0	45	0	357	-,V→L,-,V→F	Yes	-,C,-,T	152	152	0	7	0	145	-,V→L,-,V→F	Yes
Enterococcus_faecalis_56297	134350	AJAG01000002	100392	1158976.3.peg.124	CDS	bi	1D	A	-,-,G,T	241	241	0	0	23	218	-,-,I→T,I→N	Yes	-,-,G,T	326	326	0	0	21	305	-,-,I→T,I→N	Yes	-,-,G,T	103	103	0	0	5	98	-,-,I→T,I→N	Yes
Enterococcus_faecalis_56297	1562941	AJAG01000020	486733	1158976.3.peg.1525	CDS	bi	3D	T	-,-,G,T	231	227	0	0	227	4	-,-,F→L,F→F	Yes	-,-,G,T	310	303	0	0	303	7	-,-,F→L,F→F	Yes	n.d.	n.d.	0	n.d.	n.d.	n.d.	n.d.	n.d.	n.d.
Enterococcus_faecalis_56297	1563197	AJAG01000020	486989	1158976.3.peg.1525	CDS	bi	1D	C	-,C,G,-	119	103	0	16	103	0	-,L→L,L→V,-	Yes	-,C,G,-	199	176	0	23	176	0	-,L→L,L→V,-	Yes	-,C,G,-	80	73	0	7	73	0	-,L→L,L→V,-	Yes
Enterococcus_faecalis_56297	2751433	AJAG01000035	127935	1158976.3.peg.2703	CDS	bi	1D	C	-,-,G,T	60	60	0	0	43	17	-,-,A→P,A→T	Yes	-,-,G,T	47	47	0	0	38	9	-,-,A→P,A→T	Yes	-,-,G,T	29	29	0	0	20	9	-,-,A→P,A→T	Yes
Enterococcus_faecalis_56297	2967003	AJAG01000036	157498	1158976.3.peg.2923	CDS	bi	1D	T	-,C,-,T	429	276	0	276	0	153	-,K→E,-,K→K	Yes	-,C,-,T	635	453	0	453	0	182	-,K→E,-,K→K	Yes	-,C,-,T	244	160	0	160	0	84	-,K→E,-,K→K	Yes
Enterococcus_faecalis_56297	2967086	AJAG01000036	157581	1158976.3.peg.2923	CDS	bi	1D	A	A,-,G,-	213	117	96	0	117	0	V→V,-,V→A,-	Yes	A,-,G,-	260	158	102	0	158	0	V→V,-,V→A,-	Yes	A,-,G,-	104	69	35	0	69	0	V→V,-,V→A,-	Yes
Enterococcus_faecalis_56297	3012260	AJAG01000037	45071	1158976.3.peg.2970	CDS	bi	1D	G	A,-,G,-	456	287	287	0	169	0	A→V,-,A→A,-	Yes	A,-,G,-	699	448	448	0	251	0	A→V,-,A→A,-	Yes	A,-,G,-	284	180	180	0	104	0	A→V,-,A→A,-	Yes
Enterococcus_faecalis_56297	3012372	AJAG01000037	45183	1158976.3.peg.2970	CDS	bi	1D	C	-,C,-,T	540	271	0	269	0	271	-,A→A,-,A→T	Yes	n.d.	n.d.	0	n.d.	n.d.	n.d.	n.d.	n.d.	n.d.	n.d.	n.d.	0	n.d.	n.d.	n.d.	n.d.	n.d.	n.d.
Enterococcus_faecalis_56297	3216828	AJAG01000038	49471	1158976.3.peg.3155	CDS	bi	3D	T	A,-,-,T	43	25	25	0	0	18	D→E,-,-,D→D	Yes	A,-,-,T	60	41	41	0	0	19	D→E,-,-,D→D	Yes	A,-,-,T	12	7	7	0	0	5	D→E,-,-,D→D	Yes
Enterococcus_faecalis_56297	432390	AJAG01000017	72867	1158976.3.peg.420	CDS	bi	1D	C	-,C,-,T	11	9	0	2	0	9	-,P→P,-,P→S	Yes	-,C,-,T	22	17	0	5	0	17	-,P→P,-,P→S	Yes	-,C,-,T	9	7	0	2	0	7	-,P→P,-,P→S	Yes
Enterococcus_faecalis_56297	794648	AJAG01000019	183404	1158976.3.peg.774	CDS	bi	1D	A	A,-,G,-	359	339	20	0	339	0	K→K,-,K→R,-	Yes	A,-,G,-	406	367	39	0	367	0	K→K,-,K→R,-	Yes	A,-,G,-	201	188	13	0	188	0	K→K,-,K→R,-	Yes
Clostridium_celerecrescens_61145	1117976	JPME01000007	97706	29354.3.peg.1002	CDS	bi	1D	A	A,-,G,-	30	19	11	0	19	0	Y→Y,-,Y→H,-	Yes	A,-,G,-	57	20	37	0	20	0	Y→Y,-,Y→H,-	Yes	A,-,G,-	72	21	51	0	21	0	Y→Y,-,Y→H,-	Yes
Clostridium_celerecrescens_61145	1128921	JPME01000007	108651	29354.3.peg.1016	CDS	bi	1D	T	-,C,-,T	37	21	0	21	0	16	-,N→D,-,N→N	Yes	n.d.	n.d.	0	n.d.	n.d.	n.d.	n.d.	n.d.	n.d.	n.d.	n.d.	0	n.d.	n.d.	n.d.	n.d.	n.d.	n.d.
Clostridium_celerecrescens_61145	1131605	JPME01000007	111335	29354.3.peg.1020	CDS	bi	1D	A	A,-,G,-	25	19	6	0	19	0	_→_,-,_→W,-	Yes	n.d.	n.d.	0	n.d.	n.d.	n.d.	n.d.	n.d.	n.d.	n.d.	n.d.	0	n.d.	n.d.	n.d.	n.d.	n.d.	n.d.
Clostridium_celerecrescens_61145	1181262	JPME01000008	3859	29354.3.peg.1070	CDS	bi	1D	G	A,-,G,-	29	23	23	0	6	0	L→F,-,L→L,-	Yes	n.d.	n.d.	0	n.d.	n.d.	n.d.	n.d.	n.d.	n.d.	A,-,G,-	121	94	94	0	27	0	L→F,-,L→L,-	Yes
Clostridium_celerecrescens_61145	1199500	JPME01000008	22097	29354.3.peg.1086	CDS	bi	1D	G	-,-,G,T	27	22	0	0	5	22	-,-,H→H,H→N	Yes	-,-,G,T	58	16	0	0	42	16	-,-,H→H,H→N	Yes	-,-,G,T	99	36	0	0	63	36	-,-,H→H,H→N	Yes
Clostridium_celerecrescens_61145	1246927	JPME01000008	69524	29354.3.peg.1135	CDS	bi	1D	G	A,-,G,-	27	2	2	0	25	0	P→S,-,P→P,-	Yes	A,-,G,-	61	32	32	0	29	0	P→S,-,P→P,-	Yes	n.d.	n.d.	0	n.d.	n.d.	n.d.	n.d.	n.d.	n.d.
Clostridium_celerecrescens_61145	1248038	JPME01000008	70635	29354.3.peg.1137	CDS	bi	1D	G	A,-,G,-	29	3	3	0	26	0	L→F,-,L→L,-	Yes	A,-,G,-	16	11	11	0	5	0	L→F,-,L→L,-	Yes	A,-,G,-	51	10	10	0	41	0	L→F,-,L→L,-	Yes
Clostridium_celerecrescens_61145	1279138	JPME01000008	101735	29354.3.peg.1169	CDS	bi	1D	A	A,-,G,-	29	6	23	0	6	0	S→S,-,S→P,-	Yes	A,-,G,-	36	25	11	0	25	0	S→S,-,S→P,-	Yes	A,-,G,-	101	10	91	0	10	0	S→S,-,S→P,-	Yes
Clostridium_celerecrescens_61145	1342973	JPME01000008	165570	29354.3.peg.1233	CDS	bi	1D	A	A,-,G,-	7	6	1	0	6	0	Y→Y,-,Y→H,-	Yes	A,-,G,-	24	21	3	0	21	0	Y→Y,-,Y→H,-	Yes	n.d.	n.d.	0	n.d.	n.d.	n.d.	n.d.	n.d.	n.d.
Clostridium_celerecrescens_61145	1351762	JPME01000008	174359	29354.3.peg.1243	CDS	bi	1D	T	-,C,-,T	28	17	0	17	0	11	-,I→V,-,I→I	Yes	-,C,-,T	54	37	0	37	0	17	-,I→V,-,I→I	Yes	-,C,-,T	106	58	0	58	0	48	-,I→V,-,I→I	Yes
Clostridium_celerecrescens_61145	1373449	JPME01000008	196046	29354.3.peg.1264	CDS	bi	1D	G	A,-,G,-	26	17	17	0	9	0	R→Q,-,R→R,-	Yes	A,-,G,-	71	3	3	0	68	0	R→Q,-,R→R,-	Yes	n.d.	n.d.	0	n.d.	n.d.	n.d.	n.d.	n.d.	n.d.
Clostridium_celerecrescens_61145	1376278	JPME01000008	198875	29354.3.peg.1266	CDS	bi	2D	G	A,-,G,-	24	13	13	0	11	0	V→I,-,V→V,-	Yes	n.d.	n.d.	0	n.d.	n.d.	n.d.	n.d.	n.d.	n.d.	n.d.	n.d.	0	n.d.	n.d.	n.d.	n.d.	n.d.	n.d.
Clostridium_celerecrescens_61145	1418816	JPME01000008	241413	29354.3.peg.1300	CDS	bi	1D	C	-,C,-,T	14	1	0	13	0	1	-,R→R,-,R→K	Yes	-,C,-,T	72	67	0	5	0	67	-,R→R,-,R→K	Yes	-,C,-,T	113	48	0	65	0	48	-,R→R,-,R→K	Yes
Clostridium_celerecrescens_61145	1422715	JPME01000008	245312	29354.3.peg.1306	CDS	bi	1D	A	A,-,G,-	11	6	5	0	6	0	C→C,-,C→R,-	Yes	A,-,G,-	21	5	16	0	5	0	C→C,-,C→R,-	Yes	A,-,G,-	15	6	9	0	6	0	C→C,-,C→R,-	Yes
Clostridium_celerecrescens_61145	1426321	JPME01000008	248918	29354.3.peg.1311	CDS	bi	3D	A	A,-,-,T	41	27	14	0	0	27	N→N,-,-,N→K	Yes	n.d.	n.d.	0	n.d.	n.d.	n.d.	n.d.	n.d.	n.d.	A,-,-,T	3	2	1	0	0	2	N→N,-,-,N→K	Yes
Clostridium_celerecrescens_61145	1439722	JPME01000008	262319	29354.3.peg.1325	CDS	bi	1D	T	A,-,-,T	2	1	1	0	0	1	K→_,-,-,K→K	Yes	n.d.	n.d.	0	n.d.	n.d.	n.d.	n.d.	n.d.	n.d.	n.d.	n.d.	0	n.d.	n.d.	n.d.	n.d.	n.d.	n.d.
Clostridium_celerecrescens_61145	144183	JPME01000002	109603	29354.3.peg.138	CDS	bi	2D	A	A,-,-,T	10	8	2	0	0	8	M→M,-,-,M→L	Yes	n.d.	n.d.	0	n.d.	n.d.	n.d.	n.d.	n.d.	n.d.	A,-,-,T	90	2	88	0	0	2	M→M,-,-,M→L	Yes
Clostridium_celerecrescens_61145	1498997	JPME01000010	12729	29354.3.peg.1383	CDS	bi	1D	T	-,C,-,T	30	24	0	24	0	6	-,Q→R,-,Q→Q	Yes	n.d.	n.d.	0	n.d.	n.d.	n.d.	n.d.	n.d.	n.d.	n.d.	n.d.	0	n.d.	n.d.	n.d.	n.d.	n.d.	n.d.
Clostridium_celerecrescens_61145	1502240	JPME01000010	15972	29354.3.peg.1383	CDS	bi	1D	C	-,C,-,T	41	30	0	11	0	30	-,S→S,-,S→N	Yes	n.d.	n.d.	0	n.d.	n.d.	n.d.	n.d.	n.d.	n.d.	n.d.	n.d.	0	n.d.	n.d.	n.d.	n.d.	n.d.	n.d.
Clostridium_celerecrescens_61145	145607	JPME01000002	111027	29354.3.peg.139	CDS	bi	1D	A	A,-,G,-	9	6	3	0	6	0	K→K,-,K→E,-	Yes	A,-,G,-	25	20	5	0	20	0	K→K,-,K→E,-	Yes	n.d.	n.d.	0	n.d.	n.d.	n.d.	n.d.	n.d.	n.d.
Clostridium_celerecrescens_61145	145608	JPME01000002	111028	29354.3.peg.139	CDS	bi	1D	A	A,-,G,-	11	7	4	0	7	0	K→K,-,K→R,-	Yes	A,-,G,-	23	18	5	0	18	0	K→K,-,K→R,-	Yes	n.d.	n.d.	0	n.d.	n.d.	n.d.	n.d.	n.d.	n.d.
Clostridium_celerecrescens_61145	147027	JPME01000002	112447	29354.3.peg.141	CDS	bi	1D	G	A,-,G,-	27	7	7	0	20	0	V→I,-,V→V,-	Yes	A,-,G,-	6	3	3	0	3	0	V→I,-,V→V,-	Yes	A,-,G,-	34	2	2	0	32	0	V→I,-,V→V,-	Yes
Clostridium_celerecrescens_61145	1542491	JPME01000010	56223	29354.3.peg.1414	CDS	bi	1D	A	A,-,G,-	13	9	4	0	9	0	S→S,-,S→G,-	Yes	n.d.	n.d.	0	n.d.	n.d.	n.d.	n.d.	n.d.	n.d.	A,-,G,-	64	7	57	0	7	0	S→S,-,S→G,-	Yes
Clostridium_celerecrescens_61145	1543709	JPME01000010	57441	29354.3.peg.1415	CDS	bi	1D	C	A,C,-,-	15	12	12	3	0	0	L→I,L→L,-,-	Yes	A,C,-,-	26	25	25	1	0	0	L→I,L→L,-,-	Yes	A,C,-,-	78	47	47	31	0	0	L→I,L→L,-,-	Yes
Clostridium_celerecrescens_61145	1547118	JPME01000010	60850	29354.3.peg.1418	CDS	bi	1D	C	-,C,-,T	18	11	0	7	0	11	-,G→G,-,G→S	Yes	n.d.	n.d.	0	n.d.	n.d.	n.d.	n.d.	n.d.	n.d.	-,C,-,T	70	40	0	30	0	40	-,G→G,-,G→S	Yes
Clostridium_celerecrescens_61145	1548863	JPME01000010	62595	29354.3.peg.1420	CDS	bi	1D	T	-,C,-,T	20	11	0	11	0	9	-,N→D,-,N→N	Yes	-,C,-,T	33	5	0	5	0	28	-,N→D,-,N→N	Yes	-,C,-,T	67	12	0	12	0	55	-,N→D,-,N→N	Yes
Clostridium_celerecrescens_61145	1548956	JPME01000010	62688	29354.3.peg.1420	CDS	bi	1D	G	-,-,G,T	21	11	0	0	10	11	-,-,P→P,P→T	Yes	-,-,G,T	50	34	0	0	16	34	-,-,P→P,P→T	Yes	-,-,G,T	94	19	0	0	75	19	-,-,P→P,P→T	Yes
Clostridium_celerecrescens_61145	148658	JPME01000002	114078	29354.3.peg.143	CDS	bi	1D	T	-,-,G,T	33	17	0	0	17	16	-,-,F→V,F→F	Yes	n.d.	n.d.	0	n.d.	n.d.	n.d.	n.d.	n.d.	n.d.	-,-,G,T	105	48	0	0	48	57	-,-,F→V,F→F	Yes
Clostridium_celerecrescens_61145	1561722	JPME01000010	75454	29354.3.peg.1435	CDS	bi	1D	T	-,C,-,T	18	11	0	11	0	7	-,V→A,-,V→V	Yes	-,C,-,T	72	45	0	45	0	27	-,V→A,-,V→V	Yes	-,C,-,T	131	67	0	67	0	64	-,V→A,-,V→V	Yes
Clostridium_celerecrescens_61145	1573077	JPME01000010	86809	29354.3.peg.1447	CDS	bi	1D	C	-,C,-,T	22	5	0	17	0	5	-,G→G,-,G→S	Yes	-,C,-,T	28	26	0	2	0	26	-,G→G,-,G→S	Yes	-,C,-,T	72	4	0	68	0	4	-,G→G,-,G→S	Yes
Clostridium_celerecrescens_61145	151626	JPME01000002	117046	29354.3.peg.147	CDS	bi	1D	C	-,C,-,T	27	16	0	11	0	16	-,Q→Q,-,Q→_	Yes	-,C,-,T	33	6	0	27	0	6	-,Q→Q,-,Q→_	Yes	-,C,-,T	63	12	0	51	0	12	-,Q→Q,-,Q→_	Yes
Clostridium_celerecrescens_61145	1594290	JPME01000010	108022	29354.3.peg.1478	CDS	bi	3D	C	-,C,-,T	28	17	0	11	0	17	-,M→M,-,M→I	Yes	-,C,-,T	30	8	0	22	0	8	-,M→M,-,M→I	Yes	-,C,-,T	89	42	0	47	0	42	-,M→M,-,M→I	Yes
Clostridium_celerecrescens_61145	1634220	JPME01000010	147952	29354.3.peg.1509	CDS	bi	1D	T	-,C,-,T	8	3	0	3	0	5	-,Q→R,-,Q→Q	Yes	-,C,-,T	13	8	0	8	0	5	-,Q→R,-,Q→Q	Yes	-,C,-,T	39	2	0	2	0	37	-,Q→R,-,Q→Q	Yes
Clostridium_celerecrescens_61145	1643355	JPME01000010	157087	29354.3.peg.1521	CDS	bi	1D	A	-,C,-,T	9	9	0	2	0	7	-,V→G,-,V→D	Yes	-,C,-,T	14	14	0	6	0	8	-,V→G,-,V→D	Yes	-,C,-,T	18	18	0	10	0	8	-,V→G,-,V→D	Yes
Clostridium_celerecrescens_61145	1671917	JPME01000010	185649	29354.3.peg.1547	CDS	bi	1D	G	A,-,G,-	10	1	1	0	9	0	Q→_,-,Q→Q,-	Yes	A,-,G,-	50	20	20	0	30	0	Q→_,-,Q→Q,-	Yes	A,-,G,-	9	6	6	0	3	0	Q→_,-,Q→Q,-	Yes
Clostridium_celerecrescens_61145	1687668	JPME01000010	201400	29354.3.peg.1562	CDS	bi	1D	C	-,C,-,T	16	9	0	7	0	9	-,A→A,-,A→T	Yes	n.d.	n.d.	0	n.d.	n.d.	n.d.	n.d.	n.d.	n.d.	-,C,-,T	60	35	0	25	0	35	-,A→A,-,A→T	Yes
Clostridium_celerecrescens_61145	1687883	JPME01000010	201615	29354.3.peg.1562	CDS	bi	1D	G	-,-,G,T	22	20	0	0	2	20	-,-,T→T,T→N	Yes	-,-,G,T	58	53	0	0	5	53	-,-,T→T,T→N	Yes	n.d.	n.d.	0	n.d.	n.d.	n.d.	n.d.	n.d.	n.d.
Clostridium_celerecrescens_61145	1690457	JPME01000010	204189	29354.3.peg.1562	CDS	bi	1D	C	-,C,-,T	33	24	0	9	0	24	-,R→R,-,R→Q	Yes	n.d.	n.d.	0	n.d.	n.d.	n.d.	n.d.	n.d.	n.d.	n.d.	n.d.	0	n.d.	n.d.	n.d.	n.d.	n.d.	n.d.
Clostridium_celerecrescens_61145	1705900	JPME01000010	219632	29354.3.peg.1574	CDS	bi	1D	T	A,-,-,T	28	18	18	0	0	10	S→C,-,-,S→S	Yes	n.d.	n.d.	0	n.d.	n.d.	n.d.	n.d.	n.d.	n.d.	n.d.	n.d.	0	n.d.	n.d.	n.d.	n.d.	n.d.	n.d.
Clostridium_celerecrescens_61145	163163	JPME01000002	128583	29354.3.peg.159	CDS	bi	1D	C	-,C,-,T	7	6	0	1	0	6	-,E→E,-,E→K	Yes	n.d.	n.d.	0	n.d.	n.d.	n.d.	n.d.	n.d.	n.d.	-,C,-,T	27	19	0	8	0	19	-,E→E,-,E→K	Yes
Clostridium_celerecrescens_61145	1751920	JPME01000010	265652	29354.3.peg.1614	CDS	bi	1D	A	A,-,-,T	49	28	21	0	0	28	I→I,-,-,I→N	Yes	n.d.	n.d.	0	n.d.	n.d.	n.d.	n.d.	n.d.	n.d.	A,-,-,T	129	42	87	0	0	42	I→I,-,-,I→N	Yes
Clostridium_celerecrescens_61145	1760921	JPME01000010	274653	29354.3.peg.1622	CDS	bi	1D	T	-,C,-,T	36	2	0	2	0	34	-,M→T,-,M→M	Yes	-,C,-,T	71	47	0	47	0	24	-,M→T,-,M→M	Yes	-,C,-,T	128	23	0	23	0	105	-,M→T,-,M→M	Yes
Clostridium_celerecrescens_61145	1762639	JPME01000010	276371	29354.3.peg.1623	CDS	bi	1D	G	A,-,G,-	18	10	10	0	8	0	P→L,-,P→P,-	Yes	n.d.	n.d.	0	n.d.	n.d.	n.d.	n.d.	n.d.	n.d.	n.d.	n.d.	0	n.d.	n.d.	n.d.	n.d.	n.d.	n.d.
Clostridium_celerecrescens_61145	1775589	JPME01000010	289321	29354.3.peg.1639	CDS	bi	1D	A	A,-,G,-	15	4	11	0	4	0	T→T,-,T→A,-	Yes	A,-,G,-	51	36	15	0	36	0	T→T,-,T→A,-	Yes	A,-,G,-	69	1	68	0	1	0	T→T,-,T→A,-	Yes
Clostridium_celerecrescens_61145	1776149	JPME01000010	289881	29354.3.peg.1639	CDS	bi	3D	G	-,-,G,T	10	9	0	0	1	9	-,-,E→E,E→D	Yes	n.d.	n.d.	0	n.d.	n.d.	n.d.	n.d.	n.d.	n.d.	n.d.	n.d.	0	n.d.	n.d.	n.d.	n.d.	n.d.	n.d.
Clostridium_celerecrescens_61145	1807696	JPME01000010	321428	29354.3.peg.1670	CDS	bi	1D	A	A,C,-,-	37	3	34	3	0	0	N→N,N→H,-,-	Yes	A,C,-,-	46	24	22	24	0	0	N→N,N→H,-,-	Yes	A,C,-,-	88	10	78	10	0	0	N→N,N→H,-,-	Yes
Clostridium_celerecrescens_61145	1835559	JPME01000010	349291	29354.3.peg.1698	CDS	bi	1D	A	A,C,-,-	40	26	14	26	0	0	S→S,S→A,-,-	Yes	A,C,-,-	52	23	29	23	0	0	S→S,S→A,-,-	Yes	A,C,-,-	95	17	78	17	0	0	S→S,S→A,-,-	Yes
Clostridium_celerecrescens_61145	1841083	JPME01000010	354815	29354.3.peg.1703	CDS	bi	1D	C	A,C,-,-	32	17	17	15	0	0	S→I,S→S,-,-	Yes	-,C,-,T	58	29	0	29	0	29	-,S→S,-,S→N	Yes	-,C,-,T	78	8	0	70	0	8	-,S→S,-,S→N	Yes
Clostridium_celerecrescens_61145	1902116	JPME01000010	415848	29354.3.peg.1752	CDS	bi	3D	T	-,-,G,T	15	12	0	0	12	3	-,-,D→E,D→D	Yes	-,-,G,T	21	15	0	0	15	6	-,-,D→E,D→D	Yes	-,-,G,T	47	18	0	0	18	29	-,-,D→E,D→D	Yes
Clostridium_celerecrescens_61145	1920173	JPME01000011	17891	29354.3.peg.1771	CDS	bi	1D	G	A,-,G,-	30	16	16	0	14	0	V→I,-,V→V,-	Yes	A,-,G,-	58	5	5	0	53	0	V→I,-,V→V,-	Yes	n.d.	n.d.	0	n.d.	n.d.	n.d.	n.d.	n.d.	n.d.
Clostridium_celerecrescens_61145	1976906	JPME01000011	74624	29354.3.peg.1824	CDS	bi	1D	A	A,-,G,-	25	20	5	0	20	0	S→S,-,S→G,-	Yes	A,-,G,-	53	27	26	0	27	0	S→S,-,S→G,-	Yes	n.d.	n.d.	0	n.d.	n.d.	n.d.	n.d.	n.d.	n.d.
Clostridium_celerecrescens_61145	1980868	JPME01000011	78586	29354.3.peg.1828	CDS	bi	3D	A	A,-,-,T	19	14	5	0	0	14	K→K,-,-,K→N	Yes	n.d.	n.d.	0	n.d.	n.d.	n.d.	n.d.	n.d.	n.d.	A,-,-,T	113	70	43	0	0	70	K→K,-,-,K→N	Yes
Clostridium_celerecrescens_61145	1993981	JPME01000011	91699	29354.3.peg.1842	CDS	bi	1D	T	-,C,-,T	18	10	0	10	0	8	-,I→V,-,I→I	Yes	n.d.	n.d.	0	n.d.	n.d.	n.d.	n.d.	n.d.	n.d.	n.d.	n.d.	0	n.d.	n.d.	n.d.	n.d.	n.d.	n.d.
Clostridium_celerecrescens_61145	2012154	JPME01000011	109872	29354.3.peg.1860	CDS	bi	1D	C	-,C,-,T	14	11	0	3	0	11	-,T→T,-,T→I	Yes	-,C,-,T	39	5	0	34	0	5	-,T→T,-,T→I	Yes	-,C,-,T	129	53	0	76	0	53	-,T→T,-,T→I	Yes
Clostridium_celerecrescens_61145	2083345	JPME01000012	68571	29354.3.peg.1931	CDS	bi	2D	A	A,C,-,-	11	9	2	9	0	0	I→I,I→L,-,-	Yes	A,C,-,-	18	15	3	15	0	0	I→I,I→L,-,-	Yes	n.d.	n.d.	0	n.d.	n.d.	n.d.	n.d.	n.d.	n.d.
Clostridium_celerecrescens_61145	2085803	JPME01000012	71029	29354.3.peg.1934	CDS	bi	1D	T	A,-,-,T	16	13	13	0	0	3	I→K,-,-,I→I	Yes	A,-,-,T	20	10	10	0	0	10	I→K,-,-,I→I	Yes	n.d.	n.d.	0	n.d.	n.d.	n.d.	n.d.	n.d.	n.d.
Clostridium_celerecrescens_61145	2122052	JPME01000012	107278	29354.3.peg.1969	CDS	bi	3D	G	-,-,G,T	26	14	0	0	12	14	-,-,E→E,E→D	Yes	n.d.	n.d.	0	n.d.	n.d.	n.d.	n.d.	n.d.	n.d.	-,-,G,T	89	27	0	0	62	27	-,-,E→E,E→D	Yes
Clostridium_celerecrescens_61145	2124540	JPME01000012	109766	29354.3.peg.1970	CDS	bi	3D	T	A,-,-,T	20	8	8	0	0	12	D→E,-,-,D→D	Yes	A,-,-,T	36	20	20	0	0	16	D→E,-,-,D→D	Yes	A,-,-,T	64	7	7	0	0	57	D→E,-,-,D→D	Yes
Clostridium_celerecrescens_61145	2139470	JPME01000012	124696	29354.3.peg.1984	CDS	bi	1D	A	A,-,G,-	23	2	21	0	2	0	T→T,-,T→A,-	Yes	A,-,G,-	64	34	30	0	34	0	T→T,-,T→A,-	Yes	A,-,G,-	79	5	74	0	5	0	T→T,-,T→A,-	Yes
Clostridium_celerecrescens_61145	206961	JPME01000002	172381	29354.3.peg.202	CDS	bi	1D	A	A,-,G,-	28	20	8	0	20	0	T→T,-,T→A,-	Yes	A,-,G,-	70	22	48	0	22	0	T→T,-,T→A,-	Yes	n.d.	n.d.	0	n.d.	n.d.	n.d.	n.d.	n.d.	n.d.
Clostridium_celerecrescens_61145	2193665	JPME01000012	178891	29354.3.peg.2038	CDS	bi	1D	A	A,C,-,-	11	7	4	7	0	0	K→K,K→Q,-,-	Yes	A,C,-,-	36	19	17	19	0	0	K→K,K→Q,-,-	Yes	A,C,-,-	46	7	39	7	0	0	K→K,K→Q,-,-	Yes
Clostridium_celerecrescens_61145	2198693	JPME01000012	183919	29354.3.peg.2043	CDS	bi	3D	C	A,C,-,-	22	19	19	3	0	0	N→K,N→N,-,-	Yes	n.d.	n.d.	0	n.d.	n.d.	n.d.	n.d.	n.d.	n.d.	n.d.	n.d.	0	n.d.	n.d.	n.d.	n.d.	n.d.	n.d.
Clostridium_celerecrescens_61145	2217439	JPME01000012	202665	29354.3.peg.2058	CDS	bi	1D	G	A,-,G,-	8	6	6	0	2	0	G→D,-,G→G,-	Yes	A,-,G,-	7	6	6	0	1	0	G→D,-,G→G,-	Yes	A,-,G,-	17	15	15	0	2	0	G→D,-,G→G,-	Yes
Clostridium_celerecrescens_61145	210040	JPME01000002	175460	29354.3.peg.206	CDS	bi	1D	T	-,C,-,T	33	28	0	28	0	5	-,N→D,-,N→N	Yes	-,C,-,T	52	49	0	49	0	3	-,N→D,-,N→N	Yes	n.d.	n.d.	0	n.d.	n.d.	n.d.	n.d.	n.d.	n.d.
Clostridium_celerecrescens_61145	2233434	JPME01000012	218660	29354.3.peg.2074	CDS	bi	1D	A	A,-,G,-	15	11	4	0	11	0	K→K,-,K→E,-	Yes	n.d.	n.d.	0	n.d.	n.d.	n.d.	n.d.	n.d.	n.d.	A,-,G,-	68	36	32	0	36	0	K→K,-,K→E,-	Yes
Clostridium_celerecrescens_61145	2260354	JPME01000012	245580	29354.3.peg.2097	CDS	bi	2D	A	A,-,G,-	35	19	16	0	19	0	I→I,-,I→V,-	Yes	A,-,G,-	30	16	14	0	16	0	I→I,-,I→V,-	Yes	A,-,G,-	80	43	37	0	43	0	I→I,-,I→V,-	Yes
Clostridium_celerecrescens_61145	2322973	JPME01000013	9250	29354.3.peg.2161	CDS	bi	1D	C	-,C,-,T	30	21	0	9	0	21	-,G→G,-,G→E	Yes	-,C,-,T	51	35	0	16	0	35	-,G→G,-,G→E	Yes	-,C,-,T	107	57	0	50	0	57	-,G→G,-,G→E	Yes
Clostridium_celerecrescens_61145	2366831	JPME01000013	53108	29354.3.peg.2199	CDS	bi	1D	G	-,-,G,T	33	20	0	0	13	20	-,-,Q→Q,Q→K	Yes	-,-,G,T	14	3	0	0	11	3	-,-,Q→Q,Q→K	Yes	-,-,G,T	49	10	0	0	39	10	-,-,Q→Q,Q→K	Yes
Clostridium_celerecrescens_61145	2372788	JPME01000013	59065	29354.3.peg.2202	CDS	bi	1D	T	A,-,-,T	16	6	6	0	0	10	T→S,-,-,T→T	Yes	A,-,-,T	44	22	22	0	0	22	T→S,-,-,T→T	Yes	A,-,-,T	121	12	12	0	0	109	T→S,-,-,T→T	Yes
Clostridium_celerecrescens_61145	2396249	JPME01000013	82526	29354.3.peg.2227	CDS	bi	1D	A	A,C,-,-	46	45	1	45	0	0	S→S,S→A,-,-	Yes	A,C,-,-	12	11	1	11	0	0	S→S,S→A,-,-	Yes	n.d.	n.d.	0	n.d.	n.d.	n.d.	n.d.	n.d.	n.d.
Clostridium_celerecrescens_61145	227467	JPME01000002	192887	29354.3.peg.223	CDS	bi	1D	T	-,C,-,T	37	17	0	17	0	20	-,V→A,-,V→V	Yes	n.d.	n.d.	0	n.d.	n.d.	n.d.	n.d.	n.d.	n.d.	A,C,-,T	117	66	1	65	0	51	V→D,V→A,-,V→V	Yes
Clostridium_celerecrescens_61145	227866	JPME01000002	193286	29354.3.peg.223	CDS	bi	1D	C	-,C,-,T	28	15	0	13	0	15	-,S→S,-,S→F	Yes	n.d.	n.d.	0	n.d.	n.d.	n.d.	n.d.	n.d.	n.d.	n.d.	n.d.	0	n.d.	n.d.	n.d.	n.d.	n.d.	n.d.
Clostridium_celerecrescens_61145	2402188	JPME01000013	88465	29354.3.peg.2233	CDS	bi	1D	A	A,-,-,T	23	8	15	0	0	8	L→L,-,-,L→Q	Yes	A,-,-,T	14	12	2	0	0	12	L→L,-,-,L→Q	Yes	n.d.	n.d.	0	n.d.	n.d.	n.d.	n.d.	n.d.	n.d.
Clostridium_celerecrescens_61145	2423590	JPME01000013	109867	29354.3.peg.2252	CDS	bi	1D	T	-,C,-,T	38	19	0	19	0	19	-,D→G,-,D→D	Yes	-,C,-,T	60	26	0	26	0	34	-,D→G,-,D→D	Yes	-,C,-,T	89	20	0	20	0	69	-,D→G,-,D→D	Yes
Clostridium_celerecrescens_61145	2425941	JPME01000013	112218	29354.3.peg.2253	CDS	bi	1D	A	A,-,G,-	24	19	5	0	19	0	V→V,-,V→A,-	Yes	A,-,G,-	48	23	25	0	23	0	V→V,-,V→A,-	Yes	A,-,G,-	89	43	46	0	43	0	V→V,-,V→A,-	Yes
Clostridium_celerecrescens_61145	2454854	JPME01000013	141131	29354.3.peg.2275	CDS	bi	1D	T	-,C,-,T	21	18	0	18	0	3	-,K→E,-,K→K	Yes	-,C,-,T	41	17	0	17	0	24	-,K→E,-,K→K	Yes	-,C,-,T	64	28	0	28	0	36	-,K→E,-,K→K	Yes
Clostridium_celerecrescens_61145	2458426	JPME01000013	144703	29354.3.peg.2278	CDS	bi	1D	T	-,C,-,T	19	10	0	10	0	9	-,K→R,-,K→K	Yes	-,C,-,T	21	1	0	1	0	20	-,K→R,-,K→K	Yes	n.d.	n.d.	0	n.d.	n.d.	n.d.	n.d.	n.d.	n.d.
Clostridium_celerecrescens_61145	2459205	JPME01000013	145482	29354.3.peg.2279	CDS	bi	1D	A	A,-,-,T	40	25	15	0	0	25	V→V,-,-,V→E	Yes	A,-,-,T	40	14	26	0	0	14	V→V,-,-,V→E	Yes	n.d.	n.d.	0	n.d.	n.d.	n.d.	n.d.	n.d.	n.d.
Clostridium_celerecrescens_61145	232549	JPME01000002	197969	29354.3.peg.228	CDS	bi	1D	G	-,-,G,T	34	21	0	0	13	21	-,-,A→A,A→S	Yes	n.d.	n.d.	0	n.d.	n.d.	n.d.	n.d.	n.d.	n.d.	n.d.	n.d.	0	n.d.	n.d.	n.d.	n.d.	n.d.	n.d.
Clostridium_celerecrescens_61145	238325	JPME01000002	203745	29354.3.peg.234	CDS	bi	1D	G	A,-,G,-	25	17	17	0	8	0	R→K,-,R→R,-	Yes	A,-,G,-	45	17	17	0	28	0	R→K,-,R→R,-	Yes	A,-,G,-	56	29	29	0	27	0	R→K,-,R→R,-	Yes
Clostridium_celerecrescens_61145	242341	JPME01000002	207761	29354.3.peg.238	CDS	bi	1D	G	A,-,G,-	29	18	18	0	11	0	L→F,-,L→L,-	Yes	n.d.	n.d.	0	n.d.	n.d.	n.d.	n.d.	n.d.	n.d.	n.d.	n.d.	0	n.d.	n.d.	n.d.	n.d.	n.d.	n.d.
Clostridium_celerecrescens_61145	2584249	JPME01000014	32306	29354.3.peg.2392	CDS	bi	1D	T	-,C,-,T	32	24	0	24	0	8	-,N→D,-,N→N	Yes	-,C,-,T	56	3	0	3	0	53	-,N→D,-,N→N	Yes	-,C,-,T	83	7	0	7	0	76	-,N→D,-,N→N	Yes
Clostridium_celerecrescens_61145	2583853	JPME01000014	31910	29354.3.peg.2392	CDS	bi	1D	C	-,C,-,T	36	19	0	17	0	19	-,G→G,-,G→S	Yes	-,C,-,T	36	13	0	23	0	13	-,G→G,-,G→S	Yes	-,C,-,T	103	44	0	59	0	44	-,G→G,-,G→S	Yes
Clostridium_celerecrescens_61145	2605029	JPME01000014	53086	29354.3.peg.2411	CDS	bi	1D	T	-,C,-,T	44	35	0	35	0	9	-,N→S,-,N→N	Yes	-,C,-,T	51	13	0	13	0	38	-,N→S,-,N→N	Yes	-,C,-,T	104	72	0	72	0	32	-,N→S,-,N→N	Yes
Clostridium_celerecrescens_61145	2625675	JPME01000014	73732	29354.3.peg.2432	CDS	bi	1D	T	-,C,-,T	30	19	0	19	0	11	-,K→R,-,K→K	Yes	n.d.	n.d.	0	n.d.	n.d.	n.d.	n.d.	n.d.	n.d.	n.d.	n.d.	0	n.d.	n.d.	n.d.	n.d.	n.d.	n.d.
Clostridium_celerecrescens_61145	2656074	JPME01000014	104131	29354.3.peg.2479	CDS	bi	1D	T	-,C,-,T	28	18	0	18	0	10	-,N→D,-,N→N	Yes	-,C,-,T	68	46	0	46	0	22	-,N→D,-,N→N	Yes	-,C,-,T	128	57	0	57	0	71	-,N→D,-,N→N	Yes
Clostridium_celerecrescens_61145	252968	JPME01000002	218388	29354.3.peg.248	CDS	bi	1D	T	A,-,-,T	27	15	15	0	0	12	F→Y,-,-,F→F	Yes	n.d.	n.d.	0	n.d.	n.d.	n.d.	n.d.	n.d.	n.d.	n.d.	n.d.	0	n.d.	n.d.	n.d.	n.d.	n.d.	n.d.
Clostridium_celerecrescens_61145	2694749	JPME01000014	142806	29354.3.peg.2508	CDS	bi	1D	C	-,C,-,T	21	20	0	1	0	20	-,V→V,-,V→I	Yes	n.d.	n.d.	0	n.d.	n.d.	n.d.	n.d.	n.d.	n.d.	n.d.	n.d.	0	n.d.	n.d.	n.d.	n.d.	n.d.	n.d.
Clostridium_celerecrescens_61145	2698013	JPME01000014	146070	29354.3.peg.2512	CDS	bi	2D	T	-,C,-,T	29	20	0	20	0	9	-,I→V,-,I→I	Yes	-,C,-,T	59	20	0	20	0	39	-,I→V,-,I→I	Yes	n.d.	n.d.	0	n.d.	n.d.	n.d.	n.d.	n.d.	n.d.
Clostridium_celerecrescens_61145	2698925	JPME01000014	146982	29354.3.peg.2513	CDS	bi	1D	C	-,C,-,T	24	16	0	8	0	16	-,D→D,-,D→N	Yes	n.d.	n.d.	0	n.d.	n.d.	n.d.	n.d.	n.d.	n.d.	-,C,-,T	129	74	0	55	0	74	-,D→D,-,D→N	Yes
Clostridium_celerecrescens_61145	2715341	JPME01000015	1949	29354.3.peg.2530	CDS	bi	1D	C	A,C,-,-	20	10	10	10	0	0	R→S,R→R,-,-	Yes	n.d.	n.d.	0	n.d.	n.d.	n.d.	n.d.	n.d.	n.d.	n.d.	n.d.	0	n.d.	n.d.	n.d.	n.d.	n.d.	n.d.
Clostridium_celerecrescens_61145	2719410	JPME01000015	6018	29354.3.peg.2532	CDS	bi	1D	T	-,-,G,T	20	14	0	0	14	6	-,-,V→G,V→V	Yes	n.d.	n.d.	0	n.d.	n.d.	n.d.	n.d.	n.d.	n.d.	n.d.	n.d.	0	n.d.	n.d.	n.d.	n.d.	n.d.	n.d.
Clostridium_celerecrescens_61145	2718092	JPME01000015	4700	29354.3.peg.2532	CDS	bi	2D	G	A,-,G,-	10	9	9	0	1	0	V→I,-,V→V,-	Yes	n.d.	n.d.	0	n.d.	n.d.	n.d.	n.d.	n.d.	n.d.	A,-,G,-	111	80	80	0	31	0	V→I,-,V→V,-	Yes
Clostridium_celerecrescens_61145	2718590	JPME01000015	5198	29354.3.peg.2532	CDS	bi	2D	A	A,C,-,-	30	26	4	26	0	0	M→M,M→L,-,-	Yes	-,C,-,T	59	59	0	35	0	24	-,M→L,-,M→L	Yes	n.d.	n.d.	0	n.d.	n.d.	n.d.	n.d.	n.d.	n.d.
Clostridium_celerecrescens_61145	261102	JPME01000002	226522	29354.3.peg.256	CDS	bi	1D	C	A,C,-,-	13	4	4	9	0	0	Q→K,Q→Q,-,-	Yes	A,C,-,-	39	34	34	5	0	0	Q→K,Q→Q,-,-	Yes	A,C,-,-	54	13	13	41	0	0	Q→K,Q→Q,-,-	Yes
Clostridium_celerecrescens_61145	2853985	JPME01000015	140593	29354.3.peg.2657	CDS	bi	1D	T	-,C,-,T	17	11	0	11	0	6	-,V→A,-,V→V	Yes	-,C,-,T	21	7	0	7	0	14	-,V→A,-,V→V	Yes	n.d.	n.d.	0	n.d.	n.d.	n.d.	n.d.	n.d.	n.d.
Clostridium_celerecrescens_61145	2856720	JPME01000015	143328	29354.3.peg.2660	CDS	bi	1D	G	A,-,G,-	33	17	17	0	16	0	E→K,-,E→E,-	Yes	n.d.	n.d.	0	n.d.	n.d.	n.d.	n.d.	n.d.	n.d.	A,-,G,-	44	23	23	0	21	0	E→K,-,E→E,-	Yes
Clostridium_celerecrescens_61145	2895082	JPME01000015	181690	29354.3.peg.2695	CDS	bi	1D	G	A,-,G,-	13	12	12	0	1	0	G→E,-,G→G,-	Yes	A,-,G,-	37	36	36	0	1	0	G→E,-,G→G,-	Yes	A,-,G,-	96	95	95	0	1	0	G→E,-,G→G,-	Yes
Clostridium_celerecrescens_61145	2933766	JPME01000015	220374	29354.3.peg.2734	CDS	bi	3D	A	A,-,G,-	21	19	2	0	19	0	I→I,-,I→M,-	Yes	n.d.	n.d.	0	n.d.	n.d.	n.d.	n.d.	n.d.	n.d.	A,-,G,-	86	43	43	0	43	0	I→I,-,I→M,-	Yes
Clostridium_celerecrescens_61145	2947201	JPME01000015	233809	29354.3.peg.2747	CDS	bi	1D	G	A,-,G,-	40	22	22	0	18	0	S→N,-,S→S,-	Yes	n.d.	n.d.	0	n.d.	n.d.	n.d.	n.d.	n.d.	n.d.	n.d.	n.d.	0	n.d.	n.d.	n.d.	n.d.	n.d.	n.d.
Clostridium_celerecrescens_61145	2953887	JPME01000015	240495	29354.3.peg.2751	CDS	bi	1D	C	-,-,G,T	31	31	0	0	2	29	-,-,A→G,A→V	Yes	n.d.	n.d.	0	n.d.	n.d.	n.d.	n.d.	n.d.	n.d.	n.d.	n.d.	0	n.d.	n.d.	n.d.	n.d.	n.d.	n.d.
Clostridium_celerecrescens_61145	2973246	JPME01000015	259854	29354.3.peg.2771	CDS	bi	3D	G	-,C,G,-	9	1	0	1	8	0	-,D→E,D→D,-	Yes	-,C,G,-	14	12	0	12	2	0	-,D→E,D→D,-	Yes	-,C,G,-	40	11	0	11	29	0	-,D→E,D→D,-	Yes
Clostridium_celerecrescens_61145	2979773	JPME01000015	266381	29354.3.peg.2778	CDS	bi	1D	G	-,-,G,T	15	8	0	0	7	8	-,-,R→R,R→L	Yes	-,-,G,T	29	27	0	0	2	27	-,-,R→R,R→L	Yes	-,-,G,T	79	41	0	0	38	41	-,-,R→R,R→L	Yes
Clostridium_celerecrescens_61145	2994798	JPME01000015	281406	29354.3.peg.2798	CDS	bi	1D	A	A,-,G,-	29	22	7	0	22	0	D→D,-,D→G,-	Yes	A,-,G,-	72	41	31	0	41	0	D→D,-,D→G,-	Yes	n.d.	n.d.	0	n.d.	n.d.	n.d.	n.d.	n.d.	n.d.
Clostridium_celerecrescens_61145	2999661	JPME01000015	286269	29354.3.peg.2803	CDS	bi	1D	G	A,-,G,-	32	9	9	0	23	0	R→K,-,R→R,-	Yes	A,-,G,-	24	17	17	0	7	0	R→K,-,R→R,-	Yes	A,-,G,-	74	17	17	0	57	0	R→K,-,R→R,-	Yes
Clostridium_celerecrescens_61145	3003206	JPME01000015	289814	29354.3.peg.2807	CDS	bi	1D	A	A,-,G,-	19	17	2	0	17	0	Q→Q,-,Q→R,-	Yes	n.d.	n.d.	0	n.d.	n.d.	n.d.	n.d.	n.d.	n.d.	n.d.	n.d.	0	n.d.	n.d.	n.d.	n.d.	n.d.	n.d.
Clostridium_celerecrescens_61145	286500	JPME01000002	251920	29354.3.peg.284	CDS	bi	3D	T	-,-,G,T	23	1	0	0	1	22	-,-,D→E,D→D	Yes	-,-,G,T	48	27	0	0	27	21	-,-,D→E,D→D	Yes	-,-,G,T	69	16	0	0	16	53	-,-,D→E,D→D	Yes
Clostridium_celerecrescens_61145	3044962	JPME01000016	5741	29354.3.peg.2850	CDS	bi	3D	A	A,C,-,-	41	21	20	21	0	0	L→L,L→F,-,-	Yes	n.d.	n.d.	0	n.d.	n.d.	n.d.	n.d.	n.d.	n.d.	A,C,-,-	131	36	95	36	0	0	L→L,L→F,-,-	Yes
Clostridium_celerecrescens_61145	3045664	JPME01000016	6443	29354.3.peg.2851	CDS	bi	1D	T	-,-,G,T	50	27	0	0	27	23	-,-,I→S,I→I	Yes	n.d.	n.d.	0	n.d.	n.d.	n.d.	n.d.	n.d.	n.d.	n.d.	n.d.	0	n.d.	n.d.	n.d.	n.d.	n.d.	n.d.
Clostridium_celerecrescens_61145	3118546	JPME01000018	17341	29354.3.peg.2920	CDS	bi	1D	A	A,-,G,-	35	3	32	0	3	0	K→K,-,K→R,-	Yes	A,-,G,-	53	35	18	0	35	0	K→K,-,K→R,-	Yes	A,-,G,-	123	14	109	0	14	0	K→K,-,K→R,-	Yes
Clostridium_celerecrescens_61145	3138465	JPME01000018	37260	29354.3.peg.2937	CDS	bi	1D	G	A,-,G,-	19	13	13	0	6	0	A→V,-,A→A,-	Yes	A,-,G,-	45	31	31	0	14	0	A→V,-,A→A,-	Yes	A,-,G,-	61	35	35	0	26	0	A→V,-,A→A,-	Yes
Clostridium_celerecrescens_61145	3139154	JPME01000018	37949	29354.3.peg.2938	CDS	bi	1D	T	-,C,-,T	12	8	0	8	0	4	-,Q→R,-,Q→Q	Yes	n.d.	n.d.	0	n.d.	n.d.	n.d.	n.d.	n.d.	n.d.	n.d.	n.d.	0	n.d.	n.d.	n.d.	n.d.	n.d.	n.d.
Clostridium_celerecrescens_61145	3159796	JPME01000018	58591	29354.3.peg.2952	CDS	bi	1D	T	-,C,-,T	37	22	0	22	0	15	-,I→V,-,I→I	Yes	n.d.	n.d.	0	n.d.	n.d.	n.d.	n.d.	n.d.	n.d.	n.d.	n.d.	0	n.d.	n.d.	n.d.	n.d.	n.d.	n.d.
Clostridium_celerecrescens_61145	3187800	JPME01000018	86595	29354.3.peg.2972	CDS	bi	1D	T	A,-,-,T	41	27	27	0	0	14	E→V,-,-,E→E	Yes	n.d.	n.d.	0	n.d.	n.d.	n.d.	n.d.	n.d.	n.d.	n.d.	n.d.	0	n.d.	n.d.	n.d.	n.d.	n.d.	n.d.
Clostridium_celerecrescens_61145	3198956	JPME01000018	97751	29354.3.peg.2980	CDS	bi	1D	T	-,C,-,T	37	36	0	36	0	1	-,K→E,-,K→K	Yes	-,C,-,T	11	9	0	9	0	2	-,K→E,-,K→K	Yes	n.d.	n.d.	0	n.d.	n.d.	n.d.	n.d.	n.d.	n.d.
Clostridium_celerecrescens_61145	3246749	JPME01000018	145544	29354.3.peg.3017	CDS	bi	1D	G	A,-,G,-	12	6	6	0	6	0	G→S,-,G→G,-	Yes	n.d.	n.d.	0	n.d.	n.d.	n.d.	n.d.	n.d.	n.d.	n.d.	n.d.	0	n.d.	n.d.	n.d.	n.d.	n.d.	n.d.
Clostridium_celerecrescens_61145	3247302	JPME01000018	146097	29354.3.peg.3018	CDS	bi	1D	G	-,-,G,T	34	21	0	0	13	21	-,-,A→A,A→E	Yes	-,-,G,T	8	6	0	0	2	6	-,-,A→A,A→E	Yes	n.d.	n.d.	0	n.d.	n.d.	n.d.	n.d.	n.d.	n.d.
Clostridium_celerecrescens_61145	3253832	JPME01000018	152627	29354.3.peg.3027	CDS	bi	1D	T	-,C,-,T	23	15	0	15	0	8	-,K→R,-,K→K	Yes	-,C,-,T	33	29	0	29	0	4	-,K→R,-,K→K	Yes	n.d.	n.d.	0	n.d.	n.d.	n.d.	n.d.	n.d.	n.d.
Clostridium_celerecrescens_61145	3255547	JPME01000018	154342	29354.3.peg.3029	CDS	bi	3D	A	A,-,-,T	36	22	14	0	0	22	N→N,-,-,N→K	Yes	A,-,-,T	45	28	17	0	0	28	N→N,-,-,N→K	Yes	A,-,-,T	89	36	53	0	0	36	N→N,-,-,N→K	Yes
Clostridium_celerecrescens_61145	3327342	JPME01000018	226137	29354.3.peg.3090	CDS	bi	1D	T	A,-,-,T	37	14	14	0	0	23	T→S,-,-,T→T	Yes	A,-,-,T	15	8	8	0	0	7	T→S,-,-,T→T	Yes	n.d.	n.d.	0	n.d.	n.d.	n.d.	n.d.	n.d.	n.d.
Clostridium_celerecrescens_61145	3339278	JPME01000018	238073	29354.3.peg.3099	CDS	bi	1D	G	A,-,G,-	17	2	2	0	15	0	A→T,-,A→A,-	Yes	A,-,G,-	32	23	23	0	9	0	A→T,-,A→A,-	Yes	A,-,G,-	81	16	16	0	65	0	A→T,-,A→A,-	Yes
Clostridium_celerecrescens_61145	3361332	JPME01000018	260127	29354.3.peg.3119	CDS	bi	1D	A	A,-,-,T	11	10	1	0	0	10	I→I,-,-,I→K	Yes	n.d.	n.d.	0	n.d.	n.d.	n.d.	n.d.	n.d.	n.d.	A,-,-,T	16	3	13	0	0	3	I→I,-,-,I→K	Yes
Clostridium_celerecrescens_61145	3361363	JPME01000018	260158	29354.3.peg.3119	CDS	bi	1D	T	-,C,-,T	5	4	0	4	0	1	-,T→A,-,T→T	Yes	-,C,-,T	27	2	0	2	0	25	-,T→A,-,T→T	Yes	n.d.	n.d.	0	n.d.	n.d.	n.d.	n.d.	n.d.	n.d.
Clostridium_celerecrescens_61145	3413831	JPME01000018	312626	29354.3.peg.3173	CDS	bi	1D	C	-,C,-,T	34	29	0	5	0	29	-,G→G,-,G→D	Yes	n.d.	n.d.	0	n.d.	n.d.	n.d.	n.d.	n.d.	n.d.	n.d.	n.d.	0	n.d.	n.d.	n.d.	n.d.	n.d.	n.d.
Clostridium_celerecrescens_61145	3423817	JPME01000018	322612	29354.3.peg.3187	CDS	bi	2D	C	A,C,-,-	5	4	4	1	0	0	G→_,G→G,-,-	Yes	A,C,-,-	27	14	14	13	0	0	G→_,G→G,-,-	Yes	n.d.	n.d.	0	n.d.	n.d.	n.d.	n.d.	n.d.	n.d.
Clostridium_celerecrescens_61145	3487010	JPME01000020	4524	29354.3.peg.3256	CDS	bi	1D	C	-,C,-,T	36	14	0	22	0	14	-,D→D,-,D→N	Yes	-,C,-,T	63	48	0	15	0	48	-,D→D,-,D→N	Yes	-,C,-,T	81	50	0	31	0	50	-,D→D,-,D→N	Yes
Clostridium_celerecrescens_61145	3487838	JPME01000020	5352	29354.3.peg.3257	CDS	bi	1D	C	-,C,G,-	22	5	0	17	5	0	-,A→A,A→P,-	Yes	-,C,G,-	26	17	0	9	17	0	-,A→A,A→P,-	Yes	-,C,G,-	77	6	0	71	6	0	-,A→A,A→P,-	Yes
Clostridium_celerecrescens_61145	3491261	JPME01000020	8775	29354.3.peg.3261	CDS	bi	1D	A	A,-,G,-	32	17	15	0	17	0	V→V,-,V→A,-	Yes	A,-,G,-	50	12	38	0	12	0	V→V,-,V→A,-	Yes	A,-,G,-	87	37	50	0	37	0	V→V,-,V→A,-	Yes
Clostridium_celerecrescens_61145	3492902	JPME01000020	10416	29354.3.peg.3263	CDS	bi	1D	C	-,C,-,T	7	6	0	1	0	6	-,R→R,-,R→H	Yes	n.d.	n.d.	0	n.d.	n.d.	n.d.	n.d.	n.d.	n.d.	n.d.	n.d.	0	n.d.	n.d.	n.d.	n.d.	n.d.	n.d.
Clostridium_celerecrescens_61145	3528346	JPME01000020	45860	29354.3.peg.3301	CDS	bi	1D	T	-,C,-,T	9	6	0	6	0	3	-,H→R,-,H→H	Yes	-,C,-,T	10	5	0	5	0	5	-,H→R,-,H→H	Yes	n.d.	n.d.	0	n.d.	n.d.	n.d.	n.d.	n.d.	n.d.
Clostridium_celerecrescens_61145	3558136	JPME01000020	75650	29354.3.peg.3326	CDS	bi	3D	C	-,C,-,T	9	5	0	4	0	5	-,M→M,-,M→I	Yes	-,C,-,T	31	23	0	8	0	23	-,M→M,-,M→I	Yes	-,C,-,T	53	30	0	23	0	30	-,M→M,-,M→I	Yes
Clostridium_celerecrescens_61145	3594480	JPME01000020	111994	29354.3.peg.3364	CDS	bi	1D	G	A,-,G,-	28	18	18	0	10	0	H→Y,-,H→H,-	Yes	A,-,G,-	56	45	45	0	11	0	H→Y,-,H→H,-	Yes	A,-,G,-	81	48	48	0	33	0	H→Y,-,H→H,-	Yes
Clostridium_celerecrescens_61145	3664372	JPME01000020	181886	29354.3.peg.3434	CDS	bi	1D	A	A,-,G,-	42	30	12	0	30	0	I→I,-,I→T,-	Yes	A,-,G,-	13	4	9	0	4	0	I→I,-,I→T,-	Yes	n.d.	n.d.	0	n.d.	n.d.	n.d.	n.d.	n.d.	n.d.
Clostridium_celerecrescens_61145	3665183	JPME01000020	182697	29354.3.peg.3435	CDS	bi	1D	C	-,C,-,T	15	10	0	5	0	10	-,G→G,-,G→E	Yes	-,C,-,T	58	27	0	31	0	27	-,G→G,-,G→E	Yes	-,C,-,T	86	45	0	41	0	45	-,G→G,-,G→E	Yes
Clostridium_celerecrescens_61145	362257	JPME01000002	327677	29354.3.peg.348	CDS	bi	1D	T	A,-,-,T	48	14	14	0	0	34	Y→N,-,-,Y→Y	Yes	A,-,-,T	53	30	30	0	0	23	Y→N,-,-,Y→Y	Yes	A,-,-,T	136	14	14	0	0	122	Y→N,-,-,Y→Y	Yes
Clostridium_celerecrescens_61145	3775743	JPME01000022	69830	29354.3.peg.3538	CDS	bi	1D	T	-,C,-,T	21	14	0	14	0	7	-,I→T,-,I→I	Yes	-,C,-,T	46	3	0	3	0	43	-,I→T,-,I→I	Yes	-,C,-,T	69	17	0	17	0	52	-,I→T,-,I→I	Yes
Clostridium_celerecrescens_61145	3824011	JPME01000023	41573	29354.3.peg.3587	CDS	bi	1D	A	A,-,G,-	31	18	13	0	18	0	Q→Q,-,Q→R,-	Yes	A,-,G,-	69	2	67	0	2	0	Q→Q,-,Q→R,-	Yes	A,-,G,-	123	33	90	0	33	0	Q→Q,-,Q→R,-	Yes
Clostridium_celerecrescens_61145	3897084	JPME01000025	413	29354.3.peg.3655	CDS	bi	1D	A	A,C,-,-	21	12	9	12	0	0	Y→Y,Y→S,-,-	Yes	n.d.	n.d.	0	n.d.	n.d.	n.d.	n.d.	n.d.	n.d.	A,C,-,-	86	49	37	49	0	0	Y→Y,Y→S,-,-	Yes
Clostridium_celerecrescens_61145	3937383	JPME01000025	40712	29354.3.peg.3693	CDS	bi	1D	G	A,-,G,-	25	22	22	0	3	0	T→M,-,T→T,-	Yes	n.d.	n.d.	0	n.d.	n.d.	n.d.	n.d.	n.d.	n.d.	A,-,G,-	91	77	77	0	14	0	T→M,-,T→T,-	Yes
Clostridium_celerecrescens_61145	3966547	JPME01000025	69876	29354.3.peg.3718	CDS	bi	2D	T	-,C,-,T	53	31	0	31	0	22	-,I→V,-,I→I	Yes	n.d.	n.d.	0	n.d.	n.d.	n.d.	n.d.	n.d.	n.d.	n.d.	n.d.	0	n.d.	n.d.	n.d.	n.d.	n.d.	n.d.
Clostridium_celerecrescens_61145	3979375	JPME01000025	82704	29354.3.peg.3729	CDS	bi	1D	C	-,C,-,T	20	14	0	6	0	14	-,V→V,-,V→I	Yes	n.d.	n.d.	0	n.d.	n.d.	n.d.	n.d.	n.d.	n.d.	-,C,-,T	55	16	0	39	0	16	-,V→V,-,V→I	Yes
Clostridium_celerecrescens_61145	4003950	JPME01000025	107279	29354.3.peg.3752	CDS	bi	1D	T	-,C,-,T	33	18	0	18	0	15	-,T→A,-,T→T	Yes	n.d.	n.d.	0	n.d.	n.d.	n.d.	n.d.	n.d.	n.d.	-,C,-,T	48	2	0	2	0	46	-,T→A,-,T→T	Yes
Clostridium_celerecrescens_61145	4009129	JPME01000025	112458	29354.3.peg.3757	CDS	bi	1D	T	A,-,-,T	23	8	8	0	0	15	K→I,-,-,K→K	Yes	A,-,-,T	12	7	7	0	0	5	K→I,-,-,K→K	Yes	n.d.	n.d.	0	n.d.	n.d.	n.d.	n.d.	n.d.	n.d.
Clostridium_celerecrescens_61145	4063352	JPME01000026	13694	29354.3.peg.3804	CDS	bi	1D	G	A,-,G,-	23	21	21	0	2	0	G→S,-,G→G,-	Yes	n.d.	n.d.	0	n.d.	n.d.	n.d.	n.d.	n.d.	n.d.	A,-,G,-	98	85	85	0	13	0	G→S,-,G→G,-	Yes
Clostridium_celerecrescens_61145	4071439	JPME01000026	21781	29354.3.peg.3813	CDS	bi	1D	C	-,C,-,T	3	2	0	1	0	2	-,L→L,-,L→F	Yes	n.d.	n.d.	0	n.d.	n.d.	n.d.	n.d.	n.d.	n.d.	n.d.	n.d.	0	n.d.	n.d.	n.d.	n.d.	n.d.	n.d.
Clostridium_celerecrescens_61145	4076743	JPME01000026	27085	29354.3.peg.3820	CDS	bi	2D	T	A,-,-,T	29	27	27	0	0	2	L→M,-,-,L→L	Yes	n.d.	n.d.	0	n.d.	n.d.	n.d.	n.d.	n.d.	n.d.	A,-,-,T	64	50	50	0	0	14	L→M,-,-,L→L	Yes
Clostridium_celerecrescens_61145	4077379	JPME01000026	27721	29354.3.peg.3821	CDS	bi	1D	A	A,-,-,T	24	21	3	0	0	21	N→N,-,-,N→I	Yes	A,C,-,-	12	10	2	10	0	0	N→N,N→T,-,-	Yes	n.d.	n.d.	0	n.d.	n.d.	n.d.	n.d.	n.d.	n.d.
Clostridium_celerecrescens_61145	4078685	JPME01000026	29027	29354.3.peg.3824	CDS	bi	1D	A	A,-,-,T	44	40	4	0	0	40	Q→Q,-,-,Q→L	Yes	A,-,-,T	57	49	8	0	0	49	Q→Q,-,-,Q→L	Yes	n.d.	n.d.	0	n.d.	n.d.	n.d.	n.d.	n.d.	n.d.
Clostridium_celerecrescens_61145	4084936	JPME01000026	35278	29354.3.peg.3830	CDS	bi	1D	A	A,-,G,-	14	9	5	0	9	0	T→T,-,T→A,-	Yes	A,-,G,-	56	32	24	0	32	0	T→T,-,T→A,-	Yes	A,-,G,-	60	35	25	0	35	0	T→T,-,T→A,-	Yes
Clostridium_celerecrescens_61145	4088707	JPME01000026	39049	29354.3.peg.3835	CDS	bi	3D	A	A,-,-,T	29	1	28	0	0	1	H→H,-,-,H→Q	Yes	A,-,-,T	22	15	7	0	0	15	H→H,-,-,H→Q	Yes	A,-,-,T	67	15	52	0	0	15	H→H,-,-,H→Q	Yes
Clostridium_celerecrescens_61145	4094443	JPME01000026	44785	29354.3.peg.3841	CDS	bi	1D	T	-,C,-,T	2	1	0	1	0	1	-,F→L,-,F→F	Yes	n.d.	n.d.	0	n.d.	n.d.	n.d.	n.d.	n.d.	n.d.	n.d.	n.d.	0	n.d.	n.d.	n.d.	n.d.	n.d.	n.d.
Clostridium_celerecrescens_61145	4095677	JPME01000026	46019	29354.3.peg.3843	CDS	bi	1D	T	-,C,-,T	13	2	0	2	0	11	-,N→S,-,N→N	Yes	-,C,-,T	25	23	0	23	0	2	-,N→S,-,N→N	Yes	-,C,-,T	27	17	0	17	0	10	-,N→S,-,N→N	Yes
Clostridium_celerecrescens_61145	4100164	JPME01000026	50506	29354.3.peg.3848	CDS	bi	1D	A	A,-,G,-	33	24	9	0	24	0	Y→Y,-,Y→H,-	Yes	A,-,G,-	35	8	27	0	8	0	Y→Y,-,Y→H,-	Yes	A,-,G,-	53	30	23	0	30	0	Y→Y,-,Y→H,-	Yes
Clostridium_celerecrescens_61145	4103052	JPME01000026	53394	29354.3.peg.3852	CDS	bi	2D	C	-,C,-,T	34	27	0	7	0	27	-,V→V,-,V→M	Yes	n.d.	n.d.	0	n.d.	n.d.	n.d.	n.d.	n.d.	n.d.	n.d.	n.d.	0	n.d.	n.d.	n.d.	n.d.	n.d.	n.d.
Clostridium_celerecrescens_61145	4106145	JPME01000026	56487	29354.3.peg.3854	CDS	bi	1D	C	-,C,-,T	36	20	0	16	0	20	-,S→S,-,S→F	Yes	n.d.	n.d.	0	n.d.	n.d.	n.d.	n.d.	n.d.	n.d.	n.d.	n.d.	0	n.d.	n.d.	n.d.	n.d.	n.d.	n.d.
Clostridium_celerecrescens_61145	4109029	JPME01000026	59371	29354.3.peg.3858	CDS	bi	1D	T	A,-,-,T	41	28	28	0	0	13	F→Y,-,-,F→F	Yes	A,-,-,T	21	17	17	0	0	4	F→Y,-,-,F→F	Yes	A,-,-,T	103	56	56	0	0	47	F→Y,-,-,F→F	Yes
Clostridium_celerecrescens_61145	4118941	JPME01000027	4509	29354.3.peg.3866	CDS	bi	1D	G	-,-,G,T	34	28	0	0	6	28	-,-,Q→Q,Q→K	Yes	-,-,G,T	42	19	0	0	23	19	-,-,Q→Q,Q→K	Yes	-,-,G,T	79	6	0	0	73	6	-,-,Q→Q,Q→K	Yes
Clostridium_celerecrescens_61145	4120700	JPME01000027	6268	29354.3.peg.3868	CDS	bi	1D	G	-,-,G,T	35	24	0	0	11	24	-,-,L→L,L→I	Yes	n.d.	n.d.	0	n.d.	n.d.	n.d.	n.d.	n.d.	n.d.	n.d.	n.d.	0	n.d.	n.d.	n.d.	n.d.	n.d.	n.d.
Clostridium_celerecrescens_61145	4155684	JPME01000027	41252	29354.3.peg.3896	CDS	bi	1D	A	A,-,G,-	37	26	11	0	26	0	Y→Y,-,Y→H,-	Yes	A,-,G,-	55	41	14	0	41	0	Y→Y,-,Y→H,-	Yes	A,-,G,-	77	37	40	0	37	0	Y→Y,-,Y→H,-	Yes
Clostridium_celerecrescens_61145	44890	JPME01000002	10310	29354.3.peg.39	CDS	bi	1D	T	-,C,-,T	10	5	0	5	0	5	-,D→G,-,D→D	Yes	n.d.	n.d.	0	n.d.	n.d.	n.d.	n.d.	n.d.	n.d.	n.d.	n.d.	0	n.d.	n.d.	n.d.	n.d.	n.d.	n.d.
Clostridium_celerecrescens_61145	405082	JPME01000003	11239	29354.3.peg.390	CDS	bi	1D	A	A,-,G,-	33	7	26	0	7	0	T→T,-,T→A,-	Yes	A,-,G,-	73	38	35	0	38	0	T→T,-,T→A,-	Yes	A,-,G,-	127	22	105	0	22	0	T→T,-,T→A,-	Yes
Clostridium_celerecrescens_61145	4176492	JPME01000028	8982	29354.3.peg.3915	CDS	bi	1D	T	-,-,G,T	32	18	0	0	18	14	-,-,I→L,I→I	Yes	n.d.	n.d.	0	n.d.	n.d.	n.d.	n.d.	n.d.	n.d.	n.d.	n.d.	0	n.d.	n.d.	n.d.	n.d.	n.d.	n.d.
Clostridium_celerecrescens_61145	4226960	JPME01000028	59450	29354.3.peg.3975	CDS	bi	1D	G	A,C,-,-	31	31	19	12	0	0	G→E,G→A,-,-	Yes	A,-,G,-	53	13	13	0	40	0	G→E,-,G→G,-	Yes	n.d.	n.d.	0	n.d.	n.d.	n.d.	n.d.	n.d.	n.d.
Clostridium_celerecrescens_61145	4299792	JPME01000029	49526	29354.3.peg.4050	CDS	bi	1D	C	-,C,-,T	30	19	0	11	0	19	-,R→R,-,R→K	Yes	n.d.	n.d.	0	n.d.	n.d.	n.d.	n.d.	n.d.	n.d.	n.d.	n.d.	0	n.d.	n.d.	n.d.	n.d.	n.d.	n.d.
Clostridium_celerecrescens_61145	4333521	JPME01000029	83255	29354.3.peg.4082	CDS	bi	1D	G	A,-,G,-	44	22	22	0	22	0	R→Q,-,R→R,-	Yes	A,-,G,-	20	4	4	0	16	0	R→Q,-,R→R,-	Yes	A,-,G,-	66	22	22	0	44	0	R→Q,-,R→R,-	Yes
Clostridium_celerecrescens_61145	4349659	JPME01000030	8749	29354.3.peg.4101	CDS	bi	1D	T	A,-,-,T	32	23	23	0	0	9	F→Y,-,-,F→F	Yes	A,-,-,T	70	34	34	0	0	36	F→Y,-,-,F→F	Yes	n.d.	n.d.	0	n.d.	n.d.	n.d.	n.d.	n.d.	n.d.
Clostridium_celerecrescens_61145	4354123	JPME01000030	13213	29354.3.peg.4108	CDS	bi	1D	G	-,C,G,-	46	30	0	30	16	0	-,E→Q,E→E,-	Yes	n.d.	n.d.	0	n.d.	n.d.	n.d.	n.d.	n.d.	n.d.	n.d.	n.d.	0	n.d.	n.d.	n.d.	n.d.	n.d.	n.d.
Clostridium_celerecrescens_61145	4370646	JPME01000030	29736	29354.3.peg.4126	CDS	bi	1D	T	-,C,-,T	26	2	0	2	0	24	-,H→R,-,H→H	Yes	-,C,-,T	66	34	0	34	0	32	-,H→R,-,H→H	Yes	-,C,-,T	43	21	0	21	0	22	-,H→R,-,H→H	Yes
Clostridium_celerecrescens_61145	4406044	JPME01000031	31722	29354.3.peg.4148	CDS	bi	1D	T	-,C,-,T	36	20	0	20	0	16	-,H→R,-,H→H	Yes	-,C,-,T	52	17	0	17	0	35	-,H→R,-,H→H	Yes	-,C,-,T	89	29	0	29	0	60	-,H→R,-,H→H	Yes
Clostridium_celerecrescens_61145	4416531	JPME01000031	42209	29354.3.peg.4155	CDS	bi	2D	C	A,C,-,-	44	3	3	41	0	0	V→L,V→V,-,-	Yes	A,C,-,-	49	40	40	9	0	0	V→L,V→V,-,-	Yes	n.d.	n.d.	0	n.d.	n.d.	n.d.	n.d.	n.d.	n.d.
Clostridium_celerecrescens_61145	4472939	JPME01000034	7119	29354.3.peg.4210	CDS	bi	2D	A	A,C,-,-	5	3	2	3	0	0	M→M,M→L,-,-	Yes	A,C,-,-	27	10	17	10	0	0	M→M,M→L,-,-	Yes	n.d.	n.d.	0	n.d.	n.d.	n.d.	n.d.	n.d.	n.d.
Clostridium_celerecrescens_61145	4481651	JPME01000034	15831	29354.3.peg.4217	CDS	bi	1D	A	A,-,-,T	36	24	12	0	0	24	Q→Q,-,-,Q→L	Yes	A,-,-,T	54	2	52	0	0	2	Q→Q,-,-,Q→L	Yes	A,-,-,T	61	19	42	0	0	19	Q→Q,-,-,Q→L	Yes
Clostridium_celerecrescens_61145	4497485	JPME01000035	3747	29354.3.peg.4230	CDS	bi	1D	T	-,C,-,T	51	43	0	43	0	8	-,S→P,-,S→S	Yes	n.d.	n.d.	0	n.d.	n.d.	n.d.	n.d.	n.d.	n.d.	-,C,-,T	96	25	0	25	0	71	-,S→P,-,S→S	Yes
Clostridium_celerecrescens_61145	4497591	JPME01000035	3853	29354.3.peg.4230	CDS	bi	1D	A	A,-,G,-	34	18	16	0	18	0	N→N,-,N→S,-	Yes	n.d.	n.d.	0	n.d.	n.d.	n.d.	n.d.	n.d.	n.d.	A,-,G,-	111	58	53	0	58	0	N→N,-,N→S,-	Yes
Clostridium_celerecrescens_61145	4500252	JPME01000035	6514	29354.3.peg.4230	CDS	bi	1D	A	A,C,-,-	13	4	9	4	0	0	E→E,E→A,-,-	Yes	A,C,-,-	33	19	14	19	0	0	E→E,E→A,-,-	Yes	A,C,-,-	75	3	72	3	0	0	E→E,E→A,-,-	Yes
Clostridium_celerecrescens_61145	4500611	JPME01000035	6873	29354.3.peg.4230	CDS	bi	1D	G	A,-,G,-	40	1	1	0	39	0	V→I,-,V→V,-	Yes	A,-,G,-	52	28	28	0	24	0	V→I,-,V→V,-	Yes	A,-,G,-	85	14	14	0	71	0	V→I,-,V→V,-	Yes
Clostridium_celerecrescens_61145	4501860	JPME01000035	8122	29354.3.peg.4230	CDS	bi	1D	A	A,-,G,-	13	9	4	0	9	0	N→N,-,N→S,-	Yes	A,-,G,-	73	67	6	0	67	0	N→N,-,N→S,-	Yes	A,-,G,-	115	62	53	0	62	0	N→N,-,N→S,-	Yes
Clostridium_celerecrescens_61145	4501994	JPME01000035	8256	29354.3.peg.4230	CDS	bi	2D	T	A,-,-,T	28	18	18	0	0	10	L→I,-,-,L→L	Yes	A,-,-,T	37	27	27	0	0	10	L→I,-,-,L→L	Yes	A,-,-,T	83	43	43	0	0	40	L→I,-,-,L→L	Yes
Clostridium_celerecrescens_61145	4502043	JPME01000035	8305	29354.3.peg.4230	CDS	bi	1D	A	A,-,G,-	39	22	17	0	22	0	K→K,-,K→R,-	Yes	A,-,G,-	42	39	3	0	39	0	K→K,-,K→R,-	Yes	A,-,G,-	108	55	53	0	55	0	K→K,-,K→R,-	Yes
Clostridium_celerecrescens_61145	4502697	JPME01000035	8959	29354.3.peg.4230	CDS	bi	1D	A	A,-,G,-	38	21	17	0	21	0	K→K,-,K→R,-	Yes	A,-,G,-	39	16	23	0	16	0	K→K,-,K→R,-	Yes	A,-,G,-	99	48	51	0	48	0	K→K,-,K→R,-	Yes
Clostridium_celerecrescens_61145	4504004	JPME01000035	10266	29354.3.peg.4230	CDS	bi	1D	A	A,-,G,-	35	24	11	0	24	0	T→T,-,T→A,-	Yes	A,-,G,-	19	10	9	0	10	0	T→T,-,T→A,-	Yes	n.d.	n.d.	0	n.d.	n.d.	n.d.	n.d.	n.d.	n.d.
Clostridium_celerecrescens_61145	4506954	JPME01000035	13216	29354.3.peg.4230	CDS	bi	1D	A	A,-,-,T	16	10	6	0	0	10	K→K,-,-,K→M	Yes	n.d.	n.d.	0	n.d.	n.d.	n.d.	n.d.	n.d.	n.d.	n.d.	n.d.	0	n.d.	n.d.	n.d.	n.d.	n.d.	n.d.
Clostridium_celerecrescens_61145	4508336	JPME01000035	14598	29354.3.peg.4231	CDS	bi	1D	A	A,C,-,-	32	19	13	19	0	0	K→K,K→Q,-,-	Yes	n.d.	n.d.	0	n.d.	n.d.	n.d.	n.d.	n.d.	n.d.	A,C,-,-	118	19	99	19	0	0	K→K,K→Q,-,-	Yes
Clostridium_celerecrescens_61145	4519085	JPME01000035	25347	29354.3.peg.4239	CDS	bi	1D	T	A,-,-,T	50	26	26	0	0	24	Q→L,-,-,Q→Q	Yes	n.d.	n.d.	0	n.d.	n.d.	n.d.	n.d.	n.d.	n.d.	n.d.	n.d.	0	n.d.	n.d.	n.d.	n.d.	n.d.	n.d.
Clostridium_celerecrescens_61145	4543346	JPME01000036	16432	29354.3.peg.4260	CDS	bi	1D	C	A,C,-,-	38	33	33	5	0	0	A→S,A→A,-,-	Yes	A,C,-,-	32	7	7	25	0	0	A→S,A→A,-,-	Yes	n.d.	n.d.	0	n.d.	n.d.	n.d.	n.d.	n.d.	n.d.
Clostridium_celerecrescens_61145	456923	JPME01000003	63080	29354.3.peg.436	CDS	bi	3D	G	-,-,G,T	49	28	0	0	21	28	-,-,Q→Q,Q→H	Yes	n.d.	n.d.	0	n.d.	n.d.	n.d.	n.d.	n.d.	n.d.	n.d.	n.d.	0	n.d.	n.d.	n.d.	n.d.	n.d.	n.d.
Clostridium_celerecrescens_61145	4694645	JPME01000039	40933	29354.3.peg.4420	CDS	bi	1D	A	A,-,G,-	30	27	3	0	27	0	V→V,-,V→A,-	Yes	A,-,G,-	66	36	30	0	36	0	V→V,-,V→A,-	Yes	n.d.	n.d.	0	n.d.	n.d.	n.d.	n.d.	n.d.	n.d.
Clostridium_celerecrescens_61145	4717320	JPME01000040	14843	29354.3.peg.4436	CDS	bi	1D	T	A,-,-,T	35	24	24	0	0	11	M→K,-,-,M→M	Yes	n.d.	n.d.	0	n.d.	n.d.	n.d.	n.d.	n.d.	n.d.	A,-,-,T	112	21	21	0	0	91	M→K,-,-,M→M	Yes
Clostridium_celerecrescens_61145	4729789	JPME01000041	3677	29354.3.peg.4447	CDS	bi	1D	A	A,-,G,-	15	8	7	0	8	0	V→V,-,V→A,-	Yes	A,-,G,-	65	30	35	0	30	0	V→V,-,V→A,-	Yes	A,C,G,-	102	46	56	1	45	0	V→V,V→G,V→A,-	Yes
Clostridium_celerecrescens_61145	4787140	JPME01000042	42130	29354.3.peg.4499	CDS	bi	2D	G	A,-,G,-	30	16	16	0	14	0	V→I,-,V→V,-	Yes	n.d.	n.d.	0	n.d.	n.d.	n.d.	n.d.	n.d.	n.d.	n.d.	n.d.	0	n.d.	n.d.	n.d.	n.d.	n.d.	n.d.
Clostridium_celerecrescens_61145	4810985	JPME01000042	65975	29354.3.peg.4526	CDS	bi	1D	T	-,-,G,T	42	22	0	0	22	20	-,-,S→A,S→S	Yes	-,-,G,T	42	30	0	0	30	12	-,-,S→A,S→S	Yes	-,-,G,T	61	26	0	0	26	35	-,-,S→A,S→S	Yes
Clostridium_celerecrescens_61145	476983	JPME01000003	83140	29354.3.peg.454	CDS	bi	2D	A	A,C,-,-	16	14	2	14	0	0	L→L,L→V,-,-	Yes	n.d.	n.d.	0	n.d.	n.d.	n.d.	n.d.	n.d.	n.d.	A,C,-,-	84	34	50	34	0	0	L→L,L→V,-,-	Yes
Clostridium_celerecrescens_61145	4825466	JPME01000043	13465	29354.3.peg.4541	CDS	bi	1D	T	-,C,-,T	23	12	0	12	0	11	-,C→R,-,C→C	Yes	n.d.	n.d.	0	n.d.	n.d.	n.d.	n.d.	n.d.	n.d.	-,C,-,T	92	5	0	5	0	87	-,C→R,-,C→C	Yes
Clostridium_celerecrescens_61145	4858493	JPME01000044	27092	29354.3.peg.4576	CDS	bi	3D	G	A,C,-,-	15	15	6	9	0	0	E→E,E→D,-,-	Yes	A,C,-,-	28	28	1	27	0	0	E→E,E→D,-,-	Yes	-,C,G,-	54	32	0	32	22	0	-,E→D,E→E,-	Yes
Clostridium_celerecrescens_61145	4858748	JPME01000044	27347	29354.3.peg.4577	CDS	bi	1D	G	A,-,G,-	33	18	18	0	15	0	R→K,-,R→R,-	Yes	n.d.	n.d.	0	n.d.	n.d.	n.d.	n.d.	n.d.	n.d.	A,-,G,-	80	23	23	0	57	0	R→K,-,R→R,-	Yes
Clostridium_celerecrescens_61145	4868044	JPME01000044	36643	29354.3.peg.4585	CDS	bi	1D	C	-,C,-,T	5	3	0	2	0	3	-,P→P,-,P→S	Yes	n.d.	n.d.	0	n.d.	n.d.	n.d.	n.d.	n.d.	n.d.	-,C,-,T	55	41	0	14	0	41	-,P→P,-,P→S	Yes
Clostridium_celerecrescens_61145	4897433	JPME01000046	1561	29354.3.peg.4611	CDS	bi	1D	G	-,-,G,T	20	6	0	0	14	6	-,-,A→A,A→E	Yes	-,-,G,T	57	38	0	0	19	38	-,-,A→A,A→E	Yes	-,-,G,T	73	31	0	0	42	31	-,-,A→A,A→E	Yes
Clostridium_celerecrescens_61145	488130	JPME01000003	94287	29354.3.peg.465	CDS	bi	1D	T	A,-,-,T	29	18	18	0	0	11	E→V,-,-,E→E	Yes	n.d.	n.d.	0	n.d.	n.d.	n.d.	n.d.	n.d.	n.d.	n.d.	n.d.	0	n.d.	n.d.	n.d.	n.d.	n.d.	n.d.
Clostridium_celerecrescens_61145	4945923	JPME01000048	1263	29354.3.peg.4655	CDS	bi	2D	G	A,-,G,-	11	6	6	0	5	0	V→I,-,V→V,-	Yes	n.d.	n.d.	0	n.d.	n.d.	n.d.	n.d.	n.d.	n.d.	n.d.	n.d.	0	n.d.	n.d.	n.d.	n.d.	n.d.	n.d.
Clostridium_celerecrescens_61145	4973200	JPME01000052	1879	29354.3.peg.4679	CDS	bi	2D	A	A,C,-,-	29	18	11	18	0	0	C→C,C→W,-,-	Yes	A,C,-,-	24	23	1	23	0	0	C→C,C→W,-,-	Yes	n.d.	n.d.	0	n.d.	n.d.	n.d.	n.d.	n.d.	n.d.
Clostridium_celerecrescens_61145	4997200	JPME01000057	799	29354.3.peg.4705	CDS	bi	1D	C	-,C,-,T	43	27	0	16	0	27	-,H→H,-,H→Y	Yes	-,C,-,T	48	13	0	35	0	13	-,H→H,-,H→Y	Yes	-,C,-,T	124	58	0	66	0	58	-,H→H,-,H→Y	Yes
Clostridium_celerecrescens_61145	4998477	JPME01000057	2076	29354.3.peg.4707	CDS	bi	3D	C	-,C,-,T	18	10	0	8	0	10	-,M→M,-,M→I	Yes	-,C,-,T	34	6	0	28	0	6	-,M→M,-,M→I	Yes	-,C,-,T	76	21	0	55	0	21	-,M→M,-,M→I	Yes
Clostridium_celerecrescens_61145	537302	JPME01000003	143459	29354.3.peg.508	CDS	bi	3D	G	-,-,G,T	7	1	0	0	6	1	-,-,E→E,E→D	Yes	-,-,G,T	41	27	0	0	14	27	-,-,E→E,E→D	Yes	-,-,G,T	92	41	0	0	51	41	-,-,E→E,E→D	Yes
Clostridium_celerecrescens_61145	557575	JPME01000003	163732	29354.3.peg.522	CDS	bi	3D	A	A,-,-,T	15	9	6	0	0	9	D→D,-,-,D→E	Yes	A,-,-,T	25	18	7	0	0	18	D→D,-,-,D→E	Yes	A,-,-,T	33	30	3	0	0	30	D→D,-,-,D→E	Yes
Clostridium_celerecrescens_61145	582553	JPME01000003	188710	29354.3.peg.545	CDS	bi	1D	T	-,C,-,T	36	5	0	5	0	31	-,V→A,-,V→V	Yes	-,C,-,T	47	25	0	25	0	22	-,V→A,-,V→V	Yes	-,C,-,T	50	10	0	10	0	40	-,V→A,-,V→V	Yes
Clostridium_celerecrescens_61145	628866	JPME01000004	1741	29354.3.peg.591	CDS	bi	2D	A	A,C,-,-	22	12	10	12	0	0	M→M,M→L,-,-	Yes	n.d.	n.d.	0	n.d.	n.d.	n.d.	n.d.	n.d.	n.d.	A,C,-,-	88	60	28	60	0	0	M→M,M→L,-,-	Yes
Clostridium_celerecrescens_61145	643274	JPME01000004	16149	29354.3.peg.604	CDS	bi	1D	G	A,-,G,-	14	11	11	0	3	0	R→K,-,R→R,-	Yes	A,-,G,-	34	4	4	0	30	0	R→K,-,R→R,-	Yes	A,-,G,-	12	8	8	0	4	0	R→K,-,R→R,-	Yes
Clostridium_celerecrescens_61145	646882	JPME01000004	19757	29354.3.peg.607	CDS	bi	1D	T	-,C,-,T	20	16	0	16	0	4	-,E→G,-,E→E	Yes	n.d.	n.d.	0	n.d.	n.d.	n.d.	n.d.	n.d.	n.d.	-,C,-,T	34	17	0	17	0	17	-,E→G,-,E→E	Yes
Clostridium_celerecrescens_61145	653868	JPME01000004	26743	29354.3.peg.614	CDS	bi	1D	A	A,-,-,T	20	3	17	0	0	3	I→I,-,-,I→F	Yes	A,-,-,T	50	35	15	0	0	35	I→I,-,-,I→F	Yes	A,-,-,T	62	6	56	0	0	6	I→I,-,-,I→F	Yes
Clostridium_celerecrescens_61145	675087	JPME01000004	47962	29354.3.peg.629	CDS	bi	3D	T	A,-,-,T	19	8	8	0	0	11	D→E,-,-,D→D	Yes	A,-,-,T	36	18	18	0	0	18	D→E,-,-,D→D	Yes	A,-,-,T	100	13	13	0	0	87	D→E,-,-,D→D	Yes
Clostridium_celerecrescens_61145	702795	JPME01000004	75670	29354.3.peg.652	CDS	bi	1D	T	-,C,-,T	42	24	0	24	0	18	-,V→A,-,V→V	Yes	-,C,-,T	59	42	0	42	0	17	-,V→A,-,V→V	Yes	-,C,-,T	121	57	0	57	0	64	-,V→A,-,V→V	Yes
Clostridium_celerecrescens_61145	714652	JPME01000004	87527	29354.3.peg.663	CDS	bi	1D	G	-,C,G,-	24	7	0	7	17	0	-,P→A,P→P,-	Yes	-,C,G,-	33	20	0	20	13	0	-,P→A,P→P,-	Yes	-,C,G,-	58	5	0	5	53	0	-,P→A,P→P,-	Yes
Clostridium_celerecrescens_61145	717409	JPME01000005	1626	29354.3.peg.668	CDS	bi	1D	C	-,C,-,T	14	12	0	2	0	12	-,L→L,-,L→F	Yes	-,C,-,T	31	10	0	21	0	10	-,L→L,-,L→F	Yes	-,C,-,T	60	43	0	17	0	43	-,L→L,-,L→F	Yes
Clostridium_celerecrescens_61145	719221	JPME01000005	3438	29354.3.peg.668	CDS	bi	1D	G	-,-,G,T	37	18	0	0	19	18	-,-,D→D,D→Y	Yes	n.d.	n.d.	0	n.d.	n.d.	n.d.	n.d.	n.d.	n.d.	-,-,G,T	109	57	0	0	52	57	-,-,D→D,D→Y	Yes
Clostridium_celerecrescens_61145	721892	JPME01000005	6109	29354.3.peg.671	CDS	bi	1D	A	A,-,G,-	46	30	16	0	30	0	Q→Q,-,Q→R,-	Yes	n.d.	n.d.	0	n.d.	n.d.	n.d.	n.d.	n.d.	n.d.	n.d.	n.d.	0	n.d.	n.d.	n.d.	n.d.	n.d.	n.d.
Clostridium_celerecrescens_61145	735124	JPME01000005	19341	29354.3.peg.679	CDS	bi	1D	G	A,-,G,-	25	13	13	0	12	0	R→H,-,R→R,-	Yes	A,-,G,-	10	8	8	0	2	0	R→H,-,R→R,-	Yes	A,-,G,-	31	10	10	0	21	0	R→H,-,R→R,-	Yes
Clostridium_celerecrescens_61145	736890	JPME01000005	21107	29354.3.peg.680	CDS	bi	1D	C	-,C,-,T	11	10	0	1	0	10	-,D→D,-,D→N	Yes	n.d.	n.d.	0	n.d.	n.d.	n.d.	n.d.	n.d.	n.d.	n.d.	n.d.	0	n.d.	n.d.	n.d.	n.d.	n.d.	n.d.
Clostridium_celerecrescens_61145	739668	JPME01000005	23885	29354.3.peg.683	CDS	bi	1D	G	A,-,G,-	15	9	9	0	6	0	A→T,-,A→A,-	Yes	n.d.	n.d.	0	n.d.	n.d.	n.d.	n.d.	n.d.	n.d.	n.d.	n.d.	0	n.d.	n.d.	n.d.	n.d.	n.d.	n.d.
Clostridium_celerecrescens_61145	742353	JPME01000005	26570	29354.3.peg.685	CDS	bi	1D	A	A,-,G,-	31	5	26	0	5	0	L→L,-,L→P,-	Yes	A,-,G,-	64	42	22	0	42	0	L→L,-,L→P,-	Yes	A,-,G,-	110	75	35	0	75	0	L→L,-,L→P,-	Yes
Clostridium_celerecrescens_61145	80039	JPME01000002	45459	29354.3.peg.71	CDS	bi	3D	G	-,C,-,T	5	5	0	2	0	3	-,M→I,-,M→I	Yes	-,C,-,T	14	14	0	13	0	1	-,M→I,-,M→I	Yes	-,C,-,T	20	20	0	19	0	1	-,M→I,-,M→I	Yes
Clostridium_celerecrescens_61145	829894	JPME01000006	18190	29354.3.peg.758	CDS	bi	1D	G	-,C,G,-	24	17	0	17	7	0	-,C→S,C→C,-	Yes	-,C,G,-	8	5	0	5	3	0	-,C→S,C→C,-	Yes	-,C,G,-	25	13	0	13	12	0	-,C→S,C→C,-	Yes
Clostridium_celerecrescens_61145	831319	JPME01000006	19615	29354.3.peg.759	CDS	bi	1D	C	A,C,-,-	38	22	22	16	0	0	P→H,P→P,-,-	Yes	A,C,-,-	62	37	37	25	0	0	P→H,P→P,-,-	Yes	A,C,-,-	108	74	74	34	0	0	P→H,P→P,-,-	Yes
Clostridium_celerecrescens_61145	841121	JPME01000006	29417	29354.3.peg.765	CDS	bi	1D	A	A,-,-,T	17	10	7	0	0	10	K→K,-,-,K→M	Yes	A,-,-,T	30	20	10	0	0	20	K→K,-,-,K→M	Yes	A,-,-,T	72	43	29	0	0	43	K→K,-,-,K→M	Yes
Clostridium_celerecrescens_61145	855729	JPME01000006	44025	29354.3.peg.779	CDS	bi	2D	A	A,-,G,-	7	5	2	0	5	0	I→I,-,I→V,-	Yes	n.d.	n.d.	0	n.d.	n.d.	n.d.	n.d.	n.d.	n.d.	A,-,G,-	60	26	34	0	26	0	I→I,-,I→V,-	Yes
Clostridium_celerecrescens_61145	877071	JPME01000006	65367	29354.3.peg.804	CDS	bi	2D	T	A,-,-,T	15	13	13	0	0	2	L→M,-,-,L→L	Yes	A,-,-,T	44	31	31	0	0	13	L→M,-,-,L→L	Yes	A,-,-,T	111	13	13	0	0	98	L→M,-,-,L→L	Yes
Clostridium_celerecrescens_61145	880555	JPME01000006	68851	29354.3.peg.804	CDS	bi	1D	C	-,C,-,T	33	17	0	16	0	17	-,A→A,-,A→V	Yes	n.d.	n.d.	0	n.d.	n.d.	n.d.	n.d.	n.d.	n.d.	n.d.	n.d.	0	n.d.	n.d.	n.d.	n.d.	n.d.	n.d.
Clostridium_celerecrescens_61145	902163	JPME01000006	90459	29354.3.peg.813	CDS	bi	1D	G	-,C,G,-	25	2	0	2	23	0	-,A→P,A→A,-	Yes	-,C,G,-	8	4	0	4	4	0	-,A→P,A→A,-	Yes	-,C,G,-	15	2	0	2	13	0	-,A→P,A→A,-	Yes
Clostridium_celerecrescens_61145	911148	JPME01000006	99444	29354.3.peg.824	CDS	bi	1D	G	A,-,G,-	34	32	32	0	2	0	A→T,-,A→A,-	Yes	A,-,G,-	27	23	23	0	4	0	A→T,-,A→A,-	Yes	A,-,G,-	20	19	19	0	1	0	A→T,-,A→A,-	Yes
Clostridium_celerecrescens_61145	938661	JPME01000006	126957	29354.3.peg.846	CDS	bi	2D	A	A,C,-,-	16	9	7	9	0	0	M→M,M→L,-,-	Yes	A,C,-,-	43	16	27	16	0	0	M→M,M→L,-,-	Yes	A,C,-,-	66	19	47	19	0	0	M→M,M→L,-,-	Yes
Clostridium_celerecrescens_61145	951766	JPME01000006	140062	29354.3.peg.856	CDS	bi	1D	T	A,-,-,T	22	14	14	0	0	8	S→T,-,-,S→S	Yes	n.d.	n.d.	0	n.d.	n.d.	n.d.	n.d.	n.d.	n.d.	n.d.	n.d.	0	n.d.	n.d.	n.d.	n.d.	n.d.	n.d.
Clostridium_celerecrescens_61145	952351	JPME01000006	140647	29354.3.peg.857	CDS	bi	1D	T	-,-,G,T	25	13	0	0	13	12	-,-,K→T,K→K	Yes	-,-,G,T	22	9	0	0	9	13	-,-,K→T,K→K	Yes	-,-,G,T	39	18	0	0	18	21	-,-,K→T,K→K	Yes
Clostridium_celerecrescens_61145	999138	JPME01000006	187434	29354.3.peg.897	CDS	bi	1D	T	-,-,G,T	34	20	0	0	20	14	-,-,S→A,S→S	Yes	-,-,G,T	53	51	0	0	51	2	-,-,S→A,S→S	Yes	n.d.	n.d.	0	n.d.	n.d.	n.d.	n.d.	n.d.	n.d.
Clostridium_celerecrescens_61145	1009445	JPME01000006	197741	29354.3.peg.909	CDS	bi	2D	A	A,-,G,-	41	22	19	0	22	0	I→I,-,I→V,-	Yes	n.d.	n.d.	0	n.d.	n.d.	n.d.	n.d.	n.d.	n.d.	n.d.	n.d.	0	n.d.	n.d.	n.d.	n.d.	n.d.	n.d.
Clostridium_celerecrescens_61145	1013537	JPME01000006	201833	29354.3.peg.912	CDS	bi	1D	A	A,C,-,-	23	14	9	14	0	0	E→E,E→A,-,-	Yes	A,C,-,-	29	11	18	11	0	0	E→E,E→A,-,-	Yes	A,C,-,-	51	6	45	6	0	0	E→E,E→A,-,-	Yes
Clostridium_celerecrescens_61145	1045275	JPME01000007	25005	29354.3.peg.943	CDS	bi	1D	C	-,C,-,T	28	18	0	10	0	18	-,E→E,-,E→K	Yes	-,C,-,T	28	6	0	22	0	6	-,E→E,-,E→K	Yes	-,C,-,T	35	8	0	27	0	8	-,E→E,-,E→K	Yes
Clostridium_celerecrescens_61145	1099882	JPME01000007	79612	29354.3.peg.982	CDS	bi	3D	A	A,-,G,-	20	17	3	0	17	0	E→E,-,E→E,-	Yes	-,-,G,T	26	26	0	0	5	21	-,-,E→E,E→D	Yes	n.d.	n.d.	0	n.d.	n.d.	n.d.	n.d.	n.d.	n.d.
Clostridium_celerecrescens_61145	1114986	JPME01000007	94716	29354.3.peg.997	CDS	bi	1D	A	A,-,G,-	20	18	2	0	18	0	E→E,-,E→G,-	Yes	n.d.	n.d.	0	n.d.	n.d.	n.d.	n.d.	n.d.	n.d.	n.d.	n.d.	0	n.d.	n.d.	n.d.	n.d.	n.d.	n.d.
Bacteroides_thetaiotaomicron_56941	1374508	NZ_GG695899	1374508	469586.3.peg.1040	CDS	bi	1D	G	A,-,G,-	61	43	43	0	18	0	E→K,-,E→E,-	Yes	A,-,G,-	98	64	64	0	34	0	E→K,-,E→E,-	Yes	A,-,G,-	61	38	38	0	23	0	E→K,-,E→E,-	Yes
Bacteroides_thetaiotaomicron_56941	4194640	NZ_GG695902	518275	469586.3.peg.2892	CDS	bi	1D	C	A,-,-,T	120	120	113	0	0	7	L→I,-,-,L→F	Yes	A,-,-,T	207	207	188	0	0	19	L→I,-,-,L→F	Yes	A,-,-,T	119	119	109	0	0	10	L→I,-,-,L→F	Yes
Bacteroides_thetaiotaomicron_56941	98104	NZ_GG695899	98104	469586.3.peg.390	CDS	bi	1D	C	-,C,-,T	67	50	0	17	0	50	-,R→R,-,R→K	Yes	-,C,-,T	139	114	0	25	0	114	-,R→R,-,R→K	Yes	-,C,-,T	74	64	0	10	0	64	-,R→R,-,R→K	Yes
Burkholderiales_bacterium_56577	1880218	NZ_GL383999	73864	469610.4.peg.1754	CDS	bi	1D	T	-,-,G,T	11	3	0	0	3	8	-,-,N→H,N→N	Yes	-,-,G,T	6	1	0	0	1	5	-,-,N→H,N→N	Yes	-,-,G,T	12	6	0	0	6	6	-,-,N→H,N→N	Yes
Burkholderiales_bacterium_56577	2643377	NZ_GL384016	321	469610.4.peg.2418	CDS	bi	1D	A	A,-,G,-	6	5	1	0	5	0	M→M,-,M→T,-	Yes	n.d.	n.d.	0	n.d.	n.d.	n.d.	n.d.	n.d.	n.d.	A,-,G,-	6	4	2	0	4	0	M→M,-,M→T,-	Yes
Burkholderiales_bacterium_56577	734215	NZ_GL383995	470745	469610.4.peg.316	CDS	bi	3D	A	A,-,-,T	13	11	2	0	0	11	N→N,-,-,N→K	Yes	A,-,-,T	17	15	2	0	0	15	N→N,-,-,N→K	Yes	n.d.	n.d.	0	n.d.	n.d.	n.d.	n.d.	n.d.	n.d.
Enterococcus_faecalis_56297	117918	AJAG01000002	83960	1158976.3.peg.104	CDS	bi	1D	C	-,C,-,T	420	370	0	50	0	370	-,Q→Q,-,Q→_	Yes	n.d.	n.d.	0	n.d.	n.d.	n.d.	n.d.	n.d.	n.d.	-,C,-,T	220	75	0	145	0	75	-,Q→Q,-,Q→_	Yes
Enterococcus_faecalis_56297	1098768	AJAG01000020	22560	1158976.3.peg.1050	CDS	bi	1D	G	A,-,G,-	35	27	27	0	8	0	D→N,-,D→D,-	Yes	A,-,G,-	74	53	53	0	21	0	D→N,-,D→D,-	Yes	A,-,-,T	24	24	23	0	0	1	D→N,-,-,D→Y	Yes
Enterococcus_faecalis_56297	1129074	AJAG01000020	52866	1158976.3.peg.1082	CDS	bi	3D	T	-,-,G,T	45	23	0	0	23	22	-,-,L→F,L→L	Yes	-,-,G,T	89	56	0	0	56	33	-,-,L→F,L→L	Yes	-,-,G,T	46	35	0	0	35	11	-,-,L→F,L→L	Yes
Enterococcus_faecalis_56297	124444	AJAG01000002	90486	1158976.3.peg.111	CDS	bi	1D	A	A,-,-,T	248	226	22	0	0	226	N→N,-,-,N→Y	Yes	n.d.	n.d.	0	n.d.	n.d.	n.d.	n.d.	n.d.	n.d.	A,-,-,T	149	44	105	0	0	44	N→N,-,-,N→Y	Yes
Enterococcus_faecalis_56297	1259152	AJAG01000020	182944	1158976.3.peg.1212	CDS	bi	3D	T	-,-,G,T	73	34	0	0	34	39	-,-,F→L,F→F	Yes	-,-,G,T	118	66	0	0	66	52	-,-,F→L,F→F	Yes	-,-,G,T	51	35	0	0	35	16	-,-,F→L,F→F	Yes
Enterococcus_faecalis_56297	1452260	AJAG01000020	376052	1158976.3.peg.1389	CDS	bi	1D	A	A,C,-,-	286	257	29	257	0	0	Y→Y,Y→S,-,-	Yes	n.d.	n.d.	0	n.d.	n.d.	n.d.	n.d.	n.d.	n.d.	A,C,-,-	189	59	130	59	0	0	Y→Y,Y→S,-,-	Yes
Enterococcus_faecalis_56297	1519814	AJAG01000020	443606	1158976.3.peg.1485	CDS	bi	1D	C	-,C,-,T	59	40	0	19	0	40	-,S→S,-,S→F	Yes	-,C,-,T	68	44	0	24	0	44	-,S→S,-,S→F	Yes	-,C,-,T	30	18	0	12	0	18	-,S→S,-,S→F	Yes
Enterococcus_faecalis_56297	1563198	AJAG01000020	486990	1158976.3.peg.1525	CDS	bi	1D	T	-,C,-,T	120	108	0	108	0	12	-,L→P,-,L→L	Yes	-,C,-,T	191	177	0	177	0	14	-,L→P,-,L→L	Yes	-,C,-,T	78	71	0	71	0	7	-,L→P,-,L→L	Yes
Enterococcus_faecalis_56297	1593100	AJAG01000020	516892	1158976.3.peg.1556	CDS	bi	1D	C	-,C,G,T	338	298	0	40	1	297	-,A→A,A→G,A→V	Yes	n.d.	n.d.	0	n.d.	n.d.	n.d.	n.d.	n.d.	n.d.	-,C,-,T	164	53	0	111	0	53	-,A→A,-,A→V	Yes
Enterococcus_faecalis_56297	1629696	AJAG01000020	553488	1158976.3.peg.1585	CDS	bi	1D	T	-,C,-,T	217	21	0	21	0	196	-,N→S,-,N→N	Yes	n.d.	n.d.	0	n.d.	n.d.	n.d.	n.d.	n.d.	n.d.	-,C,-,T	122	79	0	79	0	43	-,N→S,-,N→N	Yes
Enterococcus_faecalis_56297	180594	AJAG01000003	985	1158976.3.peg.161	CDS	bi	1D	A	A,-,G,-	38	31	7	0	31	0	F→F,-,F→L,-	Yes	A,-,G,-	45	33	12	0	33	0	F→F,-,F→L,-	Yes	A,-,G,-	19	14	5	0	14	0	F→F,-,F→L,-	Yes
Enterococcus_faecalis_56297	1847649	AJAG01000024	126408	1158976.3.peg.1820	CDS	bi	1D	A	A,C,-,-	194	191	3	191	0	0	Q→Q,Q→P,-,-	Yes	A,C,-,-	274	268	6	268	0	0	Q→Q,Q→P,-,-	Yes	A,C,-,-	105	102	3	102	0	0	Q→Q,Q→P,-,-	Yes
Enterococcus_faecalis_56297	214222	AJAG01000003	34613	1158976.3.peg.193	CDS	bi	2D	A	A,-,-,T	13	4	9	0	0	4	_→_,-,-,_→L	Yes	A,-,-,T	8	3	5	0	0	3	_→_,-,-,_→L	Yes	A,-,-,T	8	6	2	0	0	6	_→_,-,-,_→L	Yes
Enterococcus_faecalis_56297	2080384	AJAG01000025	162203	1158976.3.peg.2063	CDS	bi	2D	A	A,C,-,-	36	19	17	19	0	0	L→L,L→V,-,-	Yes	A,C,-,-	70	53	17	53	0	0	L→L,L→V,-,-	Yes	A,C,-,-	21	13	8	13	0	0	L→L,L→V,-,-	Yes
Enterococcus_faecalis_56297	2080385	AJAG01000025	162204	1158976.3.peg.2063	CDS	bi	3D	G	-,C,G,-	40	23	0	23	17	0	-,N→K,N→N,-	Yes	-,C,G,-	75	59	0	59	16	0	-,N→K,N→N,-	Yes	-,C,G,-	24	15	0	15	9	0	-,N→K,N→N,-	Yes
Enterococcus_faecalis_56297	2108994	AJAG01000025	190813	1158976.3.peg.2085	CDS	bi	1D	G	A,-,G,T	373	320	319	0	53	1	T→I,-,T→T,T→N	Yes	n.d.	n.d.	0	n.d.	n.d.	n.d.	n.d.	n.d.	n.d.	A,-,G,-	219	61	61	0	158	0	T→I,-,T→T,-	Yes
Enterococcus_faecalis_56297	2252135	AJAG01000025	333954	1158976.3.peg.2235	CDS	bi	1D	G	A,-,G,-	34	31	31	0	3	0	T→I,-,T→T,-	Yes	A,-,G,-	42	40	40	0	2	0	T→I,-,T→T,-	Yes	A,-,G,-	22	19	19	0	3	0	T→I,-,T→T,-	Yes
Enterococcus_faecalis_56297	2252319	AJAG01000026	132	1158976.3.peg.2236	CDS	bi	3D	G	-,C,G,-	451	324	0	324	127	0	-,L→F,L→L,-	Yes	-,C,G,T	560	401	0	400	159	1	-,L→F,L→L,L→F	Yes	-,C,G,-	200	145	0	145	55	0	-,L→F,L→L,-	Yes
Enterococcus_faecalis_56297	2262946	AJAG01000026	10759	1158976.3.peg.2242	CDS	bi	1D	G	-,C,G,-	61	58	0	58	3	0	-,P→A,P→P,-	Yes	-,C,G,-	75	65	0	65	10	0	-,P→A,P→P,-	Yes	-,C,G,-	29	27	0	27	2	0	-,P→A,P→P,-	Yes
Enterococcus_faecalis_56297	30997	AJAG01000001	30997	1158976.3.peg.24	CDS	bi	1D	C	-,C,-,T	73	49	0	24	0	49	-,G→G,-,G→S	Yes	-,C,-,T	85	65	0	20	0	65	-,G→G,-,G→S	Yes	-,C,-,T	30	18	0	12	0	18	-,G→G,-,G→S	Yes
Enterococcus_faecalis_56297	2444450	AJAG01000028	161396	1158976.3.peg.2410	CDS	bi	1D	T	-,-,G,T	92	70	0	0	70	22	-,-,D→A,D→D	Yes	-,-,G,T	121	78	0	0	78	43	-,-,D→A,D→D	Yes	-,-,G,T	53	35	0	0	35	18	-,-,D→A,D→D	Yes
Enterococcus_faecalis_56297	2476383	AJAG01000030	30579	1158976.3.peg.2437	CDS	bi	1D	G	-,-,G,T	299	51	0	0	248	51	-,-,L→L,L→I	Yes	n.d.	n.d.	0	n.d.	n.d.	n.d.	n.d.	n.d.	n.d.	-,-,G,T	185	121	0	0	64	121	-,-,L→L,L→I	Yes
Enterococcus_faecalis_56297	2691871	AJAG01000035	68373	1158976.3.peg.2637	CDS	bi	3D	C	-,C,G,-	248	28	0	220	28	0	-,N→N,N→K,-	Yes	n.d.	n.d.	0	n.d.	n.d.	n.d.	n.d.	n.d.	n.d.	-,C,G,-	124	77	0	47	77	0	-,N→N,N→K,-	Yes
Enterococcus_faecalis_56297	2851876	AJAG01000036	42371	1158976.3.peg.2802	CDS	bi	3D	T	-,C,G,-	8	8	0	1	7	0	-,E→E,E→D,-	Yes	n.d.	n.d.	0	n.d.	n.d.	n.d.	n.d.	n.d.	n.d.	n.d.	n.d.	0	n.d.	n.d.	n.d.	n.d.	n.d.	n.d.
Enterococcus_faecalis_56297	2851877	AJAG01000036	42372	1158976.3.peg.2802	CDS	bi	1D	T	-,-,G,T	8	7	0	0	7	1	-,-,E→A,E→E	Yes	n.d.	n.d.	0	n.d.	n.d.	n.d.	n.d.	n.d.	n.d.	n.d.	n.d.	0	n.d.	n.d.	n.d.	n.d.	n.d.	n.d.
Enterococcus_faecalis_56297	2851879	AJAG01000036	42374	1158976.3.peg.2802	CDS	bi	3D	A	-,C,-,T	4	4	0	1	0	3	-,N→K,-,N→K	Yes	n.d.	n.d.	0	n.d.	n.d.	n.d.	n.d.	n.d.	n.d.	n.d.	n.d.	0	n.d.	n.d.	n.d.	n.d.	n.d.	n.d.
Enterococcus_faecalis_56297	2866625	AJAG01000036	57120	1158976.3.peg.2820	CDS	bi	1D	G	-,C,G,-	50	41	0	41	9	0	-,A→G,A→A,-	Yes	-,C,G,-	72	65	0	65	7	0	-,A→G,A→A,-	Yes	-,C,G,-	33	27	0	27	6	0	-,A→G,A→A,-	Yes
Enterococcus_faecalis_56297	2876421	AJAG01000036	66916	1158976.3.peg.2839	CDS	bi	2D	A	A,-,-,T	300	278	22	0	0	278	M→M,-,-,M→L	Yes	A,-,-,T	367	341	26	0	0	341	M→M,-,-,M→L	Yes	A,-,-,T	135	124	11	0	0	124	M→M,-,-,M→L	Yes
Enterococcus_faecalis_56297	3184833	AJAG01000038	17476	1158976.3.peg.3136	CDS	bi	1D	T	-,-,G,T	57	38	0	0	38	19	-,-,I→S,I→I	Yes	-,-,G,T	78	50	0	0	50	28	-,-,I→S,I→I	Yes	-,-,G,T	23	13	0	0	13	10	-,-,I→S,I→I	Yes
Enterococcus_faecalis_56297	3192960	AJAG01000038	25603	1158976.3.peg.3139	CDS	bi	1D	A	A,C,-,-	56	43	13	43	0	0	M→M,M→R,-,-	Yes	A,C,-,-	48	39	9	39	0	0	M→M,M→R,-,-	Yes	A,C,-,-	18	12	6	12	0	0	M→M,M→R,-,-	Yes
Enterococcus_faecalis_56297	3204082	AJAG01000038	36725	1158976.3.peg.3149	CDS	bi	1D	C	A,C,-,-	65	48	48	17	0	0	A→S,A→A,-,-	Yes	A,C,-,-	104	77	77	27	0	0	A→S,A→A,-,-	Yes	A,C,-,-	33	23	23	10	0	0	A→S,A→A,-,-	Yes
Enterococcus_faecalis_56297	478927	AJAG01000017	119404	1158976.3.peg.467	CDS	bi	2D	A	A,-,-,T	267	236	31	0	0	236	M→M,-,-,M→L	Yes	n.d.	n.d.	0	n.d.	n.d.	n.d.	n.d.	n.d.	n.d.	A,-,-,T	165	44	121	0	0	44	M→M,-,-,M→L	Yes
Enterococcus_faecalis_56297	660861	AJAG01000019	49617	1158976.3.peg.651	CDS	bi	2D	G	A,C,-,-	8	8	3	5	0	0	W→_,W→C,-,-	Yes	A,C,-,-	12	12	3	9	0	0	W→_,W→C,-,-	Yes	n.d.	n.d.	0	n.d.	n.d.	n.d.	n.d.	n.d.	n.d.
Enterococcus_faecalis_56297	665423	AJAG01000019	54179	1158976.3.peg.656	CDS	bi	3D	T	A,-,-,T	15	8	8	0	0	7	F→L,-,-,F→F	Yes	A,-,-,T	15	9	9	0	0	6	F→L,-,-,F→F	Yes	A,-,-,T	10	9	9	0	0	1	F→L,-,-,F→F	Yes
Enterococcus_faecalis_56297	665424	AJAG01000019	54180	1158976.3.peg.656	CDS	bi	1D	A	A,-,-,T	19	12	7	0	0	12	I→I,-,-,I→F	Yes	A,-,-,T	16	10	6	0	0	10	I→I,-,-,I→F	Yes	A,-,-,T	11	10	1	0	0	10	I→I,-,-,I→F	Yes
Enterococcus_faecalis_56297	681436	AJAG01000019	70192	1158976.3.peg.672	CDS	bi	1D	A	A,-,-,T	30	18	12	0	0	18	I→I,-,-,I→N	Yes	A,-,-,T	26	17	9	0	0	17	I→I,-,-,I→N	Yes	A,-,-,T	5	3	2	0	0	3	I→I,-,-,I→N	Yes
Enterococcus_faecalis_56297	681437	AJAG01000019	70193	1158976.3.peg.672	CDS	bi	1D	T	-,-,G,T	29	18	0	0	18	11	-,-,I→L,I→I	Yes	-,-,G,T	23	14	0	0	14	9	-,-,I→L,I→I	Yes	-,-,G,T	5	3	0	0	3	2	-,-,I→L,I→I	Yes
Enterococcus_faecalis_56297	744429	AJAG01000019	133185	1158976.3.peg.728	CDS	bi	1D	A	A,C,-,-	39	25	14	25	0	0	E→E,E→A,-,-	Yes	A,C,-,-	49	26	23	26	0	0	E→E,E→A,-,-	Yes	A,C,-,-	25	14	11	14	0	0	E→E,E→A,-,-	Yes
Enterococcus_faecalis_56297	744432	AJAG01000019	133188	1158976.3.peg.728	CDS	bi	1D	A	A,C,-,-	71	65	6	65	0	0	E→E,E→A,-,-	Yes	A,C,-,-	75	61	14	61	0	0	E→E,E→A,-,-	Yes	A,C,-,-	42	36	6	36	0	0	E→E,E→A,-,-	Yes
Clostridium_celerecrescens_61145	11417	JPME01000001	11417	29354.3.peg.10	CDS	bi	1D	C	-,C,-,T	19	17	0	2	0	17	-,D→D,-,D→N	Yes	n.d.	n.d.	0	n.d.	n.d.	n.d.	n.d.	n.d.	n.d.	n.d.	n.d.	0	n.d.	n.d.	n.d.	n.d.	n.d.	n.d.
Clostridium_celerecrescens_61145	11798	JPME01000001	11798	29354.3.peg.10	CDS	bi	2D	T	A,-,-,T	22	14	14	0	0	8	I→L,-,-,I→I	Yes	n.d.	n.d.	0	n.d.	n.d.	n.d.	n.d.	n.d.	n.d.	A,-,-,T	38	2	2	0	0	36	I→L,-,-,I→I	Yes
Clostridium_celerecrescens_61145	12017	JPME01000001	12017	29354.3.peg.10	CDS	bi	1D	A	A,-,G,-	13	10	3	0	10	0	S→S,-,S→P,-	Yes	n.d.	n.d.	0	n.d.	n.d.	n.d.	n.d.	n.d.	n.d.	n.d.	n.d.	0	n.d.	n.d.	n.d.	n.d.	n.d.	n.d.
Clostridium_celerecrescens_61145	1118746	JPME01000007	98476	29354.3.peg.1003	CDS	bi	1D	A	A,-,-,T	26	16	10	0	0	16	S→S,-,-,S→T	Yes	n.d.	n.d.	0	n.d.	n.d.	n.d.	n.d.	n.d.	n.d.	n.d.	n.d.	0	n.d.	n.d.	n.d.	n.d.	n.d.	n.d.
Clostridium_celerecrescens_61145	1119692	JPME01000007	99422	29354.3.peg.1004	CDS	bi	1D	G	A,-,G,-	11	4	4	0	7	0	A→V,-,A→A,-	Yes	n.d.	n.d.	0	n.d.	n.d.	n.d.	n.d.	n.d.	n.d.	A,-,G,-	25	14	14	0	11	0	A→V,-,A→A,-	Yes
Clostridium_celerecrescens_61145	1120818	JPME01000007	100548	29354.3.peg.1006	CDS	bi	1D	A	A,-,G,-	39	26	13	0	26	0	I→I,-,I→V,-	Yes	A,-,G,-	62	36	26	0	36	0	I→I,-,I→V,-	Yes	A,-,G,-	73	17	56	0	17	0	I→I,-,I→V,-	Yes
Clostridium_celerecrescens_61145	1125278	JPME01000007	105008	29354.3.peg.1011	CDS	bi	1D	A	A,-,G,-	35	21	14	0	21	0	S→S,-,S→P,-	Yes	A,-,G,-	68	58	10	0	58	0	S→S,-,S→P,-	Yes	A,-,G,-	124	94	30	0	94	0	S→S,-,S→P,-	Yes
Clostridium_celerecrescens_61145	1125458	JPME01000007	105188	29354.3.peg.1012	CDS	bi	3D	T	-,-,G,T	37	24	0	0	24	13	-,-,Q→H,Q→Q	Yes	n.d.	n.d.	0	n.d.	n.d.	n.d.	n.d.	n.d.	n.d.	n.d.	n.d.	0	n.d.	n.d.	n.d.	n.d.	n.d.	n.d.
Clostridium_celerecrescens_61145	1126910	JPME01000007	106640	29354.3.peg.1013	CDS	bi	1D	C	-,C,-,T	31	17	0	14	0	17	-,A→A,-,A→T	Yes	n.d.	n.d.	0	n.d.	n.d.	n.d.	n.d.	n.d.	n.d.	n.d.	n.d.	0	n.d.	n.d.	n.d.	n.d.	n.d.	n.d.
Clostridium_celerecrescens_61145	1127571	JPME01000007	107301	29354.3.peg.1014	CDS	bi	1D	G	-,-,G,T	20	18	0	0	2	18	-,-,A→A,A→E	Yes	-,-,G,T	34	24	0	0	10	24	-,-,A→A,A→E	Yes	-,-,G,T	72	45	0	0	27	45	-,-,A→A,A→E	Yes
Clostridium_celerecrescens_61145	1130902	JPME01000007	110632	29354.3.peg.1019	CDS	bi	2D	A	A,-,G,-	35	26	9	0	26	0	I→I,-,I→V,-	Yes	A,-,G,-	38	1	37	0	1	0	I→I,-,I→V,-	Yes	A,-,G,-	70	4	66	0	4	0	I→I,-,I→V,-	Yes
Clostridium_celerecrescens_61145	1136242	JPME01000007	115972	29354.3.peg.1024	CDS	bi	2D	T	-,C,-,T	19	16	0	16	0	3	-,I→V,-,I→I	Yes	-,C,-,T	30	18	0	18	0	12	-,I→V,-,I→I	Yes	-,C,-,T	53	31	0	31	0	22	-,I→V,-,I→I	Yes
Clostridium_celerecrescens_61145	1136247	JPME01000007	115977	29354.3.peg.1024	CDS	bi	1D	C	-,C,-,T	20	17	0	3	0	17	-,R→R,-,R→Q	Yes	-,C,-,T	37	20	0	17	0	20	-,R→R,-,R→Q	Yes	-,C,-,T	57	36	0	21	0	36	-,R→R,-,R→Q	Yes
Clostridium_celerecrescens_61145	1137515	JPME01000007	117245	29354.3.peg.1028	CDS	bi	1D	G	A,-,G,-	27	15	15	0	12	0	H→Y,-,H→H,-	Yes	n.d.	n.d.	0	n.d.	n.d.	n.d.	n.d.	n.d.	n.d.	A,-,G,-	56	6	6	0	50	0	H→Y,-,H→H,-	Yes
Clostridium_celerecrescens_61145	1139358	JPME01000007	119088	29354.3.peg.1029	CDS	bi	1D	A	A,-,-,T	34	24	10	0	0	24	Y→Y,-,-,Y→N	Yes	n.d.	n.d.	0	n.d.	n.d.	n.d.	n.d.	n.d.	n.d.	n.d.	n.d.	0	n.d.	n.d.	n.d.	n.d.	n.d.	n.d.
Clostridium_celerecrescens_61145	1144323	JPME01000007	124053	29354.3.peg.1033	CDS	bi	2D	A	A,-,-,T	41	22	19	0	0	22	L→L,-,-,L→I	Yes	A,-,-,T	63	39	24	0	0	39	L→L,-,-,L→I	Yes	A,-,-,T	85	35	50	0	0	35	L→L,-,-,L→I	Yes
Clostridium_celerecrescens_61145	1144232	JPME01000007	123962	29354.3.peg.1033	CDS	bi	1D	T	-,C,-,T	27	21	0	21	0	6	-,E→G,-,E→E	Yes	-,C,-,T	54	14	0	14	0	40	-,E→G,-,E→E	Yes	-,C,-,T	63	6	0	6	0	57	-,E→G,-,E→E	Yes
Clostridium_celerecrescens_61145	1148409	JPME01000007	128139	29354.3.peg.1038	CDS	bi	1D	T	-,C,-,T	9	6	0	6	0	3	-,T→A,-,T→T	Yes	-,C,-,T	16	2	0	2	0	14	-,T→A,-,T→T	Yes	-,C,-,T	53	4	0	4	0	49	-,T→A,-,T→T	Yes
Clostridium_celerecrescens_61145	1148732	JPME01000007	128462	29354.3.peg.1038	CDS	bi	1D	C	A,C,-,-	29	16	16	13	0	0	R→I,R→R,-,-	Yes	A,C,-,-	16	10	10	6	0	0	R→I,R→R,-,-	Yes	A,C,-,-	82	81	81	1	0	0	R→I,R→R,-,-	Yes
Clostridium_celerecrescens_61145	1148750	JPME01000007	128480	29354.3.peg.1038	CDS	bi	1D	C	-,C,-,T	25	15	0	10	0	15	-,R→R,-,R→Q	Yes	-,C,-,T	17	8	0	9	0	8	-,R→R,-,R→Q	Yes	-,C,-,T	73	61	0	12	0	61	-,R→R,-,R→Q	Yes
Clostridium_celerecrescens_61145	1150423	JPME01000007	130153	29354.3.peg.1040	CDS	bi	2D	A	A,-,G,-	20	2	18	0	2	0	I→I,-,I→V,-	Yes	A,-,G,-	7	6	1	0	6	0	I→I,-,I→V,-	Yes	n.d.	n.d.	0	n.d.	n.d.	n.d.	n.d.	n.d.	n.d.
Clostridium_celerecrescens_61145	1151134	JPME01000007	130864	29354.3.peg.1041	CDS	bi	3D	T	-,-,G,T	15	8	0	0	8	7	-,-,E→D,E→E	Yes	n.d.	n.d.	0	n.d.	n.d.	n.d.	n.d.	n.d.	n.d.	n.d.	n.d.	0	n.d.	n.d.	n.d.	n.d.	n.d.	n.d.
Clostridium_celerecrescens_61145	1152422	JPME01000007	132152	29354.3.peg.1042	CDS	bi	1D	G	-,-,G,T	27	11	0	0	16	11	-,-,R→R,R→S	Yes	-,-,G,T	61	55	0	0	6	55	-,-,R→R,R→S	Yes	-,-,G,T	91	34	0	0	57	34	-,-,R→R,R→S	Yes
Clostridium_celerecrescens_61145	1153910	JPME01000007	133640	29354.3.peg.1043	CDS	bi	3D	A	A,C,-,-	42	22	20	22	0	0	D→D,D→E,-,-	Yes	n.d.	n.d.	0	n.d.	n.d.	n.d.	n.d.	n.d.	n.d.	n.d.	n.d.	0	n.d.	n.d.	n.d.	n.d.	n.d.	n.d.
Clostridium_celerecrescens_61145	1159001	JPME01000007	138731	29354.3.peg.1049	CDS	bi	1D	C	-,C,-,T	20	16	0	4	0	16	-,G→G,-,G→D	Yes	n.d.	n.d.	0	n.d.	n.d.	n.d.	n.d.	n.d.	n.d.	n.d.	n.d.	0	n.d.	n.d.	n.d.	n.d.	n.d.	n.d.
Clostridium_celerecrescens_61145	1159519	JPME01000007	139249	29354.3.peg.1051	CDS	bi	2D	G	-,-,G,T	46	6	0	0	40	6	-,-,L→L,L→M	Yes	n.d.	n.d.	0	n.d.	n.d.	n.d.	n.d.	n.d.	n.d.	A,-,G,T	124	63	1	0	61	62	L→L,-,L→L,L→M	Yes
Clostridium_celerecrescens_61145	1159708	JPME01000007	139438	29354.3.peg.1051	CDS	bi	1D	C	-,C,-,T	23	14	0	9	0	14	-,E→E,-,E→K	Yes	n.d.	n.d.	0	n.d.	n.d.	n.d.	n.d.	n.d.	n.d.	n.d.	n.d.	0	n.d.	n.d.	n.d.	n.d.	n.d.	n.d.
Clostridium_celerecrescens_61145	1160994	JPME01000007	140724	29354.3.peg.1052	CDS	bi	1D	T	-,C,-,T	34	18	0	18	0	16	-,M→T,-,M→M	Yes	-,C,-,T	43	40	0	40	0	3	-,M→T,-,M→M	Yes	-,C,-,T	70	12	0	12	0	58	-,M→T,-,M→M	Yes
Clostridium_celerecrescens_61145	1161940	JPME01000007	141670	29354.3.peg.1053	CDS	bi	1D	C	-,C,-,T	48	33	0	15	0	33	-,V→V,-,V→I	Yes	n.d.	n.d.	0	n.d.	n.d.	n.d.	n.d.	n.d.	n.d.	n.d.	n.d.	0	n.d.	n.d.	n.d.	n.d.	n.d.	n.d.
Clostridium_celerecrescens_61145	1162022	JPME01000007	141752	29354.3.peg.1053	CDS	bi	3D	T	A,-,-,T	26	11	11	0	0	15	L→F,-,-,L→L	Yes	A,-,-,T	43	25	25	0	0	18	L→F,-,-,L→L	Yes	A,-,-,T	108	51	51	0	0	57	L→F,-,-,L→L	Yes
Clostridium_celerecrescens_61145	1162288	JPME01000007	142018	29354.3.peg.1053	CDS	bi	1D	C	-,C,-,T	24	16	0	8	0	16	-,D→D,-,D→N	Yes	-,C,-,T	24	19	0	5	0	19	-,D→D,-,D→N	Yes	-,C,-,T	118	49	0	69	0	49	-,D→D,-,D→N	Yes
Clostridium_celerecrescens_61145	1181252	JPME01000008	3849	29354.3.peg.1070	CDS	bi	1D	A	A,-,G,-	33	21	12	0	21	0	V→V,-,V→A,-	Yes	n.d.	n.d.	0	n.d.	n.d.	n.d.	n.d.	n.d.	n.d.	n.d.	n.d.	0	n.d.	n.d.	n.d.	n.d.	n.d.	n.d.
Clostridium_celerecrescens_61145	1181321	JPME01000008	3918	29354.3.peg.1070	CDS	bi	1D	C	-,C,-,T	23	17	0	6	0	17	-,R→R,-,R→K	Yes	n.d.	n.d.	0	n.d.	n.d.	n.d.	n.d.	n.d.	n.d.	n.d.	n.d.	0	n.d.	n.d.	n.d.	n.d.	n.d.	n.d.
Clostridium_celerecrescens_61145	1182194	JPME01000008	4791	29354.3.peg.1072	CDS	bi	1D	A	A,-,-,T	30	18	12	0	0	18	F→F,-,-,F→Y	Yes	n.d.	n.d.	0	n.d.	n.d.	n.d.	n.d.	n.d.	n.d.	n.d.	n.d.	0	n.d.	n.d.	n.d.	n.d.	n.d.	n.d.
Clostridium_celerecrescens_61145	1182629	JPME01000008	5226	29354.3.peg.1074	CDS	bi	3D	A	A,-,-,T	28	17	11	0	0	17	F→F,-,-,F→L	Yes	n.d.	n.d.	0	n.d.	n.d.	n.d.	n.d.	n.d.	n.d.	n.d.	n.d.	0	n.d.	n.d.	n.d.	n.d.	n.d.	n.d.
Clostridium_celerecrescens_61145	1182641	JPME01000008	5238	29354.3.peg.1074	CDS	bi	3D	G	-,-,G,T	21	19	0	0	2	19	-,-,F→F,F→L	Yes	-,-,G,T	53	4	0	0	49	4	-,-,F→F,F→L	Yes	-,-,G,T	70	29	0	0	41	29	-,-,F→F,F→L	Yes
Clostridium_celerecrescens_61145	1184884	JPME01000008	7481	29354.3.peg.1076	CDS	bi	1D	T	-,-,G,T	7	4	0	0	4	3	-,-,E→A,E→E	Yes	-,-,G,T	26	19	0	0	19	7	-,-,E→A,E→E	Yes	-,-,G,T	75	44	0	0	44	31	-,-,E→A,E→E	Yes
Clostridium_celerecrescens_61145	1192072	JPME01000008	14669	29354.3.peg.1081	CDS	bi	1D	C	-,C,-,T	18	10	0	8	0	10	-,E→E,-,E→K	Yes	n.d.	n.d.	0	n.d.	n.d.	n.d.	n.d.	n.d.	n.d.	n.d.	n.d.	0	n.d.	n.d.	n.d.	n.d.	n.d.	n.d.
Clostridium_celerecrescens_61145	1193002	JPME01000008	15599	29354.3.peg.1082	CDS	bi	1D	A	A,-,-,T	24	13	11	0	0	13	F→F,-,-,F→I	Yes	n.d.	n.d.	0	n.d.	n.d.	n.d.	n.d.	n.d.	n.d.	A,-,-,T	65	26	39	0	0	26	F→F,-,-,F→I	Yes
Clostridium_celerecrescens_61145	1193009	JPME01000008	15606	29354.3.peg.1082	CDS	bi	3D	T	A,-,-,T	24	15	15	0	0	9	L→F,-,-,L→L	Yes	A,-,-,T	23	3	3	0	0	20	L→F,-,-,L→L	Yes	A,-,-,T	65	32	32	0	0	33	L→F,-,-,L→L	Yes
Clostridium_celerecrescens_61145	1193479	JPME01000008	16076	29354.3.peg.1082	CDS	bi	1D	T	-,C,-,T	43	25	0	25	0	18	-,T→A,-,T→T	Yes	n.d.	n.d.	0	n.d.	n.d.	n.d.	n.d.	n.d.	n.d.	-,C,-,T	104	52	0	52	0	52	-,T→A,-,T→T	Yes
Clostridium_celerecrescens_61145	1193748	JPME01000008	16345	29354.3.peg.1082	CDS	bi	1D	G	A,-,G,-	21	18	18	0	3	0	A→V,-,A→A,-	Yes	A,-,G,-	65	50	50	0	15	0	A→V,-,A→A,-	Yes	A,-,G,-	88	66	66	0	22	0	A→V,-,A→A,-	Yes
Clostridium_celerecrescens_61145	1199485	JPME01000008	22082	29354.3.peg.1086	CDS	bi	1D	C	A,C,-,-	25	6	6	19	0	0	A→S,A→A,-,-	Yes	A,C,-,-	62	38	38	24	0	0	A→S,A→A,-,-	Yes	A,C,-,-	96	38	38	58	0	0	A→S,A→A,-,-	Yes
Clostridium_celerecrescens_61145	1199499	JPME01000008	22096	29354.3.peg.1086	CDS	bi	1D	T	-,C,-,T	26	21	0	21	0	5	-,H→R,-,H→H	Yes	-,C,-,T	60	18	0	18	0	42	-,H→R,-,H→H	Yes	-,C,-,T	103	37	0	37	0	66	-,H→R,-,H→H	Yes
Clostridium_celerecrescens_61145	1202218	JPME01000008	24815	29354.3.peg.1089	CDS	bi	1D	A	A,C,-,-	40	24	16	24	0	0	S→S,S→A,-,-	Yes	A,C,-,-	28	7	21	7	0	0	S→S,S→A,-,-	Yes	A,C,-,-	60	27	33	27	0	0	S→S,S→A,-,-	Yes
Clostridium_celerecrescens_61145	1203253	JPME01000008	25850	29354.3.peg.1090	CDS	bi	1D	T	-,C,-,T	33	28	0	28	0	5	-,T→A,-,T→T	Yes	-,C,-,T	60	25	0	25	0	35	-,T→A,-,T→T	Yes	-,C,-,T	135	60	0	60	0	75	-,T→A,-,T→T	Yes
Clostridium_celerecrescens_61145	1207943	JPME01000008	30540	29354.3.peg.1093	CDS	bi	1D	C	-,C,-,T	46	24	0	22	0	24	-,A→A,-,A→T	Yes	n.d.	n.d.	0	n.d.	n.d.	n.d.	n.d.	n.d.	n.d.	n.d.	n.d.	0	n.d.	n.d.	n.d.	n.d.	n.d.	n.d.
Clostridium_celerecrescens_61145	1208192	JPME01000008	30789	29354.3.peg.1094	CDS	bi	1D	G	A,-,G,-	10	6	6	0	4	0	G→D,-,G→G,-	Yes	n.d.	n.d.	0	n.d.	n.d.	n.d.	n.d.	n.d.	n.d.	n.d.	n.d.	0	n.d.	n.d.	n.d.	n.d.	n.d.	n.d.
Clostridium_celerecrescens_61145	1208523	JPME01000008	31120	29354.3.peg.1095	CDS	bi	3D	A	A,-,-,T	51	32	19	0	0	32	F→F,-,-,F→L	Yes	n.d.	n.d.	0	n.d.	n.d.	n.d.	n.d.	n.d.	n.d.	n.d.	n.d.	0	n.d.	n.d.	n.d.	n.d.	n.d.	n.d.
Clostridium_celerecrescens_61145	1216035	JPME01000008	38632	29354.3.peg.1102	CDS	bi	1D	C	-,C,-,T	13	7	0	6	0	7	-,R→R,-,R→H	Yes	n.d.	n.d.	0	n.d.	n.d.	n.d.	n.d.	n.d.	n.d.	-,C,-,T	75	39	0	36	0	39	-,R→R,-,R→H	Yes
Clostridium_celerecrescens_61145	1216176	JPME01000008	38773	29354.3.peg.1102	CDS	bi	1D	C	-,C,-,T	19	14	0	5	0	14	-,R→R,-,R→K	Yes	-,C,-,T	28	17	0	11	0	17	-,R→R,-,R→K	Yes	-,C,-,T	51	46	0	5	0	46	-,R→R,-,R→K	Yes
Clostridium_celerecrescens_61145	1216576	JPME01000008	39173	29354.3.peg.1102	CDS	bi	1D	C	-,C,-,T	31	16	0	15	0	16	-,D→D,-,D→N	Yes	n.d.	n.d.	0	n.d.	n.d.	n.d.	n.d.	n.d.	n.d.	n.d.	n.d.	0	n.d.	n.d.	n.d.	n.d.	n.d.	n.d.
Clostridium_celerecrescens_61145	1217363	JPME01000008	39960	29354.3.peg.1103	CDS	bi	1D	T	-,-,G,T	34	18	0	0	18	16	-,-,K→T,K→K	Yes	n.d.	n.d.	0	n.d.	n.d.	n.d.	n.d.	n.d.	n.d.	-,-,G,T	92	48	0	0	48	44	-,-,K→T,K→K	Yes
Clostridium_celerecrescens_61145	1217408	JPME01000008	40005	29354.3.peg.1103	CDS	bi	1D	C	-,C,-,T	37	23	0	14	0	23	-,S→S,-,S→N	Yes	n.d.	n.d.	0	n.d.	n.d.	n.d.	n.d.	n.d.	n.d.	n.d.	n.d.	0	n.d.	n.d.	n.d.	n.d.	n.d.	n.d.
Clostridium_celerecrescens_61145	1217414	JPME01000008	40011	29354.3.peg.1103	CDS	bi	1D	G	A,-,G,-	40	23	23	0	17	0	T→I,-,T→T,-	Yes	n.d.	n.d.	0	n.d.	n.d.	n.d.	n.d.	n.d.	n.d.	n.d.	n.d.	0	n.d.	n.d.	n.d.	n.d.	n.d.	n.d.
Clostridium_celerecrescens_61145	1217765	JPME01000008	40362	29354.3.peg.1103	CDS	bi	1D	T	-,C,-,T	25	10	0	10	0	15	-,H→R,-,H→H	Yes	n.d.	n.d.	0	n.d.	n.d.	n.d.	n.d.	n.d.	n.d.	-,C,-,T	94	49	0	49	0	45	-,H→R,-,H→H	Yes
Clostridium_celerecrescens_61145	1220297	JPME01000008	42894	29354.3.peg.1106	CDS	bi	1D	C	-,C,-,T	31	18	0	13	0	18	-,R→R,-,R→K	Yes	n.d.	n.d.	0	n.d.	n.d.	n.d.	n.d.	n.d.	n.d.	-,C,-,T	63	6	0	57	0	6	-,R→R,-,R→K	Yes
Clostridium_celerecrescens_61145	1221609	JPME01000008	44206	29354.3.peg.1108	CDS	bi	1D	T	-,C,-,T	20	15	0	15	0	5	-,K→E,-,K→K	Yes	-,C,-,T	30	13	0	13	0	17	-,K→E,-,K→K	Yes	-,C,-,T	65	22	0	22	0	43	-,K→E,-,K→K	Yes
Clostridium_celerecrescens_61145	1222702	JPME01000008	45299	29354.3.peg.1109	CDS	bi	2D	C	A,C,-,-	41	31	31	10	0	0	V→L,V→V,-,-	Yes	n.d.	n.d.	0	n.d.	n.d.	n.d.	n.d.	n.d.	n.d.	n.d.	n.d.	0	n.d.	n.d.	n.d.	n.d.	n.d.	n.d.
Clostridium_celerecrescens_61145	1226372	JPME01000008	48969	29354.3.peg.1112	CDS	bi	1D	G	A,-,G,-	31	27	27	0	4	0	Q→_,-,Q→Q,-	Yes	n.d.	n.d.	0	n.d.	n.d.	n.d.	n.d.	n.d.	n.d.	A,-,G,-	18	2	2	0	16	0	Q→_,-,Q→Q,-	Yes
Clostridium_celerecrescens_61145	1226645	JPME01000008	49242	29354.3.peg.1112	CDS	bi	1D	C	-,C,-,T	19	11	0	8	0	11	-,E→E,-,E→K	Yes	n.d.	n.d.	0	n.d.	n.d.	n.d.	n.d.	n.d.	n.d.	n.d.	n.d.	0	n.d.	n.d.	n.d.	n.d.	n.d.	n.d.
Clostridium_celerecrescens_61145	1227247	JPME01000008	49844	29354.3.peg.1114	CDS	bi	1D	G	A,-,G,-	24	15	15	0	9	0	V→I,-,V→V,-	Yes	n.d.	n.d.	0	n.d.	n.d.	n.d.	n.d.	n.d.	n.d.	n.d.	n.d.	0	n.d.	n.d.	n.d.	n.d.	n.d.	n.d.
Clostridium_celerecrescens_61145	1228422	JPME01000008	51019	29354.3.peg.1115	CDS	bi	1D	A	A,-,-,T	24	14	10	0	0	14	V→V,-,-,V→E	Yes	A,-,-,T	33	9	24	0	0	9	V→V,-,-,V→E	Yes	A,-,-,T	82	31	51	0	0	31	V→V,-,-,V→E	Yes
Clostridium_celerecrescens_61145	1230620	JPME01000008	53217	29354.3.peg.1118	CDS	bi	3D	T	-,-,G,T	24	12	0	0	12	12	-,-,E→D,E→E	Yes	n.d.	n.d.	0	n.d.	n.d.	n.d.	n.d.	n.d.	n.d.	-,-,G,T	28	6	0	0	6	22	-,-,E→D,E→E	Yes
Clostridium_celerecrescens_61145	1230968	JPME01000008	53565	29354.3.peg.1119	CDS	bi	1D	C	-,C,-,T	27	23	0	4	0	23	-,A→A,-,A→T	Yes	-,C,-,T	21	17	0	4	0	17	-,A→A,-,A→T	Yes	n.d.	n.d.	0	n.d.	n.d.	n.d.	n.d.	n.d.	n.d.
Clostridium_celerecrescens_61145	1232180	JPME01000008	54777	29354.3.peg.1121	CDS	bi	1D	A	A,-,-,T	23	13	10	0	0	13	C→C,-,-,C→S	Yes	A,-,-,T	8	1	7	0	0	1	C→C,-,-,C→S	Yes	A,-,-,T	9	2	7	0	0	2	C→C,-,-,C→S	Yes
Clostridium_celerecrescens_61145	1232064	JPME01000008	54661	29354.3.peg.1121	CDS	bi	3D	C	-,C,-,T	24	21	0	3	0	21	-,M→M,-,M→I	Yes	n.d.	n.d.	0	n.d.	n.d.	n.d.	n.d.	n.d.	n.d.	n.d.	n.d.	0	n.d.	n.d.	n.d.	n.d.	n.d.	n.d.
Clostridium_celerecrescens_61145	1232050	JPME01000008	54647	29354.3.peg.1121	CDS	bi	1D	G	A,-,G,-	20	11	11	0	9	0	A→V,-,A→A,-	Yes	n.d.	n.d.	0	n.d.	n.d.	n.d.	n.d.	n.d.	n.d.	n.d.	n.d.	0	n.d.	n.d.	n.d.	n.d.	n.d.	n.d.
Clostridium_celerecrescens_61145	1233798	JPME01000008	56395	29354.3.peg.1122	CDS	bi	1D	A	A,-,-,T	32	19	13	0	0	19	S→S,-,-,S→T	Yes	n.d.	n.d.	0	n.d.	n.d.	n.d.	n.d.	n.d.	n.d.	A,-,-,T	69	12	57	0	0	12	S→S,-,-,S→T	Yes
Clostridium_celerecrescens_61145	1233852	JPME01000008	56449	29354.3.peg.1122	CDS	bi	1D	C	-,C,-,T	30	20	0	10	0	20	-,D→D,-,D→N	Yes	n.d.	n.d.	0	n.d.	n.d.	n.d.	n.d.	n.d.	n.d.	n.d.	n.d.	0	n.d.	n.d.	n.d.	n.d.	n.d.	n.d.
Clostridium_celerecrescens_61145	1234773	JPME01000008	57370	29354.3.peg.1123	CDS	bi	2D	G	A,-,G,-	25	14	14	0	11	0	R→W,-,R→R,-	Yes	n.d.	n.d.	0	n.d.	n.d.	n.d.	n.d.	n.d.	n.d.	n.d.	n.d.	0	n.d.	n.d.	n.d.	n.d.	n.d.	n.d.
Clostridium_celerecrescens_61145	1239831	JPME01000008	62428	29354.3.peg.1126	CDS	bi	1D	T	-,C,-,T	52	30	0	30	0	22	-,I→V,-,I→I	Yes	-,C,-,T	34	5	0	5	0	29	-,I→V,-,I→I	Yes	-,C,-,T	84	19	0	19	0	65	-,I→V,-,I→I	Yes
Clostridium_celerecrescens_61145	1242748	JPME01000008	65345	29354.3.peg.1129	CDS	bi	1D	T	-,C,-,T	36	19	0	19	0	17	-,N→D,-,N→N	Yes	-,C,-,T	46	25	0	25	0	21	-,N→D,-,N→N	Yes	-,C,-,T	95	62	0	62	0	33	-,N→D,-,N→N	Yes
Clostridium_celerecrescens_61145	1242922	JPME01000008	65519	29354.3.peg.1129	CDS	bi	1D	G	-,-,G,T	12	9	0	0	3	9	-,-,R→R,R→S	Yes	-,-,G,T	14	1	0	0	13	1	-,-,R→R,R→S	Yes	n.d.	n.d.	0	n.d.	n.d.	n.d.	n.d.	n.d.	n.d.
Clostridium_celerecrescens_61145	1243264	JPME01000008	65861	29354.3.peg.1130	CDS	bi	1D	C	-,C,-,T	18	12	0	6	0	12	-,R→R,-,R→K	Yes	-,C,-,T	50	29	0	21	0	29	-,R→R,-,R→K	Yes	-,C,-,T	97	52	0	45	0	52	-,R→R,-,R→K	Yes
Clostridium_celerecrescens_61145	1244614	JPME01000008	67211	29354.3.peg.1133	CDS	bi	1D	T	-,-,G,T	16	9	0	0	9	7	-,-,N→T,N→N	Yes	n.d.	n.d.	0	n.d.	n.d.	n.d.	n.d.	n.d.	n.d.	-,-,G,T	113	52	0	0	52	61	-,-,N→T,N→N	Yes
Clostridium_celerecrescens_61145	1246334	JPME01000008	68931	29354.3.peg.1134	CDS	bi	1D	T	-,C,-,T	41	21	0	21	0	20	-,K→R,-,K→K	Yes	n.d.	n.d.	0	n.d.	n.d.	n.d.	n.d.	n.d.	n.d.	n.d.	n.d.	0	n.d.	n.d.	n.d.	n.d.	n.d.	n.d.
Clostridium_celerecrescens_61145	1249246	JPME01000008	71843	29354.3.peg.1139	CDS	bi	3D	T	A,-,-,T	24	13	13	0	0	11	E→D,-,-,E→E	Yes	n.d.	n.d.	0	n.d.	n.d.	n.d.	n.d.	n.d.	n.d.	A,-,-,T	78	35	35	0	0	43	E→D,-,-,E→E	Yes
Clostridium_celerecrescens_61145	1249929	JPME01000008	72526	29354.3.peg.1140	CDS	bi	1D	A	A,-,-,T	21	11	10	0	0	11	S→S,-,-,S→T	Yes	n.d.	n.d.	0	n.d.	n.d.	n.d.	n.d.	n.d.	n.d.	n.d.	n.d.	0	n.d.	n.d.	n.d.	n.d.	n.d.	n.d.
Clostridium_celerecrescens_61145	1252951	JPME01000008	75548	29354.3.peg.1142	CDS	bi	1D	G	A,-,G,-	20	11	11	0	9	0	S→N,-,S→S,-	Yes	n.d.	n.d.	0	n.d.	n.d.	n.d.	n.d.	n.d.	n.d.	n.d.	n.d.	0	n.d.	n.d.	n.d.	n.d.	n.d.	n.d.
Clostridium_celerecrescens_61145	1262280	JPME01000008	84877	29354.3.peg.1151	CDS	bi	2D	G	-,-,G,T	30	20	0	0	10	20	-,-,L→L,L→I	Yes	n.d.	n.d.	0	n.d.	n.d.	n.d.	n.d.	n.d.	n.d.	-,-,G,T	74	24	0	0	50	24	-,-,L→L,L→I	Yes
Clostridium_celerecrescens_61145	1267091	JPME01000008	89688	29354.3.peg.1157	CDS	bi	1D	T	-,C,-,T	18	11	0	11	0	7	-,E→G,-,E→E	Yes	n.d.	n.d.	0	n.d.	n.d.	n.d.	n.d.	n.d.	n.d.	n.d.	n.d.	0	n.d.	n.d.	n.d.	n.d.	n.d.	n.d.
Clostridium_celerecrescens_61145	1272190	JPME01000008	94787	29354.3.peg.1162	CDS	bi	1D	T	-,-,G,T	26	13	0	0	13	13	-,-,S→A,S→S	Yes	-,-,G,T	21	1	0	0	1	20	-,-,S→A,S→S	Yes	-,-,G,T	38	6	0	0	6	32	-,-,S→A,S→S	Yes
Clostridium_celerecrescens_61145	1272558	JPME01000008	95155	29354.3.peg.1162	CDS	bi	3D	C	-,C,G,-	31	25	0	6	25	0	-,I→I,I→M,-	Yes	-,C,G,-	54	29	0	25	29	0	-,I→I,I→M,-	Yes	-,C,G,-	60	17	0	43	17	0	-,I→I,I→M,-	Yes
Clostridium_celerecrescens_61145	1272974	JPME01000008	95571	29354.3.peg.1163	CDS	bi	2D	G	A,-,G,-	39	25	25	0	14	0	V→I,-,V→V,-	Yes	n.d.	n.d.	0	n.d.	n.d.	n.d.	n.d.	n.d.	n.d.	A,-,G,-	114	6	6	0	108	0	V→I,-,V→V,-	Yes
Clostridium_celerecrescens_61145	1274899	JPME01000008	97496	29354.3.peg.1165	CDS	bi	1D	A	A,-,G,-	16	13	3	0	13	0	F→F,-,F→L,-	Yes	n.d.	n.d.	0	n.d.	n.d.	n.d.	n.d.	n.d.	n.d.	n.d.	n.d.	0	n.d.	n.d.	n.d.	n.d.	n.d.	n.d.
Clostridium_celerecrescens_61145	1275582	JPME01000008	98179	29354.3.peg.1166	CDS	bi	1D	A	A,-,-,T	46	26	20	0	0	26	F→F,-,-,F→Y	Yes	A,-,-,T	60	33	27	0	0	33	F→F,-,-,F→Y	Yes	A,-,-,T	77	41	36	0	0	41	F→F,-,-,F→Y	Yes
Clostridium_celerecrescens_61145	1280338	JPME01000008	102935	29354.3.peg.1170	CDS	bi	1D	C	-,C,-,T	19	11	0	8	0	11	-,G→G,-,G→D	Yes	n.d.	n.d.	0	n.d.	n.d.	n.d.	n.d.	n.d.	n.d.	n.d.	n.d.	0	n.d.	n.d.	n.d.	n.d.	n.d.	n.d.
Clostridium_celerecrescens_61145	1280766	JPME01000008	103363	29354.3.peg.1170	CDS	bi	3D	T	-,-,G,T	33	21	0	0	21	12	-,-,E→D,E→E	Yes	n.d.	n.d.	0	n.d.	n.d.	n.d.	n.d.	n.d.	n.d.	-,-,G,T	83	23	0	0	23	60	-,-,E→D,E→E	Yes
Clostridium_celerecrescens_61145	1286051	JPME01000008	108648	29354.3.peg.1173	CDS	bi	2D	T	A,-,-,T	28	21	21	0	0	7	L→I,-,-,L→L	Yes	A,-,-,T	71	55	55	0	0	16	L→I,-,-,L→L	Yes	A,-,-,T	92	53	53	0	0	39	L→I,-,-,L→L	Yes
Clostridium_celerecrescens_61145	1291067	JPME01000008	113664	29354.3.peg.1178	CDS	bi	1D	T	-,-,G,T	37	25	0	0	25	12	-,-,K→Q,K→K	Yes	n.d.	n.d.	0	n.d.	n.d.	n.d.	n.d.	n.d.	n.d.	n.d.	n.d.	0	n.d.	n.d.	n.d.	n.d.	n.d.	n.d.
Clostridium_celerecrescens_61145	1291186	JPME01000008	113783	29354.3.peg.1178	CDS	bi	1D	T	A,-,-,T	26	15	15	0	0	11	E→V,-,-,E→E	Yes	n.d.	n.d.	0	n.d.	n.d.	n.d.	n.d.	n.d.	n.d.	A,-,-,T	136	46	46	0	0	90	E→V,-,-,E→E	Yes
Clostridium_celerecrescens_61145	1294943	JPME01000008	117540	29354.3.peg.1182	CDS	bi	3D	A	A,-,-,T	33	18	15	0	0	18	D→D,-,-,D→E	Yes	A,-,-,T	42	22	20	0	0	22	D→D,-,-,D→E	Yes	A,-,-,T	110	55	55	0	0	55	D→D,-,-,D→E	Yes
Clostridium_celerecrescens_61145	1298845	JPME01000008	121442	29354.3.peg.1186	CDS	bi	2D	T	A,-,G,-	20	20	18	0	2	0	M→L,-,M→L,-	Yes	n.d.	n.d.	0	n.d.	n.d.	n.d.	n.d.	n.d.	n.d.	A,-,G,-	53	53	27	0	26	0	M→L,-,M→L,-	Yes
Clostridium_celerecrescens_61145	1303572	JPME01000008	126169	29354.3.peg.1191	CDS	bi	1D	C	-,C,-,T	41	23	0	18	0	23	-,R→R,-,R→K	Yes	n.d.	n.d.	0	n.d.	n.d.	n.d.	n.d.	n.d.	n.d.	n.d.	n.d.	0	n.d.	n.d.	n.d.	n.d.	n.d.	n.d.
Clostridium_celerecrescens_61145	1305018	JPME01000008	127615	29354.3.peg.1193	CDS	bi	1D	A	A,-,-,T	26	18	8	0	0	18	F→F,-,-,F→Y	Yes	n.d.	n.d.	0	n.d.	n.d.	n.d.	n.d.	n.d.	n.d.	n.d.	n.d.	0	n.d.	n.d.	n.d.	n.d.	n.d.	n.d.
Clostridium_celerecrescens_61145	1306197	JPME01000008	128794	29354.3.peg.1194	CDS	bi	1D	T	-,C,-,T	26	13	0	13	0	13	-,T→A,-,T→T	Yes	n.d.	n.d.	0	n.d.	n.d.	n.d.	n.d.	n.d.	n.d.	n.d.	n.d.	0	n.d.	n.d.	n.d.	n.d.	n.d.	n.d.
Clostridium_celerecrescens_61145	1315151	JPME01000008	137748	29354.3.peg.1201	CDS	bi	1D	T	-,C,-,T	10	3	0	3	0	7	-,N→D,-,N→N	Yes	-,C,-,T	39	29	0	29	0	10	-,N→D,-,N→N	Yes	-,C,-,T	54	21	0	21	0	33	-,N→D,-,N→N	Yes
Clostridium_celerecrescens_61145	1318492	JPME01000008	141089	29354.3.peg.1205	CDS	bi	1D	C	-,C,-,T	20	15	0	5	0	15	-,R→R,-,R→K	Yes	-,C,-,T	46	35	0	11	0	35	-,R→R,-,R→K	Yes	-,C,-,T	124	103	0	21	0	103	-,R→R,-,R→K	Yes
Clostridium_celerecrescens_61145	1319896	JPME01000008	142493	29354.3.peg.1206	CDS	bi	1D	A	A,-,-,T	16	11	5	0	0	11	S→S,-,-,S→C	Yes	n.d.	n.d.	0	n.d.	n.d.	n.d.	n.d.	n.d.	n.d.	n.d.	n.d.	0	n.d.	n.d.	n.d.	n.d.	n.d.	n.d.
Clostridium_celerecrescens_61145	1327105	JPME01000008	149702	29354.3.peg.1215	CDS	bi	1D	T	A,-,-,T	32	17	17	0	0	15	M→K,-,-,M→M	Yes	n.d.	n.d.	0	n.d.	n.d.	n.d.	n.d.	n.d.	n.d.	A,-,-,T	36	10	10	0	0	26	M→K,-,-,M→M	Yes
Clostridium_celerecrescens_61145	1337548	JPME01000008	160145	29354.3.peg.1228	CDS	bi	1D	A	A,C,-,-	45	24	21	24	0	0	C→C,C→G,-,-	Yes	A,C,-,-	25	5	20	5	0	0	C→C,C→G,-,-	Yes	A,C,-,-	83	36	47	36	0	0	C→C,C→G,-,-	Yes
Clostridium_celerecrescens_61145	1345751	JPME01000008	168348	29354.3.peg.1236	CDS	bi	2D	T	-,C,-,T	17	12	0	12	0	5	-,M→V,-,M→M	Yes	-,C,-,T	28	25	0	25	0	3	-,M→V,-,M→M	Yes	n.d.	n.d.	0	n.d.	n.d.	n.d.	n.d.	n.d.	n.d.
Clostridium_celerecrescens_61145	1345802	JPME01000008	168399	29354.3.peg.1236	CDS	bi	1D	A	A,-,G,-	25	13	12	0	13	0	Y→Y,-,Y→H,-	Yes	n.d.	n.d.	0	n.d.	n.d.	n.d.	n.d.	n.d.	n.d.	n.d.	n.d.	0	n.d.	n.d.	n.d.	n.d.	n.d.	n.d.
Clostridium_celerecrescens_61145	1345843	JPME01000008	168440	29354.3.peg.1236	CDS	bi	1D	T	A,-,-,T	34	22	22	0	0	12	Q→L,-,-,Q→Q	Yes	n.d.	n.d.	0	n.d.	n.d.	n.d.	n.d.	n.d.	n.d.	n.d.	n.d.	0	n.d.	n.d.	n.d.	n.d.	n.d.	n.d.
Clostridium_celerecrescens_61145	1345882	JPME01000008	168479	29354.3.peg.1236	CDS	bi	1D	C	-,C,-,T	26	20	0	6	0	20	-,G→G,-,G→D	Yes	n.d.	n.d.	0	n.d.	n.d.	n.d.	n.d.	n.d.	n.d.	-,C,-,T	56	47	0	9	0	47	-,G→G,-,G→D	Yes
Clostridium_celerecrescens_61145	1353980	JPME01000008	176577	29354.3.peg.1245	CDS	bi	1D	C	-,C,-,T	21	11	0	10	0	11	-,R→R,-,R→Q	Yes	n.d.	n.d.	0	n.d.	n.d.	n.d.	n.d.	n.d.	n.d.	n.d.	n.d.	0	n.d.	n.d.	n.d.	n.d.	n.d.	n.d.
Clostridium_celerecrescens_61145	1355157	JPME01000008	177754	29354.3.peg.1247	CDS	bi	1D	C	-,C,-,T	36	22	0	14	0	22	-,G→G,-,G→S	Yes	n.d.	n.d.	0	n.d.	n.d.	n.d.	n.d.	n.d.	n.d.	-,C,-,T	84	25	0	59	0	25	-,G→G,-,G→S	Yes
Clostridium_celerecrescens_61145	1357631	JPME01000008	180228	29354.3.peg.1249	CDS	bi	1D	G	A,-,G,-	14	11	11	0	3	0	D→N,-,D→D,-	Yes	n.d.	n.d.	0	n.d.	n.d.	n.d.	n.d.	n.d.	n.d.	A,-,G,-	106	66	66	0	40	0	D→N,-,D→D,-	Yes
Clostridium_celerecrescens_61145	1358397	JPME01000008	180994	29354.3.peg.1250	CDS	bi	1D	A	A,-,G,-	10	7	3	0	7	0	T→T,-,T→A,-	Yes	n.d.	n.d.	0	n.d.	n.d.	n.d.	n.d.	n.d.	n.d.	A,-,G,-	34	4	30	0	4	0	T→T,-,T→A,-	Yes
Clostridium_celerecrescens_61145	1359148	JPME01000008	181745	29354.3.peg.1251	CDS	bi	1D	T	-,C,-,T	20	11	0	11	0	9	-,T→A,-,T→T	Yes	n.d.	n.d.	0	n.d.	n.d.	n.d.	n.d.	n.d.	n.d.	n.d.	n.d.	0	n.d.	n.d.	n.d.	n.d.	n.d.	n.d.
Clostridium_celerecrescens_61145	1359789	JPME01000008	182386	29354.3.peg.1253	CDS	bi	1D	C	-,C,-,T	36	20	0	16	0	20	-,C→C,-,C→Y	Yes	n.d.	n.d.	0	n.d.	n.d.	n.d.	n.d.	n.d.	n.d.	-,C,-,T	121	52	0	69	0	52	-,C→C,-,C→Y	Yes
Clostridium_celerecrescens_61145	1360555	JPME01000008	183152	29354.3.peg.1254	CDS	bi	1D	T	-,C,-,T	12	8	0	8	0	4	-,K→R,-,K→K	Yes	-,C,-,T	49	44	0	44	0	5	-,K→R,-,K→K	Yes	-,C,-,T	61	36	0	36	0	25	-,K→R,-,K→K	Yes
Clostridium_celerecrescens_61145	1360572	JPME01000008	183169	29354.3.peg.1254	CDS	bi	3D	C	A,C,-,-	17	12	12	5	0	0	E→D,E→E,-,-	Yes	n.d.	n.d.	0	n.d.	n.d.	n.d.	n.d.	n.d.	n.d.	A,C,-,-	61	31	31	30	0	0	E→D,E→E,-,-	Yes
Clostridium_celerecrescens_61145	1377875	JPME01000008	200472	29354.3.peg.1267	CDS	bi	1D	T	A,-,G,-	19	19	11	0	8	0	M→K,-,M→R,-	Yes	A,-,G,-	59	59	22	0	37	0	M→K,-,M→R,-	Yes	n.d.	n.d.	0	n.d.	n.d.	n.d.	n.d.	n.d.	n.d.
Clostridium_celerecrescens_61145	1392907	JPME01000008	215504	29354.3.peg.1277	CDS	bi	1D	T	-,C,-,T	17	14	0	14	0	3	-,T→A,-,T→T	Yes	-,C,-,T	40	20	0	20	0	20	-,T→A,-,T→T	Yes	-,C,-,T	102	55	0	55	0	47	-,T→A,-,T→T	Yes
Clostridium_celerecrescens_61145	1396063	JPME01000008	218660	29354.3.peg.1280	CDS	bi	3D	T	A,-,-,T	12	7	7	0	0	5	E→D,-,-,E→E	Yes	n.d.	n.d.	0	n.d.	n.d.	n.d.	n.d.	n.d.	n.d.	n.d.	n.d.	0	n.d.	n.d.	n.d.	n.d.	n.d.	n.d.
Clostridium_celerecrescens_61145	1398743	JPME01000008	221340	29354.3.peg.1282	CDS	bi	1D	C	-,C,-,T	25	20	0	5	0	20	-,A→A,-,A→T	Yes	-,C,-,T	46	35	0	11	0	35	-,A→A,-,A→T	Yes	-,C,-,T	99	73	0	26	0	73	-,A→A,-,A→T	Yes
Clostridium_celerecrescens_61145	1399691	JPME01000008	222288	29354.3.peg.1282	CDS	bi	2D	A	A,-,-,T	26	14	12	0	0	14	L→L,-,-,L→I	Yes	n.d.	n.d.	0	n.d.	n.d.	n.d.	n.d.	n.d.	n.d.	n.d.	n.d.	0	n.d.	n.d.	n.d.	n.d.	n.d.	n.d.
Clostridium_celerecrescens_61145	1397870	JPME01000008	220467	29354.3.peg.1282	CDS	bi	1D	A	A,-,-,T	17	10	7	0	0	10	S→S,-,-,S→T	Yes	A,-,-,T	42	21	21	0	0	21	S→S,-,-,S→T	Yes	A,-,-,T	69	10	59	0	0	10	S→S,-,-,S→T	Yes
Clostridium_celerecrescens_61145	1401392	JPME01000008	223989	29354.3.peg.1283	CDS	bi	1D	C	-,C,G,-	27	15	0	12	15	0	-,C→C,C→S,-	Yes	n.d.	n.d.	0	n.d.	n.d.	n.d.	n.d.	n.d.	n.d.	n.d.	n.d.	0	n.d.	n.d.	n.d.	n.d.	n.d.	n.d.
Clostridium_celerecrescens_61145	137261	JPME01000002	102681	29354.3.peg.129	CDS	bi	1D	T	-,-,G,T	22	13	0	0	13	9	-,-,E→A,E→E	Yes	-,-,G,T	39	17	0	0	17	22	-,-,E→A,E→E	Yes	-,-,G,T	84	29	0	0	29	55	-,-,E→A,E→E	Yes
Clostridium_celerecrescens_61145	1411987	JPME01000008	234584	29354.3.peg.1293	CDS	bi	1D	A	A,-,-,T	18	17	1	0	0	17	M→M,-,-,M→K	Yes	n.d.	n.d.	0	n.d.	n.d.	n.d.	n.d.	n.d.	n.d.	n.d.	n.d.	0	n.d.	n.d.	n.d.	n.d.	n.d.	n.d.
Clostridium_celerecrescens_61145	1411946	JPME01000008	234543	29354.3.peg.1293	CDS	bi	1D	G	A,-,G,-	10	4	4	0	6	0	P→S,-,P→P,-	Yes	A,-,G,-	9	6	6	0	3	0	P→S,-,P→P,-	Yes	n.d.	n.d.	0	n.d.	n.d.	n.d.	n.d.	n.d.	n.d.
Clostridium_celerecrescens_61145	1411971	JPME01000008	234568	29354.3.peg.1293	CDS	bi	3D	T	A,-,-,T	19	16	16	0	0	3	Q→H,-,-,Q→Q	Yes	A,-,-,T	6	4	4	0	0	2	Q→H,-,-,Q→Q	Yes	n.d.	n.d.	0	n.d.	n.d.	n.d.	n.d.	n.d.	n.d.
Clostridium_celerecrescens_61145	1412854	JPME01000008	235451	29354.3.peg.1294	CDS	bi	1D	G	A,-,G,-	24	1	1	0	23	0	S→F,-,S→S,-	Yes	n.d.	n.d.	0	n.d.	n.d.	n.d.	n.d.	n.d.	n.d.	A,-,G,-	36	18	18	0	18	0	S→F,-,S→S,-	Yes
Clostridium_celerecrescens_61145	1419519	JPME01000008	242116	29354.3.peg.1301	CDS	bi	3D	T	A,-,-,T	16	10	10	0	0	6	R→S,-,-,R→R	Yes	n.d.	n.d.	0	n.d.	n.d.	n.d.	n.d.	n.d.	n.d.	n.d.	n.d.	0	n.d.	n.d.	n.d.	n.d.	n.d.	n.d.
Clostridium_celerecrescens_61145	1419836	JPME01000008	242433	29354.3.peg.1301	CDS	bi	1D	T	-,-,G,T	44	36	0	0	36	8	-,-,K→Q,K→K	Yes	n.d.	n.d.	0	n.d.	n.d.	n.d.	n.d.	n.d.	n.d.	-,-,G,T	127	60	0	0	60	67	-,-,K→Q,K→K	Yes
Clostridium_celerecrescens_61145	1420174	JPME01000008	242771	29354.3.peg.1301	CDS	bi	1D	A	A,C,-,-	13	10	3	10	0	0	I→I,I→R,-,-	Yes	n.d.	n.d.	0	n.d.	n.d.	n.d.	n.d.	n.d.	n.d.	n.d.	n.d.	0	n.d.	n.d.	n.d.	n.d.	n.d.	n.d.
Clostridium_celerecrescens_61145	1420344	JPME01000008	242941	29354.3.peg.1302	CDS	bi	3D	T	A,-,-,T	21	18	18	0	0	3	E→D,-,-,E→E	Yes	A,-,-,T	25	7	7	0	0	18	E→D,-,-,E→E	Yes	A,-,-,T	51	10	10	0	0	41	E→D,-,-,E→E	Yes
Clostridium_celerecrescens_61145	1420358	JPME01000008	242955	29354.3.peg.1302	CDS	bi	1D	A	A,-,-,T	22	13	9	0	0	13	C→C,-,-,C→S	Yes	n.d.	n.d.	0	n.d.	n.d.	n.d.	n.d.	n.d.	n.d.	n.d.	n.d.	0	n.d.	n.d.	n.d.	n.d.	n.d.	n.d.
Clostridium_celerecrescens_61145	1420408	JPME01000008	243005	29354.3.peg.1302	CDS	bi	1D	A	A,-,-,T	18	16	2	0	0	16	M→M,-,-,M→K	Yes	n.d.	n.d.	0	n.d.	n.d.	n.d.	n.d.	n.d.	n.d.	n.d.	n.d.	0	n.d.	n.d.	n.d.	n.d.	n.d.	n.d.
Clostridium_celerecrescens_61145	1420415	JPME01000008	243012	29354.3.peg.1302	CDS	bi	2D	T	-,C,-,T	17	16	0	16	0	1	-,I→V,-,I→I	Yes	-,C,-,T	13	1	0	1	0	12	-,I→V,-,I→I	Yes	n.d.	n.d.	0	n.d.	n.d.	n.d.	n.d.	n.d.	n.d.
Clostridium_celerecrescens_61145	1421041	JPME01000008	243638	29354.3.peg.1303	CDS	bi	1D	A	A,C,-,-	38	34	4	34	0	0	S→S,S→A,-,-	Yes	A,C,-,-	24	14	10	14	0	0	S→S,S→A,-,-	Yes	A,C,-,-	56	10	46	10	0	0	S→S,S→A,-,-	Yes
Clostridium_celerecrescens_61145	1422772	JPME01000008	245369	29354.3.peg.1306	CDS	bi	1D	T	A,-,-,T	18	9	9	0	0	9	T→S,-,-,T→T	Yes	n.d.	n.d.	0	n.d.	n.d.	n.d.	n.d.	n.d.	n.d.	n.d.	n.d.	0	n.d.	n.d.	n.d.	n.d.	n.d.	n.d.
Clostridium_celerecrescens_61145	1438300	JPME01000008	260897	29354.3.peg.1323	CDS	bi	1D	C	-,C,-,T	23	16	0	7	0	16	-,V→V,-,V→I	Yes	-,C,-,T	15	4	0	11	0	4	-,V→V,-,V→I	Yes	-,C,-,T	21	1	0	20	0	1	-,V→V,-,V→I	Yes
Clostridium_celerecrescens_61145	1438648	JPME01000008	261245	29354.3.peg.1323	CDS	bi	2D	G	-,-,G,T	29	16	0	0	13	16	-,-,L→L,L→I	Yes	-,-,G,T	56	43	0	0	13	43	-,-,L→L,L→I	Yes	-,-,G,T	35	16	0	0	19	16	-,-,L→L,L→I	Yes
Clostridium_celerecrescens_61145	1439012	JPME01000008	261609	29354.3.peg.1324	CDS	bi	1D	T	A,-,-,T	14	7	7	0	0	7	Y→F,-,-,Y→Y	Yes	n.d.	n.d.	0	n.d.	n.d.	n.d.	n.d.	n.d.	n.d.	n.d.	n.d.	0	n.d.	n.d.	n.d.	n.d.	n.d.	n.d.
Clostridium_celerecrescens_61145	1439078	JPME01000008	261675	29354.3.peg.1324	CDS	bi	1D	C	-,C,-,T	22	12	0	10	0	12	-,G→G,-,G→D	Yes	-,C,-,T	27	10	0	17	0	10	-,G→G,-,G→D	Yes	-,C,-,T	38	16	0	22	0	16	-,G→G,-,G→D	Yes
Clostridium_celerecrescens_61145	1439333	JPME01000008	261930	29354.3.peg.1324	CDS	bi	1D	T	-,C,-,T	24	12	0	12	0	12	-,E→G,-,E→E	Yes	-,C,-,T	58	30	0	30	0	28	-,E→G,-,E→E	Yes	-,C,-,T	34	8	0	8	0	26	-,E→G,-,E→E	Yes
Clostridium_celerecrescens_61145	1439385	JPME01000008	261982	29354.3.peg.1324	CDS	bi	1D	C	-,C,-,T	40	25	0	15	0	25	-,A→A,-,A→T	Yes	n.d.	n.d.	0	n.d.	n.d.	n.d.	n.d.	n.d.	n.d.	n.d.	n.d.	0	n.d.	n.d.	n.d.	n.d.	n.d.	n.d.
Clostridium_celerecrescens_61145	1439399	JPME01000008	261996	29354.3.peg.1324	CDS	bi	1D	T	A,-,-,T	34	18	18	0	0	16	H→L,-,-,H→H	Yes	n.d.	n.d.	0	n.d.	n.d.	n.d.	n.d.	n.d.	n.d.	A,-,-,T	106	12	12	0	0	94	H→L,-,-,H→H	Yes
Clostridium_celerecrescens_61145	1448355	JPME01000008	270952	29354.3.peg.1333	CDS	bi	1D	T	-,C,-,T	33	17	0	17	0	16	-,K→R,-,K→K	Yes	n.d.	n.d.	0	n.d.	n.d.	n.d.	n.d.	n.d.	n.d.	n.d.	n.d.	0	n.d.	n.d.	n.d.	n.d.	n.d.	n.d.
Clostridium_celerecrescens_61145	1449809	JPME01000008	272406	29354.3.peg.1334	CDS	bi	3D	A	A,-,G,-	29	16	13	0	16	0	I→I,-,I→M,-	Yes	A,-,G,-	72	45	27	0	45	0	I→I,-,I→M,-	Yes	A,-,G,-	115	59	56	0	59	0	I→I,-,I→M,-	Yes
Clostridium_celerecrescens_61145	1449918	JPME01000008	272515	29354.3.peg.1334	CDS	bi	1D	G	-,C,G,-	38	19	0	19	19	0	-,V→L,V→V,-	Yes	n.d.	n.d.	0	n.d.	n.d.	n.d.	n.d.	n.d.	n.d.	-,C,G,-	136	53	0	53	83	0	-,V→L,V→V,-	Yes
Clostridium_celerecrescens_61145	1460305	JPME01000009	9453	29354.3.peg.1346	CDS	bi	1D	T	A,-,-,T	25	16	16	0	0	9	E→V,-,-,E→E	Yes	n.d.	n.d.	0	n.d.	n.d.	n.d.	n.d.	n.d.	n.d.	n.d.	n.d.	0	n.d.	n.d.	n.d.	n.d.	n.d.	n.d.
Clostridium_celerecrescens_61145	1460318	JPME01000009	9466	29354.3.peg.1346	CDS	bi	1D	A	A,C,-,-	22	12	10	12	0	0	Y→Y,Y→D,-,-	Yes	n.d.	n.d.	0	n.d.	n.d.	n.d.	n.d.	n.d.	n.d.	n.d.	n.d.	0	n.d.	n.d.	n.d.	n.d.	n.d.	n.d.
Clostridium_celerecrescens_61145	1460495	JPME01000009	9643	29354.3.peg.1346	CDS	bi	1D	T	-,C,-,T	2	1	0	1	0	1	-,S→G,-,S→S	Yes	n.d.	n.d.	0	n.d.	n.d.	n.d.	n.d.	n.d.	n.d.	n.d.	n.d.	0	n.d.	n.d.	n.d.	n.d.	n.d.	n.d.
Clostridium_celerecrescens_61145	1460680	JPME01000009	9828	29354.3.peg.1346	CDS	bi	1D	T	-,-,G,T	28	14	0	0	14	14	-,-,E→A,E→E	Yes	n.d.	n.d.	0	n.d.	n.d.	n.d.	n.d.	n.d.	n.d.	n.d.	n.d.	0	n.d.	n.d.	n.d.	n.d.	n.d.	n.d.
Clostridium_celerecrescens_61145	1460891	JPME01000009	10039	29354.3.peg.1346	CDS	bi	1D	T	-,C,-,T	26	20	0	20	0	6	-,T→A,-,T→T	Yes	n.d.	n.d.	0	n.d.	n.d.	n.d.	n.d.	n.d.	n.d.	n.d.	n.d.	0	n.d.	n.d.	n.d.	n.d.	n.d.	n.d.
Clostridium_celerecrescens_61145	1460924	JPME01000009	10072	29354.3.peg.1346	CDS	bi	1D	T	-,-,G,T	25	17	0	0	17	8	-,-,N→H,N→N	Yes	n.d.	n.d.	0	n.d.	n.d.	n.d.	n.d.	n.d.	n.d.	n.d.	n.d.	0	n.d.	n.d.	n.d.	n.d.	n.d.	n.d.
Clostridium_celerecrescens_61145	1467818	JPME01000009	16966	29354.3.peg.1351	CDS	bi	1D	G	A,-,G,-	19	14	14	0	5	0	H→Y,-,H→H,-	Yes	n.d.	n.d.	0	n.d.	n.d.	n.d.	n.d.	n.d.	n.d.	n.d.	n.d.	0	n.d.	n.d.	n.d.	n.d.	n.d.	n.d.
Clostridium_celerecrescens_61145	1467844	JPME01000009	16992	29354.3.peg.1351	CDS	bi	1D	T	A,-,-,T	24	22	22	0	0	2	K→I,-,-,K→K	Yes	n.d.	n.d.	0	n.d.	n.d.	n.d.	n.d.	n.d.	n.d.	A,-,-,T	85	39	39	0	0	46	K→I,-,-,K→K	Yes
Clostridium_celerecrescens_61145	144081	JPME01000002	109501	29354.3.peg.138	CDS	bi	1D	A	A,-,-,T	20	14	6	0	0	14	T→T,-,-,T→S	Yes	A,-,-,T	37	19	18	0	0	19	T→T,-,-,T→S	Yes	A,-,-,T	77	41	36	0	0	41	T→T,-,-,T→S	Yes
Clostridium_celerecrescens_61145	1495893	JPME01000010	9625	29354.3.peg.1381	CDS	bi	1D	T	-,C,-,T	30	22	0	22	0	8	-,S→G,-,S→S	Yes	n.d.	n.d.	0	n.d.	n.d.	n.d.	n.d.	n.d.	n.d.	-,C,-,T	33	21	0	21	0	12	-,S→G,-,S→S	Yes
Clostridium_celerecrescens_61145	1496842	JPME01000010	10574	29354.3.peg.1381	CDS	bi	3D	C	-,C,G,-	35	22	0	13	22	0	-,K→K,K→N,-	Yes	-,C,G,-	44	27	0	17	27	0	-,K→K,K→N,-	Yes	-,C,G,-	81	32	0	49	32	0	-,K→K,K→N,-	Yes
Clostridium_celerecrescens_61145	1497511	JPME01000010	11243	29354.3.peg.1382	CDS	bi	1D	G	-,-,G,T	20	12	0	0	8	12	-,-,L→L,L→I	Yes	-,-,G,T	18	5	0	0	13	5	-,-,L→L,L→I	Yes	-,-,G,T	37	14	0	0	23	14	-,-,L→L,L→I	Yes
Clostridium_celerecrescens_61145	1497857	JPME01000010	11589	29354.3.peg.1382	CDS	bi	3D	T	-,-,G,T	10	6	0	0	6	4	-,-,K→N,K→K	Yes	n.d.	n.d.	0	n.d.	n.d.	n.d.	n.d.	n.d.	n.d.	-,-,G,T	45	17	0	0	17	28	-,-,K→N,K→K	Yes
Clostridium_celerecrescens_61145	1498604	JPME01000010	12336	29354.3.peg.1383	CDS	bi	1D	A	A,-,G,-	16	9	7	0	9	0	V→V,-,V→A,-	Yes	n.d.	n.d.	0	n.d.	n.d.	n.d.	n.d.	n.d.	n.d.	A,-,G,-	50	10	40	0	10	0	V→V,-,V→A,-	Yes
Clostridium_celerecrescens_61145	1499590	JPME01000010	13322	29354.3.peg.1383	CDS	bi	3D	T	A,-,-,T	16	13	13	0	0	3	E→D,-,-,E→E	Yes	n.d.	n.d.	0	n.d.	n.d.	n.d.	n.d.	n.d.	n.d.	n.d.	n.d.	0	n.d.	n.d.	n.d.	n.d.	n.d.	n.d.
Clostridium_celerecrescens_61145	1501595	JPME01000010	15327	29354.3.peg.1383	CDS	bi	1D	T	-,C,-,T	20	13	0	13	0	7	-,Q→R,-,Q→Q	Yes	n.d.	n.d.	0	n.d.	n.d.	n.d.	n.d.	n.d.	n.d.	n.d.	n.d.	0	n.d.	n.d.	n.d.	n.d.	n.d.	n.d.
Clostridium_celerecrescens_61145	1501629	JPME01000010	15361	29354.3.peg.1383	CDS	bi	1D	A	A,-,-,T	16	10	6	0	0	10	S→S,-,-,S→T	Yes	n.d.	n.d.	0	n.d.	n.d.	n.d.	n.d.	n.d.	n.d.	n.d.	n.d.	0	n.d.	n.d.	n.d.	n.d.	n.d.	n.d.
Clostridium_celerecrescens_61145	1503644	JPME01000010	17376	29354.3.peg.1383	CDS	bi	1D	G	A,-,G,-	21	12	12	0	9	0	A→V,-,A→A,-	Yes	A,-,G,-	24	1	1	0	23	0	A→V,-,A→A,-	Yes	A,-,G,-	50	3	3	0	47	0	A→V,-,A→A,-	Yes
Clostridium_celerecrescens_61145	1503978	JPME01000010	17710	29354.3.peg.1384	CDS	bi	1D	C	-,C,-,T	29	21	0	8	0	21	-,V→V,-,V→I	Yes	n.d.	n.d.	0	n.d.	n.d.	n.d.	n.d.	n.d.	n.d.	-,C,-,T	125	69	0	56	0	69	-,V→V,-,V→I	Yes
Clostridium_celerecrescens_61145	1504231	JPME01000010	17963	29354.3.peg.1384	CDS	bi	3D	A	A,-,-,T	7	6	1	0	0	6	D→D,-,-,D→E	Yes	n.d.	n.d.	0	n.d.	n.d.	n.d.	n.d.	n.d.	n.d.	A,-,-,T	116	70	46	0	0	70	D→D,-,-,D→E	Yes
Clostridium_celerecrescens_61145	1505658	JPME01000010	19390	29354.3.peg.1384	CDS	bi	1D	T	A,-,-,T	10	5	5	0	0	5	T→S,-,-,T→T	Yes	n.d.	n.d.	0	n.d.	n.d.	n.d.	n.d.	n.d.	n.d.	n.d.	n.d.	0	n.d.	n.d.	n.d.	n.d.	n.d.	n.d.
Clostridium_celerecrescens_61145	1508070	JPME01000010	21802	29354.3.peg.1384	CDS	bi	1D	T	-,-,G,T	43	27	0	0	27	16	-,-,N→H,N→N	Yes	n.d.	n.d.	0	n.d.	n.d.	n.d.	n.d.	n.d.	n.d.	n.d.	n.d.	0	n.d.	n.d.	n.d.	n.d.	n.d.	n.d.
Clostridium_celerecrescens_61145	1511520	JPME01000010	25252	29354.3.peg.1388	CDS	bi	1D	T	-,C,-,T	40	26	0	26	0	14	-,K→R,-,K→K	Yes	-,C,-,T	45	19	0	19	0	26	-,K→R,-,K→K	Yes	-,C,-,T	76	31	0	31	0	45	-,K→R,-,K→K	Yes
Clostridium_celerecrescens_61145	1512275	JPME01000010	26007	29354.3.peg.1389	CDS	bi	1D	C	A,C,-,-	19	13	13	6	0	0	A→S,A→A,-,-	Yes	n.d.	n.d.	0	n.d.	n.d.	n.d.	n.d.	n.d.	n.d.	n.d.	n.d.	0	n.d.	n.d.	n.d.	n.d.	n.d.	n.d.
Clostridium_celerecrescens_61145	1512662	JPME01000010	26394	29354.3.peg.1389	CDS	bi	1D	G	-,C,G,-	36	19	0	19	17	0	-,Q→E,Q→Q,-	Yes	n.d.	n.d.	0	n.d.	n.d.	n.d.	n.d.	n.d.	n.d.	-,C,G,-	56	5	0	5	51	0	-,Q→E,Q→Q,-	Yes
Clostridium_celerecrescens_61145	1513614	JPME01000010	27346	29354.3.peg.1391	CDS	bi	1D	A	A,-,G,-	21	13	8	0	13	0	K→K,-,K→R,-	Yes	n.d.	n.d.	0	n.d.	n.d.	n.d.	n.d.	n.d.	n.d.	n.d.	n.d.	0	n.d.	n.d.	n.d.	n.d.	n.d.	n.d.
Clostridium_celerecrescens_61145	16651	JPME01000001	16651	29354.3.peg.14	CDS	bi	1D	G	A,-,G,-	15	11	11	0	4	0	P→L,-,P→P,-	Yes	n.d.	n.d.	0	n.d.	n.d.	n.d.	n.d.	n.d.	n.d.	n.d.	n.d.	0	n.d.	n.d.	n.d.	n.d.	n.d.	n.d.
Clostridium_celerecrescens_61145	1533124	JPME01000010	46856	29354.3.peg.1405	CDS	bi	1D	T	A,-,-,T	23	12	12	0	0	11	I→F,-,-,I→I	Yes	n.d.	n.d.	0	n.d.	n.d.	n.d.	n.d.	n.d.	n.d.	n.d.	n.d.	0	n.d.	n.d.	n.d.	n.d.	n.d.	n.d.
Clostridium_celerecrescens_61145	1537410	JPME01000010	51142	29354.3.peg.1409	CDS	bi	1D	G	A,-,G,-	25	18	18	0	7	0	G→E,-,G→G,-	Yes	A,-,G,-	40	20	20	0	20	0	G→E,-,G→G,-	Yes	A,-,G,-	65	19	19	0	46	0	G→E,-,G→G,-	Yes
Clostridium_celerecrescens_61145	1537907	JPME01000010	51639	29354.3.peg.1410	CDS	bi	1D	C	-,C,-,T	31	20	0	11	0	20	-,T→T,-,T→I	Yes	n.d.	n.d.	0	n.d.	n.d.	n.d.	n.d.	n.d.	n.d.	-,C,-,T	49	9	0	40	0	9	-,T→T,-,T→I	Yes
Clostridium_celerecrescens_61145	1538471	JPME01000010	52203	29354.3.peg.1411	CDS	bi	1D	C	A,C,-,-	32	27	27	5	0	0	L→I,L→L,-,-	Yes	A,C,-,-	13	2	2	11	0	0	L→I,L→L,-,-	Yes	A,C,-,-	68	10	10	58	0	0	L→I,L→L,-,-	Yes
Clostridium_celerecrescens_61145	1538518	JPME01000010	52250	29354.3.peg.1411	CDS	bi	3D	C	-,C,G,-	41	29	0	12	29	0	-,F→F,F→L,-	Yes	-,C,G,-	15	5	0	10	5	0	-,F→F,F→L,-	Yes	-,C,G,-	60	18	0	42	18	0	-,F→F,F→L,-	Yes
Clostridium_celerecrescens_61145	1540947	JPME01000010	54679	29354.3.peg.1412	CDS	bi	1D	G	A,-,G,-	23	12	12	0	11	0	G→E,-,G→G,-	Yes	n.d.	n.d.	0	n.d.	n.d.	n.d.	n.d.	n.d.	n.d.	n.d.	n.d.	0	n.d.	n.d.	n.d.	n.d.	n.d.	n.d.
Clostridium_celerecrescens_61145	1541812	JPME01000010	55544	29354.3.peg.1413	CDS	bi	1D	A	A,C,-,-	15	9	6	9	0	0	N→N,N→H,-,-	Yes	A,C,-,-	26	12	14	12	0	0	N→N,N→H,-,-	Yes	A,C,-,-	68	31	37	31	0	0	N→N,N→H,-,-	Yes
Clostridium_celerecrescens_61145	1542155	JPME01000010	55887	29354.3.peg.1413	CDS	bi	1D	C	A,C,-,-	11	2	2	9	0	0	T→N,T→T,-,-	Yes	n.d.	n.d.	0	n.d.	n.d.	n.d.	n.d.	n.d.	n.d.	A,C,-,-	44	39	39	5	0	0	T→N,T→T,-,-	Yes
Clostridium_celerecrescens_61145	1543975	JPME01000010	57707	29354.3.peg.1415	CDS	bi	3D	G	A,-,G,-	24	12	12	0	12	0	M→I,-,M→M,-	Yes	A,-,G,-	63	4	4	0	59	0	M→I,-,M→M,-	Yes	n.d.	n.d.	0	n.d.	n.d.	n.d.	n.d.	n.d.	n.d.
Clostridium_celerecrescens_61145	1544147	JPME01000010	57879	29354.3.peg.1415	CDS	bi	1D	G	-,-,G,T	14	8	0	0	6	8	-,-,A→A,A→S	Yes	-,-,G,T	28	2	0	0	26	2	-,-,A→A,A→S	Yes	-,-,G,T	66	6	0	0	60	6	-,-,A→A,A→S	Yes
Clostridium_celerecrescens_61145	1547047	JPME01000010	60779	29354.3.peg.1418	CDS	bi	3D	C	-,C,-,T	32	19	0	13	0	19	-,M→M,-,M→I	Yes	-,C,-,T	63	59	0	4	0	59	-,M→M,-,M→I	Yes	-,C,-,T	96	69	0	27	0	69	-,M→M,-,M→I	Yes
Clostridium_celerecrescens_61145	1548734	JPME01000010	62466	29354.3.peg.1420	CDS	bi	1D	T	-,C,-,T	24	17	0	17	0	7	-,N→D,-,N→N	Yes	n.d.	n.d.	0	n.d.	n.d.	n.d.	n.d.	n.d.	n.d.	n.d.	n.d.	0	n.d.	n.d.	n.d.	n.d.	n.d.	n.d.
Clostridium_celerecrescens_61145	1549087	JPME01000010	62819	29354.3.peg.1420	CDS	bi	1D	C	-,C,-,T	19	4	0	15	0	4	-,C→C,-,C→Y	Yes	-,C,-,T	17	7	0	10	0	7	-,C→C,-,C→Y	Yes	-,C,-,T	52	38	0	14	0	38	-,C→C,-,C→Y	Yes
Clostridium_celerecrescens_61145	1551342	JPME01000010	65074	29354.3.peg.1423	CDS	bi	1D	T	-,C,-,T	19	13	0	13	0	6	-,H→R,-,H→H	Yes	n.d.	n.d.	0	n.d.	n.d.	n.d.	n.d.	n.d.	n.d.	-,C,-,T	85	49	0	49	0	36	-,H→R,-,H→H	Yes
Clostridium_celerecrescens_61145	1552482	JPME01000010	66214	29354.3.peg.1424	CDS	bi	1D	C	-,C,-,T	16	10	0	6	0	10	-,G→G,-,G→D	Yes	n.d.	n.d.	0	n.d.	n.d.	n.d.	n.d.	n.d.	n.d.	n.d.	n.d.	0	n.d.	n.d.	n.d.	n.d.	n.d.	n.d.
Clostridium_celerecrescens_61145	1552846	JPME01000010	66578	29354.3.peg.1424	CDS	bi	2D	C	A,-,-,T	10	10	4	0	0	6	V→L,-,-,V→I	Yes	n.d.	n.d.	0	n.d.	n.d.	n.d.	n.d.	n.d.	n.d.	n.d.	n.d.	0	n.d.	n.d.	n.d.	n.d.	n.d.	n.d.
Clostridium_celerecrescens_61145	1553777	JPME01000010	67509	29354.3.peg.1425	CDS	bi	1D	G	A,-,G,-	34	19	19	0	15	0	A→V,-,A→A,-	Yes	n.d.	n.d.	0	n.d.	n.d.	n.d.	n.d.	n.d.	n.d.	n.d.	n.d.	0	n.d.	n.d.	n.d.	n.d.	n.d.	n.d.
Clostridium_celerecrescens_61145	1555115	JPME01000010	68847	29354.3.peg.1428	CDS	bi	1D	T	-,C,-,T	24	16	0	16	0	8	-,N→S,-,N→N	Yes	n.d.	n.d.	0	n.d.	n.d.	n.d.	n.d.	n.d.	n.d.	n.d.	n.d.	0	n.d.	n.d.	n.d.	n.d.	n.d.	n.d.
Clostridium_celerecrescens_61145	1555391	JPME01000010	69123	29354.3.peg.1428	CDS	bi	1D	T	-,C,-,T	34	24	0	24	0	10	-,K→R,-,K→K	Yes	n.d.	n.d.	0	n.d.	n.d.	n.d.	n.d.	n.d.	n.d.	-,C,-,T	75	10	0	10	0	65	-,K→R,-,K→K	Yes
Clostridium_celerecrescens_61145	1555696	JPME01000010	69428	29354.3.peg.1429	CDS	bi	2D	T	-,-,G,T	27	18	0	0	18	9	-,-,M→L,M→M	Yes	n.d.	n.d.	0	n.d.	n.d.	n.d.	n.d.	n.d.	n.d.	n.d.	n.d.	0	n.d.	n.d.	n.d.	n.d.	n.d.	n.d.
Clostridium_celerecrescens_61145	1555905	JPME01000010	69637	29354.3.peg.1429	CDS	bi	1D	A	A,-,-,T	44	24	20	0	0	24	V→V,-,-,V→E	Yes	n.d.	n.d.	0	n.d.	n.d.	n.d.	n.d.	n.d.	n.d.	n.d.	n.d.	0	n.d.	n.d.	n.d.	n.d.	n.d.	n.d.
Clostridium_celerecrescens_61145	148014	JPME01000002	113434	29354.3.peg.143	CDS	bi	1D	A	A,C,-,-	29	20	9	20	0	0	N→N,N→T,-,-	Yes	A,C,-,-	54	40	14	40	0	0	N→N,N→T,-,-	Yes	A,C,-,-	103	57	46	57	0	0	N→N,N→T,-,-	Yes
Clostridium_celerecrescens_61145	148272	JPME01000002	113692	29354.3.peg.143	CDS	bi	1D	T	-,C,-,T	23	14	0	14	0	9	-,V→A,-,V→V	Yes	-,C,-,T	25	13	0	13	0	12	-,V→A,-,V→V	Yes	-,C,-,T	136	75	0	75	0	61	-,V→A,-,V→V	Yes
Clostridium_celerecrescens_61145	1556590	JPME01000010	70322	29354.3.peg.1430	CDS	bi	1D	T	-,C,-,T	47	28	0	28	0	19	-,K→R,-,K→K	Yes	n.d.	n.d.	0	n.d.	n.d.	n.d.	n.d.	n.d.	n.d.	n.d.	n.d.	0	n.d.	n.d.	n.d.	n.d.	n.d.	n.d.
Clostridium_celerecrescens_61145	1556920	JPME01000010	70652	29354.3.peg.1431	CDS	bi	3D	T	-,-,G,T	42	23	0	0	23	19	-,-,E→D,E→E	Yes	n.d.	n.d.	0	n.d.	n.d.	n.d.	n.d.	n.d.	n.d.	n.d.	n.d.	0	n.d.	n.d.	n.d.	n.d.	n.d.	n.d.
Clostridium_celerecrescens_61145	1557068	JPME01000010	70800	29354.3.peg.1431	CDS	bi	1D	T	-,C,-,T	26	13	0	13	0	13	-,Y→C,-,Y→Y	Yes	n.d.	n.d.	0	n.d.	n.d.	n.d.	n.d.	n.d.	n.d.	n.d.	n.d.	0	n.d.	n.d.	n.d.	n.d.	n.d.	n.d.
Clostridium_celerecrescens_61145	1557135	JPME01000010	70867	29354.3.peg.1431	CDS	bi	2D	T	-,C,-,T	18	9	0	9	0	9	-,M→V,-,M→M	Yes	n.d.	n.d.	0	n.d.	n.d.	n.d.	n.d.	n.d.	n.d.	n.d.	n.d.	0	n.d.	n.d.	n.d.	n.d.	n.d.	n.d.
Clostridium_celerecrescens_61145	1557422	JPME01000010	71154	29354.3.peg.1431	CDS	bi	1D	C	-,C,-,T	22	12	0	10	0	12	-,R→R,-,R→K	Yes	-,C,-,T	17	16	0	1	0	16	-,R→R,-,R→K	Yes	n.d.	n.d.	0	n.d.	n.d.	n.d.	n.d.	n.d.	n.d.
Clostridium_celerecrescens_61145	1559069	JPME01000010	72801	29354.3.peg.1433	CDS	bi	2D	T	-,C,-,T	28	23	0	23	0	5	-,R→G,-,R→R	Yes	n.d.	n.d.	0	n.d.	n.d.	n.d.	n.d.	n.d.	n.d.	-,C,-,T	66	9	0	9	0	57	-,R→G,-,R→R	Yes
Clostridium_celerecrescens_61145	1559341	JPME01000010	73073	29354.3.peg.1433	CDS	bi	1D	A	A,-,-,T	33	24	9	0	0	24	V→V,-,-,V→D	Yes	n.d.	n.d.	0	n.d.	n.d.	n.d.	n.d.	n.d.	n.d.	n.d.	n.d.	0	n.d.	n.d.	n.d.	n.d.	n.d.	n.d.
Clostridium_celerecrescens_61145	1559886	JPME01000010	73618	29354.3.peg.1434	CDS	bi	3D	T	A,-,-,T	7	4	4	0	0	3	Q→H,-,-,Q→Q	Yes	n.d.	n.d.	0	n.d.	n.d.	n.d.	n.d.	n.d.	n.d.	A,-,-,T	22	10	10	0	0	12	Q→H,-,-,Q→Q	Yes
Clostridium_celerecrescens_61145	1562377	JPME01000010	76109	29354.3.peg.1435	CDS	bi	3D	G	-,-,G,T	31	24	0	0	7	24	-,-,K→K,K→N	Yes	n.d.	n.d.	0	n.d.	n.d.	n.d.	n.d.	n.d.	n.d.	-,-,G,T	108	67	0	0	41	67	-,-,K→K,K→N	Yes
Clostridium_celerecrescens_61145	1561648	JPME01000010	75380	29354.3.peg.1435	CDS	bi	3D	A	-,C,G,-	30	30	0	13	17	0	-,I→I,I→M,-	Yes	n.d.	n.d.	0	n.d.	n.d.	n.d.	n.d.	n.d.	n.d.	n.d.	n.d.	0	n.d.	n.d.	n.d.	n.d.	n.d.	n.d.
Clostridium_celerecrescens_61145	1561665	JPME01000010	75397	29354.3.peg.1435	CDS	bi	1D	C	A,C,-,-	18	9	9	9	0	0	P→Q,P→P,-,-	Yes	n.d.	n.d.	0	n.d.	n.d.	n.d.	n.d.	n.d.	n.d.	n.d.	n.d.	0	n.d.	n.d.	n.d.	n.d.	n.d.	n.d.
Clostridium_celerecrescens_61145	1562887	JPME01000010	76619	29354.3.peg.1436	CDS	bi	1D	G	-,-,G,T	37	17	0	0	20	17	-,-,A→A,A→D	Yes	n.d.	n.d.	0	n.d.	n.d.	n.d.	n.d.	n.d.	n.d.	-,-,G,T	114	65	0	0	49	65	-,-,A→A,A→D	Yes
Clostridium_celerecrescens_61145	1563253	JPME01000010	76985	29354.3.peg.1437	CDS	bi	1D	T	A,-,-,T	29	23	23	0	0	6	N→I,-,-,N→N	Yes	n.d.	n.d.	0	n.d.	n.d.	n.d.	n.d.	n.d.	n.d.	A,-,-,T	118	66	66	0	0	52	N→I,-,-,N→N	Yes
Clostridium_celerecrescens_61145	1563282	JPME01000010	77014	29354.3.peg.1437	CDS	bi	3D	C	A,C,-,-	26	13	13	13	0	0	M→I,M→M,-,-	Yes	A,C,-,-	68	1	1	67	0	0	M→I,M→M,-,-	Yes	A,C,-,-	97	40	40	57	0	0	M→I,M→M,-,-	Yes
Clostridium_celerecrescens_61145	1563592	JPME01000010	77324	29354.3.peg.1438	CDS	bi	2D	C	A,C,-,-	19	10	10	9	0	0	V→L,V→V,-,-	Yes	n.d.	n.d.	0	n.d.	n.d.	n.d.	n.d.	n.d.	n.d.	A,C,-,-	80	9	9	71	0	0	V→L,V→V,-,-	Yes
Clostridium_celerecrescens_61145	1563817	JPME01000010	77549	29354.3.peg.1438	CDS	bi	2D	C	-,C,-,T	33	20	0	13	0	20	-,V→V,-,V→I	Yes	n.d.	n.d.	0	n.d.	n.d.	n.d.	n.d.	n.d.	n.d.	n.d.	n.d.	0	n.d.	n.d.	n.d.	n.d.	n.d.	n.d.
Clostridium_celerecrescens_61145	1563847	JPME01000010	77579	29354.3.peg.1438	CDS	bi	1D	T	-,C,-,T	38	19	0	19	0	19	-,I→V,-,I→I	Yes	-,C,-,T	66	5	0	5	0	61	-,I→V,-,I→I	Yes	-,C,-,T	77	9	0	9	0	68	-,I→V,-,I→I	Yes
Clostridium_celerecrescens_61145	1564203	JPME01000010	77935	29354.3.peg.1438	CDS	bi	1D	G	A,-,G,-	16	11	11	0	5	0	A→V,-,A→A,-	Yes	n.d.	n.d.	0	n.d.	n.d.	n.d.	n.d.	n.d.	n.d.	n.d.	n.d.	0	n.d.	n.d.	n.d.	n.d.	n.d.	n.d.
Clostridium_celerecrescens_61145	1571084	JPME01000010	84816	29354.3.peg.1445	CDS	bi	1D	C	-,C,-,T	36	26	0	10	0	26	-,R→R,-,R→Q	Yes	-,C,-,T	51	34	0	17	0	34	-,R→R,-,R→Q	Yes	-,C,-,T	99	64	0	35	0	64	-,R→R,-,R→Q	Yes
Clostridium_celerecrescens_61145	1571136	JPME01000010	84868	29354.3.peg.1445	CDS	bi	1D	T	A,-,-,T	26	14	14	0	0	12	T→S,-,-,T→T	Yes	n.d.	n.d.	0	n.d.	n.d.	n.d.	n.d.	n.d.	n.d.	n.d.	n.d.	0	n.d.	n.d.	n.d.	n.d.	n.d.	n.d.
Clostridium_celerecrescens_61145	1571863	JPME01000010	85595	29354.3.peg.1445	CDS	bi	3D	A	A,C,-,-	27	15	12	15	0	0	N→N,N→K,-,-	Yes	A,C,-,-	32	16	16	16	0	0	N→N,N→K,-,-	Yes	A,C,-,-	59	22	37	22	0	0	N→N,N→K,-,-	Yes
Clostridium_celerecrescens_61145	1573068	JPME01000010	86800	29354.3.peg.1447	CDS	bi	1D	C	-,C,-,T	26	15	0	11	0	15	-,V→V,-,V→I	Yes	-,C,-,T	32	29	0	3	0	29	-,V→V,-,V→I	Yes	-,C,-,T	93	43	0	50	0	43	-,V→V,-,V→I	Yes
Clostridium_celerecrescens_61145	1574111	JPME01000010	87843	29354.3.peg.1449	CDS	bi	3D	A	A,-,-,T	22	15	7	0	0	15	D→D,-,-,D→E	Yes	A,-,-,T	25	9	16	0	0	9	D→D,-,-,D→E	Yes	A,-,-,T	69	32	37	0	0	32	D→D,-,-,D→E	Yes
Clostridium_celerecrescens_61145	1574221	JPME01000010	87953	29354.3.peg.1449	CDS	bi	1D	T	-,C,-,T	24	12	0	12	0	12	-,S→G,-,S→S	Yes	-,C,-,T	23	6	0	6	0	17	-,S→G,-,S→S	Yes	-,C,-,T	94	43	0	43	0	51	-,S→G,-,S→S	Yes
Clostridium_celerecrescens_61145	1574334	JPME01000010	88066	29354.3.peg.1449	CDS	bi	1D	A	A,-,-,T	43	23	20	0	0	23	F→F,-,-,F→Y	Yes	n.d.	n.d.	0	n.d.	n.d.	n.d.	n.d.	n.d.	n.d.	A,-,-,T	113	32	81	0	0	32	F→F,-,-,F→Y	Yes
Clostridium_celerecrescens_61145	1576234	JPME01000010	89966	29354.3.peg.1451	CDS	bi	1D	A	A,C,-,-	30	10	20	10	0	0	Q→Q,Q→P,-,-	Yes	A,C,-,-	34	19	15	19	0	0	Q→Q,Q→P,-,-	Yes	A,C,-,-	52	24	28	24	0	0	Q→Q,Q→P,-,-	Yes
Clostridium_celerecrescens_61145	1578144	JPME01000010	91876	29354.3.peg.1454	CDS	bi	1D	T	-,C,-,T	19	12	0	12	0	7	-,T→A,-,T→T	Yes	n.d.	n.d.	0	n.d.	n.d.	n.d.	n.d.	n.d.	n.d.	-,C,-,T	89	36	0	36	0	53	-,T→A,-,T→T	Yes
Clostridium_celerecrescens_61145	1578420	JPME01000010	92152	29354.3.peg.1454	CDS	bi	1D	T	-,C,-,T	22	13	0	13	0	9	-,T→A,-,T→T	Yes	-,C,-,T	64	43	0	43	0	21	-,T→A,-,T→T	Yes	n.d.	n.d.	0	n.d.	n.d.	n.d.	n.d.	n.d.	n.d.
Clostridium_celerecrescens_61145	1578483	JPME01000010	92215	29354.3.peg.1454	CDS	bi	1D	T	-,C,-,T	19	15	0	15	0	4	-,T→A,-,T→T	Yes	n.d.	n.d.	0	n.d.	n.d.	n.d.	n.d.	n.d.	n.d.	-,C,-,T	27	15	0	15	0	12	-,T→A,-,T→T	Yes
Clostridium_celerecrescens_61145	1578527	JPME01000010	92259	29354.3.peg.1454	CDS	bi	1D	T	A,-,-,T	35	19	19	0	0	16	Y→F,-,-,Y→Y	Yes	n.d.	n.d.	0	n.d.	n.d.	n.d.	n.d.	n.d.	n.d.	n.d.	n.d.	0	n.d.	n.d.	n.d.	n.d.	n.d.	n.d.
Clostridium_celerecrescens_61145	1578548	JPME01000010	92280	29354.3.peg.1454	CDS	bi	1D	T	-,-,G,T	31	21	0	0	21	10	-,-,D→A,D→D	Yes	n.d.	n.d.	0	n.d.	n.d.	n.d.	n.d.	n.d.	n.d.	n.d.	n.d.	0	n.d.	n.d.	n.d.	n.d.	n.d.	n.d.
Clostridium_celerecrescens_61145	1578742	JPME01000010	92474	29354.3.peg.1455	CDS	bi	1D	C	-,C,-,T	18	9	0	9	0	9	-,G→G,-,G→E	Yes	n.d.	n.d.	0	n.d.	n.d.	n.d.	n.d.	n.d.	n.d.	-,C,-,T	71	37	0	34	0	37	-,G→G,-,G→E	Yes
Clostridium_celerecrescens_61145	1580778	JPME01000010	94510	29354.3.peg.1457	CDS	bi	1D	G	A,-,G,-	16	10	10	0	6	0	A→V,-,A→A,-	Yes	n.d.	n.d.	0	n.d.	n.d.	n.d.	n.d.	n.d.	n.d.	A,-,G,-	78	40	40	0	38	0	A→V,-,A→A,-	Yes
Clostridium_celerecrescens_61145	1581336	JPME01000010	95068	29354.3.peg.1458	CDS	bi	2D	G	-,-,G,T	38	34	0	0	4	34	-,-,L→L,L→M	Yes	-,-,G,T	36	22	0	0	14	22	-,-,L→L,L→M	Yes	-,-,G,T	96	74	0	0	22	74	-,-,L→L,L→M	Yes
Clostridium_celerecrescens_61145	1582487	JPME01000010	96219	29354.3.peg.1460	CDS	bi	1D	A	A,-,G,-	23	13	10	0	13	0	V→V,-,V→A,-	Yes	n.d.	n.d.	0	n.d.	n.d.	n.d.	n.d.	n.d.	n.d.	A,-,G,-	47	1	46	0	1	0	V→V,-,V→A,-	Yes
Clostridium_celerecrescens_61145	1582851	JPME01000010	96583	29354.3.peg.1461	CDS	bi	1D	T	-,C,-,T	39	26	0	26	0	13	-,H→R,-,H→H	Yes	-,C,-,T	55	2	0	2	0	53	-,H→R,-,H→H	Yes	-,C,-,T	130	53	0	53	0	77	-,H→R,-,H→H	Yes
Clostridium_celerecrescens_61145	1583445	JPME01000010	97177	29354.3.peg.1462	CDS	bi	1D	T	-,C,-,T	5	1	0	1	0	4	-,K→E,-,K→K	Yes	-,C,-,T	41	28	0	28	0	13	-,K→E,-,K→K	Yes	-,C,-,T	82	41	0	41	0	41	-,K→E,-,K→K	Yes
Clostridium_celerecrescens_61145	1588128	JPME01000010	101860	29354.3.peg.1468	CDS	bi	2D	G	-,-,G,T	24	13	0	0	11	13	-,-,L→L,L→M	Yes	n.d.	n.d.	0	n.d.	n.d.	n.d.	n.d.	n.d.	n.d.	n.d.	n.d.	0	n.d.	n.d.	n.d.	n.d.	n.d.	n.d.
Clostridium_celerecrescens_61145	1589584	JPME01000010	103316	29354.3.peg.1470	CDS	bi	1D	C	-,C,-,T	29	15	0	14	0	15	-,E→E,-,E→K	Yes	n.d.	n.d.	0	n.d.	n.d.	n.d.	n.d.	n.d.	n.d.	-,C,-,T	82	26	0	56	0	26	-,E→E,-,E→K	Yes
Clostridium_celerecrescens_61145	1594400	JPME01000010	108132	29354.3.peg.1478	CDS	bi	1D	T	-,-,G,T	35	21	0	0	21	14	-,-,I→L,I→I	Yes	n.d.	n.d.	0	n.d.	n.d.	n.d.	n.d.	n.d.	n.d.	-,-,G,T	110	46	0	0	46	64	-,-,I→L,I→I	Yes
Clostridium_celerecrescens_61145	1595294	JPME01000010	109026	29354.3.peg.1479	CDS	bi	1D	C	-,C,-,T	30	19	0	11	0	19	-,R→R,-,R→K	Yes	-,C,-,T	53	1	0	52	0	1	-,R→R,-,R→K	Yes	n.d.	n.d.	0	n.d.	n.d.	n.d.	n.d.	n.d.	n.d.
Clostridium_celerecrescens_61145	1600134	JPME01000010	113866	29354.3.peg.1480	CDS	bi	1D	G	A,-,G,-	27	12	12	0	15	0	T→I,-,T→T,-	Yes	n.d.	n.d.	0	n.d.	n.d.	n.d.	n.d.	n.d.	n.d.	A,-,G,-	129	77	77	0	52	0	T→I,-,T→T,-	Yes
Clostridium_celerecrescens_61145	1600242	JPME01000010	113974	29354.3.peg.1480	CDS	bi	1D	C	-,C,-,T	22	4	0	18	0	4	-,R→R,-,R→K	Yes	-,C,-,T	47	17	0	30	0	17	-,R→R,-,R→K	Yes	-,C,-,T	86	44	0	42	0	44	-,R→R,-,R→K	Yes
Clostridium_celerecrescens_61145	1610658	JPME01000010	124390	29354.3.peg.1487	CDS	bi	1D	C	-,C,-,T	8	6	0	2	0	6	-,D→D,-,D→N	Yes	n.d.	n.d.	0	n.d.	n.d.	n.d.	n.d.	n.d.	n.d.	-,C,-,T	49	20	0	29	0	20	-,D→D,-,D→N	Yes
Clostridium_celerecrescens_61145	1610672	JPME01000010	124404	29354.3.peg.1487	CDS	bi	1D	A	A,-,G,-	12	9	3	0	9	0	V→V,-,V→A,-	Yes	A,-,G,-	16	13	3	0	13	0	V→V,-,V→A,-	Yes	n.d.	n.d.	0	n.d.	n.d.	n.d.	n.d.	n.d.	n.d.
Clostridium_celerecrescens_61145	153957	JPME01000002	119377	29354.3.peg.149	CDS	bi	1D	G	A,-,G,-	25	16	16	0	9	0	E→K,-,E→E,-	Yes	n.d.	n.d.	0	n.d.	n.d.	n.d.	n.d.	n.d.	n.d.	n.d.	n.d.	0	n.d.	n.d.	n.d.	n.d.	n.d.	n.d.
Clostridium_celerecrescens_61145	153934	JPME01000002	119354	29354.3.peg.149	CDS	bi	1D	T	A,-,-,T	21	18	18	0	0	3	V→E,-,-,V→V	Yes	A,-,-,T	30	25	25	0	0	5	V→E,-,-,V→V	Yes	A,-,-,T	49	29	29	0	0	20	V→E,-,-,V→V	Yes
Clostridium_celerecrescens_61145	1614946	JPME01000010	128678	29354.3.peg.1492	CDS	bi	1D	C	-,C,-,T	35	2	0	33	0	2	-,S→S,-,S→F	Yes	-,C,-,T	29	20	0	9	0	20	-,S→S,-,S→F	Yes	-,C,-,T	50	9	0	41	0	9	-,S→S,-,S→F	Yes
Clostridium_celerecrescens_61145	1615027	JPME01000010	128759	29354.3.peg.1492	CDS	bi	1D	C	-,C,-,T	40	22	0	18	0	22	-,A→A,-,A→V	Yes	n.d.	n.d.	0	n.d.	n.d.	n.d.	n.d.	n.d.	n.d.	-,C,-,T	50	9	0	41	0	9	-,A→A,-,A→V	Yes
Clostridium_celerecrescens_61145	1615171	JPME01000010	128903	29354.3.peg.1492	CDS	bi	2D	C	-,C,-,T	17	11	0	6	0	11	-,S→S,-,S→L	Yes	n.d.	n.d.	0	n.d.	n.d.	n.d.	n.d.	n.d.	n.d.	n.d.	n.d.	0	n.d.	n.d.	n.d.	n.d.	n.d.	n.d.
Clostridium_celerecrescens_61145	1617438	JPME01000010	131170	29354.3.peg.1493	CDS	bi	1D	A	A,-,-,T	29	25	4	0	0	25	L→L,-,-,L→Q	Yes	n.d.	n.d.	0	n.d.	n.d.	n.d.	n.d.	n.d.	n.d.	n.d.	n.d.	0	n.d.	n.d.	n.d.	n.d.	n.d.	n.d.
Clostridium_celerecrescens_61145	1615370	JPME01000010	129102	29354.3.peg.1493	CDS	bi	3D	C	A,C,-,-	17	9	9	8	0	0	L→F,L→L,-,-	Yes	n.d.	n.d.	0	n.d.	n.d.	n.d.	n.d.	n.d.	n.d.	n.d.	n.d.	0	n.d.	n.d.	n.d.	n.d.	n.d.	n.d.
Clostridium_celerecrescens_61145	1616742	JPME01000010	130474	29354.3.peg.1493	CDS	bi	1D	A	A,C,-,-	43	24	19	24	0	0	L→L,L→R,-,-	Yes	n.d.	n.d.	0	n.d.	n.d.	n.d.	n.d.	n.d.	n.d.	n.d.	n.d.	0	n.d.	n.d.	n.d.	n.d.	n.d.	n.d.
Clostridium_celerecrescens_61145	1618978	JPME01000010	132710	29354.3.peg.1494	CDS	bi	1D	C	A,C,-,-	34	20	20	14	0	0	A→S,A→A,-,-	Yes	n.d.	n.d.	0	n.d.	n.d.	n.d.	n.d.	n.d.	n.d.	n.d.	n.d.	0	n.d.	n.d.	n.d.	n.d.	n.d.	n.d.
Clostridium_celerecrescens_61145	1618302	JPME01000010	132034	29354.3.peg.1494	CDS	bi	1D	T	-,C,-,T	27	16	0	16	0	11	-,D→G,-,D→D	Yes	n.d.	n.d.	0	n.d.	n.d.	n.d.	n.d.	n.d.	n.d.	-,C,-,T	104	34	0	34	0	70	-,D→G,-,D→D	Yes
Clostridium_celerecrescens_61145	1618453	JPME01000010	132185	29354.3.peg.1494	CDS	bi	1D	T	-,-,G,T	16	12	0	0	12	4	-,-,I→L,I→I	Yes	n.d.	n.d.	0	n.d.	n.d.	n.d.	n.d.	n.d.	n.d.	-,-,G,T	80	37	0	0	37	43	-,-,I→L,I→I	Yes
Clostridium_celerecrescens_61145	1621805	JPME01000010	135537	29354.3.peg.1497	CDS	bi	3D	T	A,-,-,T	29	17	17	0	0	12	K→N,-,-,K→K	Yes	n.d.	n.d.	0	n.d.	n.d.	n.d.	n.d.	n.d.	n.d.	n.d.	n.d.	0	n.d.	n.d.	n.d.	n.d.	n.d.	n.d.
Clostridium_celerecrescens_61145	1621816	JPME01000010	135548	29354.3.peg.1497	CDS	bi	1D	C	A,C,-,-	30	15	15	15	0	0	A→S,A→A,-,-	Yes	n.d.	n.d.	0	n.d.	n.d.	n.d.	n.d.	n.d.	n.d.	n.d.	n.d.	0	n.d.	n.d.	n.d.	n.d.	n.d.	n.d.
Clostridium_celerecrescens_61145	1626597	JPME01000010	140329	29354.3.peg.1500	CDS	bi	1D	C	-,C,-,T	22	14	0	8	0	14	-,T→T,-,T→M	Yes	n.d.	n.d.	0	n.d.	n.d.	n.d.	n.d.	n.d.	n.d.	n.d.	n.d.	0	n.d.	n.d.	n.d.	n.d.	n.d.	n.d.
Clostridium_celerecrescens_61145	1630925	JPME01000010	144657	29354.3.peg.1505	CDS	bi	1D	G	-,-,G,T	3	2	0	0	1	2	-,-,Q→Q,Q→K	Yes	-,-,G,T	11	8	0	0	3	8	-,-,Q→Q,Q→K	Yes	-,-,G,T	59	1	0	0	58	1	-,-,Q→Q,Q→K	Yes
Clostridium_celerecrescens_61145	1634379	JPME01000010	148111	29354.3.peg.1509	CDS	bi	1D	T	-,-,G,T	18	10	0	0	10	8	-,-,K→T,K→K	Yes	n.d.	n.d.	0	n.d.	n.d.	n.d.	n.d.	n.d.	n.d.	n.d.	n.d.	0	n.d.	n.d.	n.d.	n.d.	n.d.	n.d.
Clostridium_celerecrescens_61145	1636374	JPME01000010	150106	29354.3.peg.1513	CDS	bi	3D	T	A,-,-,T	12	6	6	0	0	6	Q→H,-,-,Q→Q	Yes	n.d.	n.d.	0	n.d.	n.d.	n.d.	n.d.	n.d.	n.d.	n.d.	n.d.	0	n.d.	n.d.	n.d.	n.d.	n.d.	n.d.
Clostridium_celerecrescens_61145	1638888	JPME01000010	152620	29354.3.peg.1516	CDS	bi	1D	C	-,C,-,T	27	16	0	11	0	16	-,D→D,-,D→N	Yes	-,C,-,T	54	4	0	50	0	4	-,D→D,-,D→N	Yes	n.d.	n.d.	0	n.d.	n.d.	n.d.	n.d.	n.d.	n.d.
Clostridium_celerecrescens_61145	1639070	JPME01000010	152802	29354.3.peg.1516	CDS	bi	1D	T	-,-,G,T	49	20	0	0	20	29	-,-,E→A,E→E	Yes	n.d.	n.d.	0	n.d.	n.d.	n.d.	n.d.	n.d.	n.d.	-,-,G,T	91	77	0	0	77	14	-,-,E→A,E→E	Yes
Clostridium_celerecrescens_61145	1642519	JPME01000010	156251	29354.3.peg.1520	CDS	bi	1D	A	A,-,G,-	31	16	15	0	16	0	N→N,-,N→S,-	Yes	n.d.	n.d.	0	n.d.	n.d.	n.d.	n.d.	n.d.	n.d.	n.d.	n.d.	0	n.d.	n.d.	n.d.	n.d.	n.d.	n.d.
Clostridium_celerecrescens_61145	1644512	JPME01000010	158244	29354.3.peg.1522	CDS	bi	1D	T	-,C,-,T	15	9	0	9	0	6	-,E→G,-,E→E	Yes	-,C,-,T	34	18	0	18	0	16	-,E→G,-,E→E	Yes	-,C,-,T	33	2	0	2	0	31	-,E→G,-,E→E	Yes
Clostridium_celerecrescens_61145	1644303	JPME01000010	158035	29354.3.peg.1522	CDS	bi	1D	C	-,C,-,T	34	18	0	16	0	18	-,E→E,-,E→K	Yes	n.d.	n.d.	0	n.d.	n.d.	n.d.	n.d.	n.d.	n.d.	n.d.	n.d.	0	n.d.	n.d.	n.d.	n.d.	n.d.	n.d.
Clostridium_celerecrescens_61145	1647151	JPME01000010	160883	29354.3.peg.1525	CDS	bi	1D	T	A,-,-,T	40	20	20	0	0	20	E→V,-,-,E→E	Yes	n.d.	n.d.	0	n.d.	n.d.	n.d.	n.d.	n.d.	n.d.	n.d.	n.d.	0	n.d.	n.d.	n.d.	n.d.	n.d.	n.d.
Clostridium_celerecrescens_61145	1647323	JPME01000010	161055	29354.3.peg.1525	CDS	bi	2D	C	A,C,-,-	8	5	5	3	0	0	V→L,V→V,-,-	Yes	n.d.	n.d.	0	n.d.	n.d.	n.d.	n.d.	n.d.	n.d.	n.d.	n.d.	0	n.d.	n.d.	n.d.	n.d.	n.d.	n.d.
Clostridium_celerecrescens_61145	1647332	JPME01000010	161064	29354.3.peg.1525	CDS	bi	1D	C	-,C,-,T	10	8	0	2	0	8	-,A→A,-,A→T	Yes	n.d.	n.d.	0	n.d.	n.d.	n.d.	n.d.	n.d.	n.d.	n.d.	n.d.	0	n.d.	n.d.	n.d.	n.d.	n.d.	n.d.
Clostridium_celerecrescens_61145	1647448	JPME01000010	161180	29354.3.peg.1525	CDS	bi	1D	G	A,-,G,-	11	7	7	0	4	0	A→V,-,A→A,-	Yes	A,-,G,-	20	10	10	0	10	0	A→V,-,A→A,-	Yes	A,-,G,-	15	2	2	0	13	0	A→V,-,A→A,-	Yes
Clostridium_celerecrescens_61145	1648421	JPME01000010	162153	29354.3.peg.1525	CDS	bi	1D	T	-,-,G,T	28	24	0	0	24	4	-,-,N→H,N→N	Yes	-,-,G,T	35	20	0	0	20	15	-,-,N→H,N→N	Yes	-,-,G,T	65	35	0	0	35	30	-,-,N→H,N→N	Yes
Clostridium_celerecrescens_61145	1651741	JPME01000010	165473	29354.3.peg.1528	CDS	bi	1D	A	A,-,G,-	19	8	11	0	8	0	I→I,-,I→V,-	Yes	n.d.	n.d.	0	n.d.	n.d.	n.d.	n.d.	n.d.	n.d.	A,-,G,-	80	47	33	0	47	0	I→I,-,I→V,-	Yes
Clostridium_celerecrescens_61145	1653124	JPME01000010	166856	29354.3.peg.1529	CDS	bi	1D	A	A,-,G,-	21	13	8	0	13	0	I→I,-,I→T,-	Yes	A,-,G,-	41	24	17	0	24	0	I→I,-,I→T,-	Yes	A,-,G,-	98	68	30	0	68	0	I→I,-,I→T,-	Yes
Clostridium_celerecrescens_61145	1653617	JPME01000010	167349	29354.3.peg.1529	CDS	bi	1D	T	-,C,-,T	34	19	0	19	0	15	-,K→E,-,K→K	Yes	-,C,-,T	57	1	0	1	0	56	-,K→E,-,K→K	Yes	-,C,-,T	97	30	0	30	0	67	-,K→E,-,K→K	Yes
Clostridium_celerecrescens_61145	1654523	JPME01000010	168255	29354.3.peg.1530	CDS	bi	1D	T	-,C,-,T	37	5	0	5	0	32	-,K→R,-,K→K	Yes	-,C,-,T	50	21	0	21	0	29	-,K→R,-,K→K	Yes	-,C,-,T	68	43	0	43	0	25	-,K→R,-,K→K	Yes
Clostridium_celerecrescens_61145	1657473	JPME01000010	171205	29354.3.peg.1532	CDS	bi	3D	G	A,-,G,-	11	6	6	0	5	0	M→I,-,M→M,-	Yes	n.d.	n.d.	0	n.d.	n.d.	n.d.	n.d.	n.d.	n.d.	A,-,G,-	50	40	40	0	10	0	M→I,-,M→M,-	Yes
Clostridium_celerecrescens_61145	1679795	JPME01000010	193527	29354.3.peg.1556	CDS	bi	1D	A	A,-,G,-	11	8	3	0	8	0	I→I,-,I→T,-	Yes	A,-,G,-	23	3	20	0	3	0	I→I,-,I→T,-	Yes	A,-,G,-	75	16	59	0	16	0	I→I,-,I→T,-	Yes
Clostridium_celerecrescens_61145	161073	JPME01000002	126493	29354.3.peg.156	CDS	bi	1D	A	A,-,-,T	37	19	18	0	0	19	H→H,-,-,H→L	Yes	n.d.	n.d.	0	n.d.	n.d.	n.d.	n.d.	n.d.	n.d.	n.d.	n.d.	0	n.d.	n.d.	n.d.	n.d.	n.d.	n.d.
Clostridium_celerecrescens_61145	161145	JPME01000002	126565	29354.3.peg.156	CDS	bi	1D	C	-,C,-,T	52	31	0	21	0	31	-,A→A,-,A→V	Yes	n.d.	n.d.	0	n.d.	n.d.	n.d.	n.d.	n.d.	n.d.	n.d.	n.d.	0	n.d.	n.d.	n.d.	n.d.	n.d.	n.d.
Clostridium_celerecrescens_61145	1688556	JPME01000010	202288	29354.3.peg.1562	CDS	bi	1D	A	A,-,-,T	13	10	3	0	0	10	S→S,-,-,S→T	Yes	A,-,-,T	63	29	34	0	0	29	S→S,-,-,S→T	Yes	A,-,-,T	74	58	16	0	0	58	S→S,-,-,S→T	Yes
Clostridium_celerecrescens_61145	1689678	JPME01000010	203410	29354.3.peg.1562	CDS	bi	1D	A	A,-,-,T	21	16	5	0	0	16	S→S,-,-,S→T	Yes	n.d.	n.d.	0	n.d.	n.d.	n.d.	n.d.	n.d.	n.d.	A,-,-,T	81	42	39	0	0	42	S→S,-,-,S→T	Yes
Clostridium_celerecrescens_61145	162111	JPME01000002	127531	29354.3.peg.157	CDS	bi	1D	G	A,-,G,-	35	30	30	0	5	0	A→V,-,A→A,-	Yes	A,-,G,-	60	40	40	0	20	0	A→V,-,A→A,-	Yes	A,-,G,-	99	23	23	0	76	0	A→V,-,A→A,-	Yes
Clostridium_celerecrescens_61145	162264	JPME01000002	127684	29354.3.peg.157	CDS	bi	1D	A	A,-,G,-	17	10	7	0	10	0	V→V,-,V→A,-	Yes	A,-,G,-	26	14	12	0	14	0	V→V,-,V→A,-	Yes	A,-,G,-	77	41	36	0	41	0	V→V,-,V→A,-	Yes
Clostridium_celerecrescens_61145	1706352	JPME01000010	220084	29354.3.peg.1575	CDS	bi	3D	G	-,C,G,-	11	8	0	8	3	0	-,I→M,I→I,-	Yes	-,C,G,-	29	28	0	28	1	0	-,I→M,I→I,-	Yes	n.d.	n.d.	0	n.d.	n.d.	n.d.	n.d.	n.d.	n.d.
Clostridium_celerecrescens_61145	162653	JPME01000002	128073	29354.3.peg.158	CDS	bi	1D	T	-,C,-,T	19	12	0	12	0	7	-,N→D,-,N→N	Yes	n.d.	n.d.	0	n.d.	n.d.	n.d.	n.d.	n.d.	n.d.	-,C,-,T	110	27	0	27	0	83	-,N→D,-,N→N	Yes
Clostridium_celerecrescens_61145	162703	JPME01000002	128123	29354.3.peg.158	CDS	bi	1D	T	A,-,-,T	14	9	9	0	0	5	N→I,-,-,N→N	Yes	n.d.	n.d.	0	n.d.	n.d.	n.d.	n.d.	n.d.	n.d.	A,-,-,T	111	54	54	0	0	57	N→I,-,-,N→N	Yes
Clostridium_celerecrescens_61145	1728017	JPME01000010	241749	29354.3.peg.1590	CDS	bi	1D	C	-,C,-,T	24	14	0	10	0	14	-,V→V,-,V→I	Yes	-,C,-,T	32	31	0	1	0	31	-,V→V,-,V→I	Yes	-,C,-,T	31	12	0	19	0	12	-,V→V,-,V→I	Yes
Clostridium_celerecrescens_61145	1729442	JPME01000010	243174	29354.3.peg.1591	CDS	bi	1D	T	-,C,-,T	20	13	0	13	0	7	-,I→T,-,I→I	Yes	-,C,-,T	46	28	0	28	0	18	-,I→T,-,I→I	Yes	-,C,-,T	76	56	0	56	0	20	-,I→T,-,I→I	Yes
Clostridium_celerecrescens_61145	1729468	JPME01000010	243200	29354.3.peg.1591	CDS	bi	1D	G	A,-,G,-	26	21	21	0	5	0	A→T,-,A→A,-	Yes	A,-,G,-	39	21	21	0	18	0	A→T,-,A→A,-	Yes	A,-,G,-	76	60	60	0	16	0	A→T,-,A→A,-	Yes
Clostridium_celerecrescens_61145	1729502	JPME01000010	243234	29354.3.peg.1591	CDS	bi	1D	C	-,C,-,T	15	9	0	6	0	9	-,A→A,-,A→V	Yes	n.d.	n.d.	0	n.d.	n.d.	n.d.	n.d.	n.d.	n.d.	n.d.	n.d.	0	n.d.	n.d.	n.d.	n.d.	n.d.	n.d.
Clostridium_celerecrescens_61145	1729769	JPME01000010	243501	29354.3.peg.1591	CDS	bi	1D	T	-,C,-,T	6	5	0	5	0	1	-,I→T,-,I→I	Yes	-,C,-,T	31	24	0	24	0	7	-,I→T,-,I→I	Yes	-,C,-,T	46	31	0	31	0	15	-,I→T,-,I→I	Yes
Clostridium_celerecrescens_61145	1730217	JPME01000010	243949	29354.3.peg.1592	CDS	bi	1D	G	A,-,G,-	22	13	13	0	9	0	A→T,-,A→A,-	Yes	n.d.	n.d.	0	n.d.	n.d.	n.d.	n.d.	n.d.	n.d.	A,-,G,-	55	2	2	0	53	0	A→T,-,A→A,-	Yes
Clostridium_celerecrescens_61145	1749103	JPME01000010	262835	29354.3.peg.1609	CDS	bi	3D	G	-,C,G,-	28	20	0	20	8	0	-,M→I,M→M,-	Yes	-,C,G,-	60	29	0	29	31	0	-,M→I,M→M,-	Yes	-,C,G,-	102	27	0	27	75	0	-,M→I,M→M,-	Yes
Clostridium_celerecrescens_61145	1751921	JPME01000010	265653	29354.3.peg.1614	CDS	bi	1D	T	A,-,-,T	50	28	28	0	0	22	I→F,-,-,I→I	Yes	n.d.	n.d.	0	n.d.	n.d.	n.d.	n.d.	n.d.	n.d.	A,-,-,T	136	45	45	0	0	91	I→F,-,-,I→I	Yes
Clostridium_celerecrescens_61145	1755730	JPME01000010	269462	29354.3.peg.1618	CDS	bi	1D	C	-,C,-,T	37	19	0	18	0	19	-,A→A,-,A→T	Yes	n.d.	n.d.	0	n.d.	n.d.	n.d.	n.d.	n.d.	n.d.	n.d.	n.d.	0	n.d.	n.d.	n.d.	n.d.	n.d.	n.d.
Clostridium_celerecrescens_61145	1758068	JPME01000010	271800	29354.3.peg.1619	CDS	bi	3D	C	A,C,-,-	44	34	34	10	0	0	K→N,K→K,-,-	Yes	A,C,-,-	65	1	1	64	0	0	K→N,K→K,-,-	Yes	n.d.	n.d.	0	n.d.	n.d.	n.d.	n.d.	n.d.	n.d.
Clostridium_celerecrescens_61145	1756877	JPME01000010	270609	29354.3.peg.1619	CDS	bi	3D	A	A,-,-,T	27	14	13	0	0	14	D→D,-,-,D→E	Yes	n.d.	n.d.	0	n.d.	n.d.	n.d.	n.d.	n.d.	n.d.	n.d.	n.d.	0	n.d.	n.d.	n.d.	n.d.	n.d.	n.d.
Clostridium_celerecrescens_61145	1756976	JPME01000010	270708	29354.3.peg.1619	CDS	bi	3D	C	A,C,-,-	34	17	17	17	0	0	Q→H,Q→Q,-,-	Yes	A,C,-,-	21	1	1	20	0	0	Q→H,Q→Q,-,-	Yes	n.d.	n.d.	0	n.d.	n.d.	n.d.	n.d.	n.d.	n.d.
Clostridium_celerecrescens_61145	1757983	JPME01000010	271715	29354.3.peg.1619	CDS	bi	1D	C	A,C,-,-	43	27	27	16	0	0	A→S,A→A,-,-	Yes	n.d.	n.d.	0	n.d.	n.d.	n.d.	n.d.	n.d.	n.d.	n.d.	n.d.	0	n.d.	n.d.	n.d.	n.d.	n.d.	n.d.
Clostridium_celerecrescens_61145	167054	JPME01000002	132474	29354.3.peg.162	CDS	bi	2D	A	A,-,G,-	38	32	6	0	32	0	I→I,-,I→V,-	Yes	A,-,G,-	24	23	1	0	23	0	I→I,-,I→V,-	Yes	A,-,G,-	63	40	23	0	40	0	I→I,-,I→V,-	Yes
Clostridium_celerecrescens_61145	1760333	JPME01000010	274065	29354.3.peg.1620	CDS	bi	1D	T	-,-,G,T	35	23	0	0	23	12	-,-,N→H,N→N	Yes	-,-,G,T	68	49	0	0	49	19	-,-,N→H,N→N	Yes	-,-,G,T	123	63	0	0	63	60	-,-,N→H,N→N	Yes
Clostridium_celerecrescens_61145	1761788	JPME01000010	275520	29354.3.peg.1623	CDS	bi	1D	T	A,-,-,T	21	15	15	0	0	6	I→F,-,-,I→I	Yes	n.d.	n.d.	0	n.d.	n.d.	n.d.	n.d.	n.d.	n.d.	A,-,-,T	100	50	50	0	0	50	I→F,-,-,I→I	Yes
Clostridium_celerecrescens_61145	1762298	JPME01000010	276030	29354.3.peg.1623	CDS	bi	1D	C	-,C,-,T	24	14	0	10	0	14	-,D→D,-,D→N	Yes	-,C,-,T	72	36	0	36	0	36	-,D→D,-,D→N	Yes	-,C,-,T	128	69	0	59	0	69	-,D→D,-,D→N	Yes
Clostridium_celerecrescens_61145	1765904	JPME01000010	279636	29354.3.peg.1627	CDS	bi	3D	G	-,C,G,-	12	6	0	6	6	0	-,Q→H,Q→Q,-	Yes	n.d.	n.d.	0	n.d.	n.d.	n.d.	n.d.	n.d.	n.d.	-,C,G,-	47	21	0	21	26	0	-,Q→H,Q→Q,-	Yes
Clostridium_celerecrescens_61145	1765985	JPME01000010	279717	29354.3.peg.1627	CDS	bi	3D	G	-,-,G,T	17	9	0	0	8	9	-,-,K→K,K→N	Yes	n.d.	n.d.	0	n.d.	n.d.	n.d.	n.d.	n.d.	n.d.	-,-,G,T	34	18	0	0	16	18	-,-,K→K,K→N	Yes
Clostridium_celerecrescens_61145	1776616	JPME01000010	290348	29354.3.peg.1639	CDS	bi	1D	G	A,-,G,-	8	4	4	0	4	0	R→K,-,R→R,-	Yes	A,-,G,-	43	20	20	0	23	0	R→K,-,R→R,-	Yes	n.d.	n.d.	0	n.d.	n.d.	n.d.	n.d.	n.d.	n.d.
Clostridium_celerecrescens_61145	1785009	JPME01000010	298741	29354.3.peg.1647	CDS	bi	1D	G	A,-,G,-	24	15	15	0	9	0	T→I,-,T→T,-	Yes	n.d.	n.d.	0	n.d.	n.d.	n.d.	n.d.	n.d.	n.d.	A,-,G,-	40	4	4	0	36	0	T→I,-,T→T,-	Yes
Clostridium_celerecrescens_61145	1792713	JPME01000010	306445	29354.3.peg.1653	CDS	bi	1D	T	A,-,-,T	28	15	15	0	0	13	I→F,-,-,I→I	Yes	n.d.	n.d.	0	n.d.	n.d.	n.d.	n.d.	n.d.	n.d.	n.d.	n.d.	0	n.d.	n.d.	n.d.	n.d.	n.d.	n.d.
Clostridium_celerecrescens_61145	1792891	JPME01000010	306623	29354.3.peg.1653	CDS	bi	3D	A	A,-,-,T	21	4	17	0	0	4	F→F,-,-,F→L	Yes	A,-,-,T	44	26	18	0	0	26	F→F,-,-,F→L	Yes	A,-,-,T	106	53	53	0	0	53	F→F,-,-,F→L	Yes
Clostridium_celerecrescens_61145	1793070	JPME01000010	306802	29354.3.peg.1653	CDS	bi	1D	T	-,C,-,T	29	20	0	20	0	9	-,I→V,-,I→I	Yes	n.d.	n.d.	0	n.d.	n.d.	n.d.	n.d.	n.d.	n.d.	-,C,-,T	124	94	0	94	0	30	-,I→V,-,I→I	Yes
Clostridium_celerecrescens_61145	169651	JPME01000002	135071	29354.3.peg.166	CDS	bi	1D	T	A,-,-,T	20	12	12	0	0	8	C→S,-,-,C→C	Yes	A,-,-,T	30	14	14	0	0	16	C→S,-,-,C→C	Yes	A,-,-,T	77	24	24	0	0	53	C→S,-,-,C→C	Yes
Clostridium_celerecrescens_61145	1812703	JPME01000010	326435	29354.3.peg.1675	CDS	bi	1D	C	-,C,-,T	12	2	0	10	0	2	-,E→E,-,E→K	Yes	n.d.	n.d.	0	n.d.	n.d.	n.d.	n.d.	n.d.	n.d.	-,C,-,T	38	20	0	18	0	20	-,E→E,-,E→K	Yes
Clostridium_celerecrescens_61145	1811770	JPME01000010	325502	29354.3.peg.1675	CDS	bi	2D	T	A,-,-,T	21	15	15	0	0	6	M→L,-,-,M→M	Yes	n.d.	n.d.	0	n.d.	n.d.	n.d.	n.d.	n.d.	n.d.	A,-,-,T	6	4	4	0	0	2	M→L,-,-,M→M	Yes
Clostridium_celerecrescens_61145	1822884	JPME01000010	336616	29354.3.peg.1686	CDS	bi	3D	A	A,-,-,T	25	13	12	0	0	13	D→D,-,-,D→E	Yes	n.d.	n.d.	0	n.d.	n.d.	n.d.	n.d.	n.d.	n.d.	n.d.	n.d.	0	n.d.	n.d.	n.d.	n.d.	n.d.	n.d.
Clostridium_celerecrescens_61145	1825328	JPME01000010	339060	29354.3.peg.1688	CDS	bi	3D	T	-,-,G,T	38	19	0	0	19	19	-,-,H→Q,H→H	Yes	-,-,G,T	44	16	0	0	16	28	-,-,H→Q,H→H	Yes	-,-,G,T	99	6	0	0	6	93	-,-,H→Q,H→H	Yes
Clostridium_celerecrescens_61145	1825519	JPME01000010	339251	29354.3.peg.1688	CDS	bi	1D	A	A,-,G,-	53	33	20	0	33	0	K→K,-,K→R,-	Yes	n.d.	n.d.	0	n.d.	n.d.	n.d.	n.d.	n.d.	n.d.	A,-,G,-	127	95	32	0	95	0	K→K,-,K→R,-	Yes
Clostridium_celerecrescens_61145	1827195	JPME01000010	340927	29354.3.peg.1690	CDS	bi	1D	A	A,-,G,-	33	27	6	0	27	0	V→V,-,V→A,-	Yes	A,-,G,-	69	42	27	0	42	0	V→V,-,V→A,-	Yes	A,-,G,-	90	57	33	0	57	0	V→V,-,V→A,-	Yes
Clostridium_celerecrescens_61145	1827219	JPME01000010	340951	29354.3.peg.1690	CDS	bi	1D	C	-,C,-,T	20	15	0	5	0	15	-,R→R,-,R→Q	Yes	-,C,-,T	70	43	0	27	0	43	-,R→R,-,R→Q	Yes	-,C,-,T	96	55	0	41	0	55	-,R→R,-,R→Q	Yes
Clostridium_celerecrescens_61145	1828996	JPME01000010	342728	29354.3.peg.1692	CDS	bi	1D	G	A,-,G,-	8	4	4	0	4	0	C→Y,-,C→C,-	Yes	n.d.	n.d.	0	n.d.	n.d.	n.d.	n.d.	n.d.	n.d.	n.d.	n.d.	0	n.d.	n.d.	n.d.	n.d.	n.d.	n.d.
Clostridium_celerecrescens_61145	1829112	JPME01000010	342844	29354.3.peg.1692	CDS	bi	1D	G	A,-,G,-	20	6	6	0	14	0	V→I,-,V→V,-	Yes	A,-,G,-	49	11	11	0	38	0	V→I,-,V→V,-	Yes	A,-,G,-	95	48	48	0	47	0	V→I,-,V→V,-	Yes
Clostridium_celerecrescens_61145	1829211	JPME01000010	342943	29354.3.peg.1692	CDS	bi	1D	G	A,-,G,-	33	20	20	0	13	0	D→N,-,D→D,-	Yes	n.d.	n.d.	0	n.d.	n.d.	n.d.	n.d.	n.d.	n.d.	A,-,G,-	89	48	48	0	41	0	D→N,-,D→D,-	Yes
Clostridium_celerecrescens_61145	1829331	JPME01000010	343063	29354.3.peg.1692	CDS	bi	1D	A	A,-,G,-	16	9	7	0	9	0	I→I,-,I→V,-	Yes	A,-,G,-	41	27	14	0	27	0	I→I,-,I→V,-	Yes	A,-,G,-	60	35	25	0	35	0	I→I,-,I→V,-	Yes
Clostridium_celerecrescens_61145	1832522	JPME01000010	346254	29354.3.peg.1694	CDS	bi	1D	C	-,C,-,T	23	15	0	8	0	15	-,A→A,-,A→T	Yes	n.d.	n.d.	0	n.d.	n.d.	n.d.	n.d.	n.d.	n.d.	-,C,-,T	39	4	0	35	0	4	-,A→A,-,A→T	Yes
Clostridium_celerecrescens_61145	1835724	JPME01000010	349456	29354.3.peg.1698	CDS	bi	1D	C	-,C,-,T	26	16	0	10	0	16	-,V→V,-,V→I	Yes	n.d.	n.d.	0	n.d.	n.d.	n.d.	n.d.	n.d.	n.d.	-,C,-,T	132	69	0	63	0	69	-,V→V,-,V→I	Yes
Clostridium_celerecrescens_61145	1836041	JPME01000010	349773	29354.3.peg.1698	CDS	bi	1D	A	A,-,-,T	20	14	6	0	0	14	F→F,-,-,F→Y	Yes	A,-,-,T	37	25	12	0	0	25	F→F,-,-,F→Y	Yes	A,-,-,T	55	27	28	0	0	27	F→F,-,-,F→Y	Yes
Clostridium_celerecrescens_61145	1836853	JPME01000010	350585	29354.3.peg.1699	CDS	bi	1D	C	A,C,-,-	18	11	11	7	0	0	E→_,E→E,-,-	Yes	-,C,-,T	26	1	0	25	0	1	-,E→E,-,E→K	Yes	n.d.	n.d.	0	n.d.	n.d.	n.d.	n.d.	n.d.	n.d.
Clostridium_celerecrescens_61145	1837212	JPME01000010	350944	29354.3.peg.1699	CDS	bi	1D	G	-,C,G,-	26	18	0	18	8	0	-,S→C,S→S,-	Yes	-,C,G,-	53	27	0	27	26	0	-,S→C,S→S,-	Yes	-,C,G,-	94	48	0	48	46	0	-,S→C,S→S,-	Yes
Clostridium_celerecrescens_61145	1837224	JPME01000010	350956	29354.3.peg.1699	CDS	bi	1D	A	A,-,G,-	31	20	11	0	20	0	V→V,-,V→A,-	Yes	A,-,G,-	63	38	25	0	38	0	V→V,-,V→A,-	Yes	A,-,G,-	104	63	41	0	63	0	V→V,-,V→A,-	Yes
Clostridium_celerecrescens_61145	172472	JPME01000002	137892	29354.3.peg.170	CDS	bi	1D	G	A,-,G,-	45	27	27	0	18	0	R→K,-,R→R,-	Yes	n.d.	n.d.	0	n.d.	n.d.	n.d.	n.d.	n.d.	n.d.	n.d.	n.d.	0	n.d.	n.d.	n.d.	n.d.	n.d.	n.d.
Clostridium_celerecrescens_61145	1838739	JPME01000010	352471	29354.3.peg.1701	CDS	bi	1D	T	-,-,G,T	29	19	0	0	19	10	-,-,I→L,I→I	Yes	-,-,G,T	61	5	0	0	5	56	-,-,I→L,I→I	Yes	-,-,G,T	106	36	0	0	36	70	-,-,I→L,I→I	Yes
Clostridium_celerecrescens_61145	1842564	JPME01000010	356296	29354.3.peg.1705	CDS	bi	1D	C	-,C,-,T	18	15	0	3	0	15	-,R→R,-,R→K	Yes	-,C,-,T	58	55	0	3	0	55	-,R→R,-,R→K	Yes	-,C,-,T	83	65	0	18	0	65	-,R→R,-,R→K	Yes
Clostridium_celerecrescens_61145	1843282	JPME01000010	357014	29354.3.peg.1705	CDS	bi	1D	C	-,C,-,T	24	14	0	10	0	14	-,E→E,-,E→K	Yes	n.d.	n.d.	0	n.d.	n.d.	n.d.	n.d.	n.d.	n.d.	-,C,-,T	80	42	0	38	0	42	-,E→E,-,E→K	Yes
Clostridium_celerecrescens_61145	1844779	JPME01000010	358511	29354.3.peg.1706	CDS	bi	1D	G	-,-,G,T	10	8	0	0	2	8	-,-,L→L,L→I	Yes	-,-,G,T	20	2	0	0	18	2	-,-,L→L,L→I	Yes	-,-,G,T	25	5	0	0	20	5	-,-,L→L,L→I	Yes
Clostridium_celerecrescens_61145	1845561	JPME01000010	359293	29354.3.peg.1706	CDS	bi	1D	A	A,-,G,-	31	23	8	0	23	0	V→V,-,V→A,-	Yes	A,-,G,-	43	25	18	0	25	0	V→V,-,V→A,-	Yes	A,-,G,-	77	41	36	0	41	0	V→V,-,V→A,-	Yes
Clostridium_celerecrescens_61145	1850273	JPME01000010	364005	29354.3.peg.1709	CDS	bi	1D	A	A,-,G,-	10	9	1	0	9	0	K→K,-,K→R,-	Yes	n.d.	n.d.	0	n.d.	n.d.	n.d.	n.d.	n.d.	n.d.	n.d.	n.d.	0	n.d.	n.d.	n.d.	n.d.	n.d.	n.d.
Clostridium_celerecrescens_61145	1852334	JPME01000010	366066	29354.3.peg.1710	CDS	bi	1D	T	-,-,G,T	24	13	0	0	13	11	-,-,L→R,L→L	Yes	n.d.	n.d.	0	n.d.	n.d.	n.d.	n.d.	n.d.	n.d.	n.d.	n.d.	0	n.d.	n.d.	n.d.	n.d.	n.d.	n.d.
Clostridium_celerecrescens_61145	1852411	JPME01000010	366143	29354.3.peg.1710	CDS	bi	1D	A	A,-,G,-	32	20	12	0	20	0	T→T,-,T→A,-	Yes	n.d.	n.d.	0	n.d.	n.d.	n.d.	n.d.	n.d.	n.d.	n.d.	n.d.	0	n.d.	n.d.	n.d.	n.d.	n.d.	n.d.
Clostridium_celerecrescens_61145	1855862	JPME01000010	369594	29354.3.peg.1715	CDS	bi	3D	T	-,-,G,T	25	14	0	0	14	11	-,-,D→E,D→D	Yes	n.d.	n.d.	0	n.d.	n.d.	n.d.	n.d.	n.d.	n.d.	n.d.	n.d.	0	n.d.	n.d.	n.d.	n.d.	n.d.	n.d.
Clostridium_celerecrescens_61145	1855983	JPME01000010	369715	29354.3.peg.1715	CDS	bi	1D	A	A,C,-,-	25	20	5	20	0	0	I→I,I→L,-,-	Yes	n.d.	n.d.	0	n.d.	n.d.	n.d.	n.d.	n.d.	n.d.	n.d.	n.d.	0	n.d.	n.d.	n.d.	n.d.	n.d.	n.d.
Clostridium_celerecrescens_61145	1856119	JPME01000010	369851	29354.3.peg.1715	CDS	bi	1D	T	-,C,-,T	19	13	0	13	0	6	-,M→T,-,M→M	Yes	n.d.	n.d.	0	n.d.	n.d.	n.d.	n.d.	n.d.	n.d.	n.d.	n.d.	0	n.d.	n.d.	n.d.	n.d.	n.d.	n.d.
Clostridium_celerecrescens_61145	1856473	JPME01000010	370205	29354.3.peg.1715	CDS	bi	1D	C	-,C,-,T	20	13	0	7	0	13	-,T→T,-,T→I	Yes	n.d.	n.d.	0	n.d.	n.d.	n.d.	n.d.	n.d.	n.d.	n.d.	n.d.	0	n.d.	n.d.	n.d.	n.d.	n.d.	n.d.
Clostridium_celerecrescens_61145	1857489	JPME01000010	371221	29354.3.peg.1716	CDS	bi	1D	G	A,-,G,-	26	15	15	0	11	0	R→Q,-,R→R,-	Yes	n.d.	n.d.	0	n.d.	n.d.	n.d.	n.d.	n.d.	n.d.	n.d.	n.d.	0	n.d.	n.d.	n.d.	n.d.	n.d.	n.d.
Clostridium_celerecrescens_61145	1857515	JPME01000010	371247	29354.3.peg.1716	CDS	bi	1D	G	A,-,G,-	35	5	5	0	30	0	A→T,-,A→A,-	Yes	n.d.	n.d.	0	n.d.	n.d.	n.d.	n.d.	n.d.	n.d.	A,-,G,-	52	35	35	0	17	0	A→T,-,A→A,-	Yes
Clostridium_celerecrescens_61145	1870079	JPME01000010	383811	29354.3.peg.1729	CDS	bi	1D	T	-,-,G,T	29	16	0	0	16	13	-,-,K→T,K→K	Yes	n.d.	n.d.	0	n.d.	n.d.	n.d.	n.d.	n.d.	n.d.	-,-,G,T	33	4	0	0	4	29	-,-,K→T,K→K	Yes
Clostridium_celerecrescens_61145	1874953	JPME01000010	388685	29354.3.peg.1731	CDS	bi	1D	A	A,-,-,T	29	16	13	0	0	16	N→N,-,-,N→Y	Yes	n.d.	n.d.	0	n.d.	n.d.	n.d.	n.d.	n.d.	n.d.	n.d.	n.d.	0	n.d.	n.d.	n.d.	n.d.	n.d.	n.d.
Clostridium_celerecrescens_61145	1876513	JPME01000010	390245	29354.3.peg.1733	CDS	bi	3D	T	A,-,-,T	23	12	12	0	0	11	E→D,-,-,E→E	Yes	n.d.	n.d.	0	n.d.	n.d.	n.d.	n.d.	n.d.	n.d.	n.d.	n.d.	0	n.d.	n.d.	n.d.	n.d.	n.d.	n.d.
Clostridium_celerecrescens_61145	1878475	JPME01000010	392207	29354.3.peg.1734	CDS	bi	1D	T	-,C,-,T	25	15	0	15	0	10	-,N→D,-,N→N	Yes	-,C,-,T	33	1	0	1	0	32	-,N→D,-,N→N	Yes	n.d.	n.d.	0	n.d.	n.d.	n.d.	n.d.	n.d.	n.d.
Clostridium_celerecrescens_61145	1878529	JPME01000010	392261	29354.3.peg.1734	CDS	bi	1D	T	-,-,G,T	21	12	0	0	12	9	-,-,S→R,S→S	Yes	n.d.	n.d.	0	n.d.	n.d.	n.d.	n.d.	n.d.	n.d.	-,-,G,T	51	7	0	0	7	44	-,-,S→R,S→S	Yes
Clostridium_celerecrescens_61145	1879646	JPME01000010	393378	29354.3.peg.1735	CDS	bi	1D	C	-,C,-,T	35	20	0	15	0	20	-,A→A,-,A→T	Yes	n.d.	n.d.	0	n.d.	n.d.	n.d.	n.d.	n.d.	n.d.	-,C,-,T	18	7	0	11	0	7	-,A→A,-,A→T	Yes
Clostridium_celerecrescens_61145	1883332	JPME01000010	397064	29354.3.peg.1737	CDS	bi	3D	T	-,-,G,T	26	18	0	0	18	8	-,-,Q→H,Q→Q	Yes	-,-,G,T	16	2	0	0	2	14	-,-,Q→H,Q→Q	Yes	n.d.	n.d.	0	n.d.	n.d.	n.d.	n.d.	n.d.	n.d.
Clostridium_celerecrescens_61145	1888616	JPME01000010	402348	29354.3.peg.1742	CDS	bi	1D	T	-,C,-,T	30	17	0	17	0	13	-,K→R,-,K→K	Yes	n.d.	n.d.	0	n.d.	n.d.	n.d.	n.d.	n.d.	n.d.	-,C,-,T	38	16	0	16	0	22	-,K→R,-,K→K	Yes
Clostridium_celerecrescens_61145	1889997	JPME01000010	403729	29354.3.peg.1742	CDS	bi	1D	A	A,-,-,T	17	11	6	0	0	11	S→S,-,-,S→T	Yes	n.d.	n.d.	0	n.d.	n.d.	n.d.	n.d.	n.d.	n.d.	A,-,-,T	82	13	69	0	0	13	S→S,-,-,S→T	Yes
Clostridium_celerecrescens_61145	1892849	JPME01000010	406581	29354.3.peg.1744	CDS	bi	1D	G	A,-,G,-	12	7	7	0	5	0	A→V,-,A→A,-	Yes	A,-,G,-	25	18	18	0	7	0	A→V,-,A→A,-	Yes	A,-,G,-	41	25	25	0	16	0	A→V,-,A→A,-	Yes
Clostridium_celerecrescens_61145	1897480	JPME01000010	411212	29354.3.peg.1747	CDS	bi	1D	A	A,-,-,T	28	19	9	0	0	19	T→T,-,-,T→S	Yes	A,-,-,T	37	23	14	0	0	23	T→T,-,-,T→S	Yes	A,-,-,T	67	41	26	0	0	41	T→T,-,-,T→S	Yes
Clostridium_celerecrescens_61145	1897510	JPME01000010	411242	29354.3.peg.1747	CDS	bi	1D	G	A,-,G,-	23	12	12	0	11	0	A→T,-,A→A,-	Yes	n.d.	n.d.	0	n.d.	n.d.	n.d.	n.d.	n.d.	n.d.	n.d.	n.d.	0	n.d.	n.d.	n.d.	n.d.	n.d.	n.d.
Clostridium_celerecrescens_61145	1901607	JPME01000010	415339	29354.3.peg.1752	CDS	bi	2D	A	A,-,G,-	30	16	14	0	16	0	I→I,-,I→V,-	Yes	n.d.	n.d.	0	n.d.	n.d.	n.d.	n.d.	n.d.	n.d.	n.d.	n.d.	0	n.d.	n.d.	n.d.	n.d.	n.d.	n.d.
Clostridium_celerecrescens_61145	1902113	JPME01000010	415845	29354.3.peg.1752	CDS	bi	3D	A	A,-,-,T	15	12	3	0	0	12	E→E,-,-,E→D	Yes	A,-,-,T	20	14	6	0	0	14	E→E,-,-,E→D	Yes	A,-,-,T	47	18	29	0	0	18	E→E,-,-,E→D	Yes
Clostridium_celerecrescens_61145	1908067	JPME01000011	5785	29354.3.peg.1757	CDS	bi	1D	A	A,-,G,-	35	19	16	0	19	0	E→E,-,E→G,-	Yes	n.d.	n.d.	0	n.d.	n.d.	n.d.	n.d.	n.d.	n.d.	n.d.	n.d.	0	n.d.	n.d.	n.d.	n.d.	n.d.	n.d.
Clostridium_celerecrescens_61145	177638	JPME01000002	143058	29354.3.peg.176	CDS	bi	1D	T	-,C,-,T	37	19	0	19	0	18	-,V→A,-,V→V	Yes	n.d.	n.d.	0	n.d.	n.d.	n.d.	n.d.	n.d.	n.d.	-,C,-,T	87	28	0	28	0	59	-,V→A,-,V→V	Yes
Clostridium_celerecrescens_61145	1911314	JPME01000011	9032	29354.3.peg.1762	CDS	bi	1D	T	-,C,-,T	25	15	0	15	0	10	-,K→E,-,K→K	Yes	n.d.	n.d.	0	n.d.	n.d.	n.d.	n.d.	n.d.	n.d.	n.d.	n.d.	0	n.d.	n.d.	n.d.	n.d.	n.d.	n.d.
Clostridium_celerecrescens_61145	1915594	JPME01000011	13312	29354.3.peg.1765	CDS	bi	1D	A	A,-,G,-	40	25	15	0	25	0	K→K,-,K→R,-	Yes	n.d.	n.d.	0	n.d.	n.d.	n.d.	n.d.	n.d.	n.d.	n.d.	n.d.	0	n.d.	n.d.	n.d.	n.d.	n.d.	n.d.
Clostridium_celerecrescens_61145	1915491	JPME01000011	13209	29354.3.peg.1765	CDS	bi	1D	C	-,C,-,T	32	20	0	12	0	20	-,P→P,-,P→S	Yes	n.d.	n.d.	0	n.d.	n.d.	n.d.	n.d.	n.d.	n.d.	n.d.	n.d.	0	n.d.	n.d.	n.d.	n.d.	n.d.	n.d.
Clostridium_celerecrescens_61145	1914475	JPME01000011	12193	29354.3.peg.1765	CDS	bi	1D	A	A,-,G,-	39	24	15	0	24	0	N→N,-,N→S,-	Yes	A,-,G,-	67	49	18	0	49	0	N→N,-,N→S,-	Yes	n.d.	n.d.	0	n.d.	n.d.	n.d.	n.d.	n.d.	n.d.
Clostridium_celerecrescens_61145	1914687	JPME01000011	12405	29354.3.peg.1765	CDS	bi	1D	A	A,C,-,-	28	16	12	16	0	0	I→I,I→L,-,-	Yes	n.d.	n.d.	0	n.d.	n.d.	n.d.	n.d.	n.d.	n.d.	A,C,-,-	135	82	53	82	0	0	I→I,I→L,-,-	Yes
Clostridium_celerecrescens_61145	1914666	JPME01000011	12384	29354.3.peg.1765	CDS	bi	1D	A	A,-,G,-	35	22	13	0	22	0	T→T,-,T→A,-	Yes	A,-,G,-	70	36	34	0	36	0	T→T,-,T→A,-	Yes	A,-,G,-	128	70	58	0	70	0	T→T,-,T→A,-	Yes
Clostridium_celerecrescens_61145	1917912	JPME01000011	15630	29354.3.peg.1768	CDS	bi	2D	T	A,-,-,T	16	11	11	0	0	5	L→I,-,-,L→L	Yes	A,-,-,T	30	2	2	0	0	28	L→I,-,-,L→L	Yes	A,-,-,T	67	21	21	0	0	46	L→I,-,-,L→L	Yes
Clostridium_celerecrescens_61145	180637	JPME01000002	146057	29354.3.peg.177	CDS	bi	1D	G	A,-,G,-	42	29	29	0	13	0	A→T,-,A→A,-	Yes	A,-,G,-	54	39	39	0	15	0	A→T,-,A→A,-	Yes	A,-,G,-	102	67	67	0	35	0	A→T,-,A→A,-	Yes
Clostridium_celerecrescens_61145	180880	JPME01000002	146300	29354.3.peg.177	CDS	bi	1D	A	A,-,-,T	6	5	1	0	0	5	S→S,-,-,S→C	Yes	A,-,-,T	33	11	22	0	0	11	S→S,-,-,S→C	Yes	A,-,-,T	39	11	28	0	0	11	S→S,-,-,S→C	Yes
Clostridium_celerecrescens_61145	181202	JPME01000002	146622	29354.3.peg.177	CDS	bi	1D	T	-,C,-,T	12	9	0	9	0	3	-,V→A,-,V→V	Yes	-,C,-,T	20	2	0	2	0	18	-,V→A,-,V→V	Yes	-,C,-,T	60	16	0	16	0	44	-,V→A,-,V→V	Yes
Clostridium_celerecrescens_61145	1925495	JPME01000011	23213	29354.3.peg.1775	CDS	bi	1D	C	-,C,-,T	29	18	0	11	0	18	-,T→T,-,T→M	Yes	-,C,-,T	28	1	0	27	0	1	-,T→T,-,T→M	Yes	n.d.	n.d.	0	n.d.	n.d.	n.d.	n.d.	n.d.	n.d.
Clostridium_celerecrescens_61145	1929869	JPME01000011	27587	29354.3.peg.1780	CDS	bi	3D	C	-,C,G,-	21	14	0	7	14	0	-,N→N,N→K,-	Yes	-,C,G,-	8	4	0	4	4	0	-,N→N,N→K,-	Yes	-,C,G,-	43	2	0	41	2	0	-,N→N,N→K,-	Yes
Clostridium_celerecrescens_61145	1932504	JPME01000011	30222	29354.3.peg.1787	CDS	bi	3D	T	-,-,G,T	26	17	0	0	17	9	-,-,D→E,D→D	Yes	-,-,G,T	53	3	0	0	3	50	-,-,D→E,D→D	Yes	n.d.	n.d.	0	n.d.	n.d.	n.d.	n.d.	n.d.	n.d.
Clostridium_celerecrescens_61145	1938062	JPME01000011	35780	29354.3.peg.1791	CDS	bi	1D	C	A,C,-,-	35	19	19	16	0	0	Q→K,Q→Q,-,-	Yes	n.d.	n.d.	0	n.d.	n.d.	n.d.	n.d.	n.d.	n.d.	n.d.	n.d.	0	n.d.	n.d.	n.d.	n.d.	n.d.	n.d.
Clostridium_celerecrescens_61145	1938959	JPME01000011	36677	29354.3.peg.1791	CDS	bi	1D	G	A,-,G,-	35	21	21	0	14	0	G→S,-,G→G,-	Yes	n.d.	n.d.	0	n.d.	n.d.	n.d.	n.d.	n.d.	n.d.	n.d.	n.d.	0	n.d.	n.d.	n.d.	n.d.	n.d.	n.d.
Clostridium_celerecrescens_61145	1939031	JPME01000011	36749	29354.3.peg.1791	CDS	bi	1D	A	A,-,G,-	18	12	6	0	12	0	I→I,-,I→V,-	Yes	n.d.	n.d.	0	n.d.	n.d.	n.d.	n.d.	n.d.	n.d.	A,-,G,-	95	30	65	0	30	0	I→I,-,I→V,-	Yes
Clostridium_celerecrescens_61145	1940275	JPME01000011	37993	29354.3.peg.1792	CDS	bi	1D	G	A,-,G,-	32	21	21	0	11	0	H→Y,-,H→H,-	Yes	n.d.	n.d.	0	n.d.	n.d.	n.d.	n.d.	n.d.	n.d.	n.d.	n.d.	0	n.d.	n.d.	n.d.	n.d.	n.d.	n.d.
Clostridium_celerecrescens_61145	1944842	JPME01000011	42560	29354.3.peg.1796	CDS	bi	1D	T	-,C,-,T	31	20	0	20	0	11	-,T→A,-,T→T	Yes	n.d.	n.d.	0	n.d.	n.d.	n.d.	n.d.	n.d.	n.d.	n.d.	n.d.	0	n.d.	n.d.	n.d.	n.d.	n.d.	n.d.
Clostridium_celerecrescens_61145	1944880	JPME01000011	42598	29354.3.peg.1796	CDS	bi	1D	T	A,-,-,T	21	11	11	0	0	10	Q→L,-,-,Q→Q	Yes	n.d.	n.d.	0	n.d.	n.d.	n.d.	n.d.	n.d.	n.d.	n.d.	n.d.	0	n.d.	n.d.	n.d.	n.d.	n.d.	n.d.
Clostridium_celerecrescens_61145	184505	JPME01000002	149925	29354.3.peg.180	CDS	bi	3D	A	A,-,-,T	51	28	23	0	0	28	E→E,-,-,E→D	Yes	n.d.	n.d.	0	n.d.	n.d.	n.d.	n.d.	n.d.	n.d.	n.d.	n.d.	0	n.d.	n.d.	n.d.	n.d.	n.d.	n.d.
Clostridium_celerecrescens_61145	1956463	JPME01000011	54181	29354.3.peg.1807	CDS	bi	3D	T	A,-,-,T	32	16	16	0	0	16	D→E,-,-,D→D	Yes	n.d.	n.d.	0	n.d.	n.d.	n.d.	n.d.	n.d.	n.d.	n.d.	n.d.	0	n.d.	n.d.	n.d.	n.d.	n.d.	n.d.
Clostridium_celerecrescens_61145	1960644	JPME01000011	58362	29354.3.peg.1809	CDS	bi	1D	A	A,-,G,-	19	11	8	0	11	0	Q→Q,-,Q→R,-	Yes	A,-,G,-	29	9	20	0	9	0	Q→Q,-,Q→R,-	Yes	A,-,G,-	101	44	57	0	44	0	Q→Q,-,Q→R,-	Yes
Clostridium_celerecrescens_61145	1963013	JPME01000011	60731	29354.3.peg.1811	CDS	bi	1D	C	A,C,-,-	27	6	6	21	0	0	H→N,H→H,-,-	Yes	A,C,-,-	33	24	24	9	0	0	H→N,H→H,-,-	Yes	A,C,-,-	114	28	28	86	0	0	H→N,H→H,-,-	Yes
Clostridium_celerecrescens_61145	1966442	JPME01000011	64160	29354.3.peg.1814	CDS	bi	1D	A	A,C,-,-	12	7	5	7	0	0	T→T,T→P,-,-	Yes	A,C,-,-	38	12	26	12	0	0	T→T,T→P,-,-	Yes	A,C,-,-	121	5	116	5	0	0	T→T,T→P,-,-	Yes
Clostridium_celerecrescens_61145	1966476	JPME01000011	64194	29354.3.peg.1814	CDS	bi	1D	A	A,C,-,-	14	9	5	9	0	0	E→E,E→A,-,-	Yes	A,C,-,-	28	7	21	7	0	0	E→E,E→A,-,-	Yes	A,C,-,-	124	2	122	2	0	0	E→E,E→A,-,-	Yes
Clostridium_celerecrescens_61145	1966654	JPME01000011	64372	29354.3.peg.1815	CDS	bi	3D	T	-,-,G,T	15	12	0	0	12	3	-,-,Y→_,Y→Y	Yes	-,-,G,T	42	14	0	0	14	28	-,-,Y→_,Y→Y	Yes	-,-,G,T	63	6	0	0	6	57	-,-,Y→_,Y→Y	Yes
Clostridium_celerecrescens_61145	1966968	JPME01000011	64686	29354.3.peg.1815	CDS	bi	1D	G	A,-,G,-	26	7	7	0	19	0	R→K,-,R→R,-	Yes	A,-,G,-	51	49	49	0	2	0	R→K,-,R→R,-	Yes	n.d.	n.d.	0	n.d.	n.d.	n.d.	n.d.	n.d.	n.d.
Clostridium_celerecrescens_61145	1967050	JPME01000011	64768	29354.3.peg.1815	CDS	bi	3D	G	-,-,G,T	51	32	0	0	19	32	-,-,K→K,K→N	Yes	-,-,G,T	58	20	0	0	38	20	-,-,K→K,K→N	Yes	-,-,G,T	118	7	0	0	111	7	-,-,K→K,K→N	Yes
Clostridium_celerecrescens_61145	1968548	JPME01000011	66266	29354.3.peg.1815	CDS	bi	1D	C	-,C,G,-	27	21	0	6	21	0	-,P→P,P→A,-	Yes	-,C,G,-	20	9	0	11	9	0	-,P→P,P→A,-	Yes	-,C,G,-	96	44	0	52	44	0	-,P→P,P→A,-	Yes
Clostridium_celerecrescens_61145	1969634	JPME01000011	67352	29354.3.peg.1817	CDS	bi	2D	G	A,-,G,-	35	21	21	0	14	0	V→I,-,V→V,-	Yes	n.d.	n.d.	0	n.d.	n.d.	n.d.	n.d.	n.d.	n.d.	n.d.	n.d.	0	n.d.	n.d.	n.d.	n.d.	n.d.	n.d.
Clostridium_celerecrescens_61145	1969656	JPME01000011	67374	29354.3.peg.1817	CDS	bi	1D	C	-,C,-,T	27	19	0	8	0	19	-,T→T,-,T→I	Yes	n.d.	n.d.	0	n.d.	n.d.	n.d.	n.d.	n.d.	n.d.	-,C,-,T	75	15	0	60	0	15	-,T→T,-,T→I	Yes
Clostridium_celerecrescens_61145	1970349	JPME01000011	68067	29354.3.peg.1817	CDS	bi	1D	C	-,C,-,T	36	26	0	10	0	26	-,A→A,-,A→V	Yes	-,C,-,T	54	35	0	19	0	35	-,A→A,-,A→V	Yes	-,C,-,T	97	61	0	36	0	61	-,A→A,-,A→V	Yes
Clostridium_celerecrescens_61145	186963	JPME01000002	152383	29354.3.peg.182	CDS	bi	1D	C	A,C,-,-	31	20	20	11	0	0	L→I,L→L,-,-	Yes	A,C,-,-	62	41	41	21	0	0	L→I,L→L,-,-	Yes	n.d.	n.d.	0	n.d.	n.d.	n.d.	n.d.	n.d.	n.d.
Clostridium_celerecrescens_61145	1977003	JPME01000011	74721	29354.3.peg.1824	CDS	bi	1D	G	A,-,G,-	40	20	20	0	20	0	S→N,-,S→S,-	Yes	A,-,G,-	46	23	23	0	23	0	S→N,-,S→S,-	Yes	n.d.	n.d.	0	n.d.	n.d.	n.d.	n.d.	n.d.	n.d.
Clostridium_celerecrescens_61145	1977237	JPME01000011	74955	29354.3.peg.1824	CDS	bi	1D	T	A,-,-,T	33	17	17	0	0	16	I→N,-,-,I→I	Yes	A,-,-,T	56	38	38	0	0	18	I→N,-,-,I→I	Yes	A,-,-,T	106	59	59	0	0	47	I→N,-,-,I→I	Yes
Clostridium_celerecrescens_61145	1978572	JPME01000011	76290	29354.3.peg.1825	CDS	bi	1D	T	-,-,G,T	19	10	0	0	10	9	-,-,T→P,T→T	Yes	n.d.	n.d.	0	n.d.	n.d.	n.d.	n.d.	n.d.	n.d.	-,-,G,T	72	26	0	0	26	46	-,-,T→P,T→T	Yes
Clostridium_celerecrescens_61145	1977371	JPME01000011	75089	29354.3.peg.1825	CDS	bi	1D	T	A,-,-,T	29	24	24	0	0	5	Q→L,-,-,Q→Q	Yes	A,-,-,T	23	21	21	0	0	2	Q→L,-,-,Q→Q	Yes	A,-,-,T	99	56	56	0	0	43	Q→L,-,-,Q→Q	Yes
Clostridium_celerecrescens_61145	1977373	JPME01000011	75091	29354.3.peg.1825	CDS	bi	3D	T	-,-,G,T	29	15	0	0	15	14	-,-,K→N,K→K	Yes	-,-,G,T	22	2	0	0	2	20	-,-,K→N,K→K	Yes	-,-,G,T	100	43	0	0	43	57	-,-,K→N,K→K	Yes
Clostridium_celerecrescens_61145	1979254	JPME01000011	76972	29354.3.peg.1826	CDS	bi	1D	T	-,C,-,T	39	22	0	22	0	17	-,Y→C,-,Y→Y	Yes	-,C,-,T	67	42	0	42	0	25	-,Y→C,-,Y→Y	Yes	-,C,-,T	130	71	0	71	0	59	-,Y→C,-,Y→Y	Yes
Clostridium_celerecrescens_61145	1980879	JPME01000011	78597	29354.3.peg.1828	CDS	bi	1D	A	A,-,-,T	18	13	5	0	0	13	N→N,-,-,N→I	Yes	n.d.	n.d.	0	n.d.	n.d.	n.d.	n.d.	n.d.	n.d.	n.d.	n.d.	0	n.d.	n.d.	n.d.	n.d.	n.d.	n.d.
Clostridium_celerecrescens_61145	1981706	JPME01000011	79424	29354.3.peg.1829	CDS	bi	1D	A	A,C,-,-	36	21	15	21	0	0	N→N,N→H,-,-	Yes	n.d.	n.d.	0	n.d.	n.d.	n.d.	n.d.	n.d.	n.d.	n.d.	n.d.	0	n.d.	n.d.	n.d.	n.d.	n.d.	n.d.
Clostridium_celerecrescens_61145	187699	JPME01000002	153119	29354.3.peg.183	CDS	bi	1D	G	A,-,G,-	25	16	16	0	9	0	V→I,-,V→V,-	Yes	A,-,G,-	22	3	3	0	19	0	V→I,-,V→V,-	Yes	n.d.	n.d.	0	n.d.	n.d.	n.d.	n.d.	n.d.	n.d.
Clostridium_celerecrescens_61145	187844	JPME01000002	153264	29354.3.peg.183	CDS	bi	1D	G	A,-,G,-	50	31	31	0	19	0	S→N,-,S→S,-	Yes	n.d.	n.d.	0	n.d.	n.d.	n.d.	n.d.	n.d.	n.d.	n.d.	n.d.	0	n.d.	n.d.	n.d.	n.d.	n.d.	n.d.
Clostridium_celerecrescens_61145	1989383	JPME01000011	87101	29354.3.peg.1836	CDS	bi	1D	T	-,-,G,T	33	20	0	0	20	13	-,-,K→Q,K→K	Yes	-,-,G,T	45	14	0	0	14	31	-,-,K→Q,K→K	Yes	-,-,G,T	63	22	0	0	22	41	-,-,K→Q,K→K	Yes
Clostridium_celerecrescens_61145	188954	JPME01000002	154374	29354.3.peg.184	CDS	bi	1D	T	-,C,-,T	36	32	0	32	0	4	-,K→E,-,K→K	Yes	-,C,-,T	51	17	0	17	0	34	-,K→E,-,K→K	Yes	-,C,-,T	74	34	0	34	0	40	-,K→E,-,K→K	Yes
Clostridium_celerecrescens_61145	1992610	JPME01000011	90328	29354.3.peg.1840	CDS	bi	1D	G	A,-,G,-	19	3	3	0	16	0	R→H,-,R→R,-	Yes	n.d.	n.d.	0	n.d.	n.d.	n.d.	n.d.	n.d.	n.d.	A,-,G,-	94	48	48	0	46	0	R→H,-,R→R,-	Yes
Clostridium_celerecrescens_61145	1992382	JPME01000011	90100	29354.3.peg.1840	CDS	bi	1D	T	-,-,G,T	31	23	0	0	23	8	-,-,L→R,L→L	Yes	n.d.	n.d.	0	n.d.	n.d.	n.d.	n.d.	n.d.	n.d.	-,-,G,T	67	40	0	0	40	27	-,-,L→R,L→L	Yes
Clostridium_celerecrescens_61145	1994792	JPME01000011	92510	29354.3.peg.1843	CDS	bi	1D	T	-,C,-,T	23	12	0	12	0	11	-,D→G,-,D→D	Yes	n.d.	n.d.	0	n.d.	n.d.	n.d.	n.d.	n.d.	n.d.	-,C,-,T	99	26	0	26	0	73	-,D→G,-,D→D	Yes
Clostridium_celerecrescens_61145	1997848	JPME01000011	95566	29354.3.peg.1847	CDS	bi	1D	G	A,-,G,-	22	11	11	0	11	0	R→K,-,R→R,-	Yes	n.d.	n.d.	0	n.d.	n.d.	n.d.	n.d.	n.d.	n.d.	n.d.	n.d.	0	n.d.	n.d.	n.d.	n.d.	n.d.	n.d.
Clostridium_celerecrescens_61145	1998121	JPME01000011	95839	29354.3.peg.1847	CDS	bi	1D	A	A,-,-,T	27	20	7	0	0	20	K→K,-,-,K→M	Yes	n.d.	n.d.	0	n.d.	n.d.	n.d.	n.d.	n.d.	n.d.	n.d.	n.d.	0	n.d.	n.d.	n.d.	n.d.	n.d.	n.d.
Clostridium_celerecrescens_61145	1999534	JPME01000011	97252	29354.3.peg.1849	CDS	bi	1D	G	-,C,G,-	34	28	0	28	6	0	-,V→L,V→V,-	Yes	-,C,G,-	7	1	0	1	6	0	-,V→L,V→V,-	Yes	-,C,G,-	19	2	0	2	17	0	-,V→L,V→V,-	Yes
Clostridium_celerecrescens_61145	2001005	JPME01000011	98723	29354.3.peg.1849	CDS	bi	1D	G	A,-,G,-	14	5	5	0	9	0	R→K,-,R→R,-	Yes	A,-,G,-	48	26	26	0	22	0	R→K,-,R→R,-	Yes	A,-,G,-	84	49	49	0	35	0	R→K,-,R→R,-	Yes
Clostridium_celerecrescens_61145	2008906	JPME01000011	106624	29354.3.peg.1858	CDS	bi	1D	T	-,C,-,T	18	16	0	16	0	2	-,I→T,-,I→I	Yes	-,C,-,T	60	33	0	33	0	27	-,I→T,-,I→I	Yes	-,C,-,T	119	87	0	87	0	32	-,I→T,-,I→I	Yes
Clostridium_celerecrescens_61145	2012006	JPME01000011	109724	29354.3.peg.1860	CDS	bi	1D	T	A,-,-,T	24	17	17	0	0	7	F→I,-,-,F→F	Yes	n.d.	n.d.	0	n.d.	n.d.	n.d.	n.d.	n.d.	n.d.	A,-,-,T	134	90	90	0	0	44	F→I,-,-,F→F	Yes
Clostridium_celerecrescens_61145	2012059	JPME01000011	109777	29354.3.peg.1860	CDS	bi	3D	A	A,-,-,T	24	14	10	0	0	14	K→K,-,-,K→N	Yes	n.d.	n.d.	0	n.d.	n.d.	n.d.	n.d.	n.d.	n.d.	A,-,-,T	112	7	105	0	0	7	K→K,-,-,K→N	Yes
Clostridium_celerecrescens_61145	2012208	JPME01000011	109926	29354.3.peg.1860	CDS	bi	1D	C	-,C,-,T	34	24	0	10	0	24	-,A→A,-,A→V	Yes	-,C,-,T	59	39	0	20	0	39	-,A→A,-,A→V	Yes	n.d.	n.d.	0	n.d.	n.d.	n.d.	n.d.	n.d.	n.d.
Clostridium_celerecrescens_61145	2017656	JPME01000012	2882	29354.3.peg.1867	CDS	bi	1D	T	A,-,-,T	32	22	22	0	0	10	C→S,-,-,C→C	Yes	n.d.	n.d.	0	n.d.	n.d.	n.d.	n.d.	n.d.	n.d.	n.d.	n.d.	0	n.d.	n.d.	n.d.	n.d.	n.d.	n.d.
Clostridium_celerecrescens_61145	2022130	JPME01000012	7356	29354.3.peg.1873	CDS	bi	1D	C	-,C,-,T	12	7	0	5	0	7	-,T→T,-,T→I	Yes	-,C,-,T	21	5	0	16	0	5	-,T→T,-,T→I	Yes	-,C,-,T	70	53	0	17	0	53	-,T→T,-,T→I	Yes
Clostridium_celerecrescens_61145	2022316	JPME01000012	7542	29354.3.peg.1873	CDS	bi	1D	C	A,C,-,-	15	8	8	7	0	0	A→D,A→A,-,-	Yes	A,C,-,-	29	24	24	5	0	0	A→D,A→A,-,-	Yes	n.d.	n.d.	0	n.d.	n.d.	n.d.	n.d.	n.d.	n.d.
Clostridium_celerecrescens_61145	2022526	JPME01000012	7752	29354.3.peg.1873	CDS	bi	2D	T	-,C,-,T	29	26	0	26	0	3	-,L→S,-,L→L	Yes	-,C,-,T	18	12	0	12	0	6	-,L→S,-,L→L	Yes	n.d.	n.d.	0	n.d.	n.d.	n.d.	n.d.	n.d.	n.d.
Clostridium_celerecrescens_61145	2024920	JPME01000012	10146	29354.3.peg.1874	CDS	bi	1D	G	A,-,G,-	22	11	11	0	11	0	A→T,-,A→A,-	Yes	n.d.	n.d.	0	n.d.	n.d.	n.d.	n.d.	n.d.	n.d.	n.d.	n.d.	0	n.d.	n.d.	n.d.	n.d.	n.d.	n.d.
Clostridium_celerecrescens_61145	2026243	JPME01000012	11469	29354.3.peg.1874	CDS	bi	1D	T	A,-,-,T	17	9	9	0	0	8	S→T,-,-,S→S	Yes	n.d.	n.d.	0	n.d.	n.d.	n.d.	n.d.	n.d.	n.d.	n.d.	n.d.	0	n.d.	n.d.	n.d.	n.d.	n.d.	n.d.
Clostridium_celerecrescens_61145	2037744	JPME01000012	22970	29354.3.peg.1885	CDS	bi	1D	C	A,C,-,-	28	17	17	11	0	0	A→D,A→A,-,-	Yes	A,C,-,-	25	3	3	22	0	0	A→D,A→A,-,-	Yes	n.d.	n.d.	0	n.d.	n.d.	n.d.	n.d.	n.d.	n.d.
Clostridium_celerecrescens_61145	2038001	JPME01000012	23227	29354.3.peg.1885	CDS	bi	1D	C	A,C,-,-	29	19	19	10	0	0	P→T,P→P,-,-	Yes	n.d.	n.d.	0	n.d.	n.d.	n.d.	n.d.	n.d.	n.d.	n.d.	n.d.	0	n.d.	n.d.	n.d.	n.d.	n.d.	n.d.
Clostridium_celerecrescens_61145	2042017	JPME01000012	27243	29354.3.peg.1888	CDS	bi	2D	T	A,-,-,T	19	12	12	0	0	7	I→L,-,-,I→I	Yes	n.d.	n.d.	0	n.d.	n.d.	n.d.	n.d.	n.d.	n.d.	n.d.	n.d.	0	n.d.	n.d.	n.d.	n.d.	n.d.	n.d.
Clostridium_celerecrescens_61145	2041488	JPME01000012	26714	29354.3.peg.1888	CDS	bi	1D	C	-,C,-,T	32	27	0	5	0	27	-,S→S,-,S→N	Yes	n.d.	n.d.	0	n.d.	n.d.	n.d.	n.d.	n.d.	n.d.	n.d.	n.d.	0	n.d.	n.d.	n.d.	n.d.	n.d.	n.d.
Clostridium_celerecrescens_61145	2041627	JPME01000012	26853	29354.3.peg.1888	CDS	bi	1D	A	A,-,G,-	46	36	10	0	36	0	S→S,-,S→P,-	Yes	n.d.	n.d.	0	n.d.	n.d.	n.d.	n.d.	n.d.	n.d.	A,-,G,-	133	34	99	0	34	0	S→S,-,S→P,-	Yes
Clostridium_celerecrescens_61145	2042324	JPME01000012	27550	29354.3.peg.1889	CDS	bi	1D	C	-,C,-,T	19	13	0	6	0	13	-,G→G,-,G→E	Yes	n.d.	n.d.	0	n.d.	n.d.	n.d.	n.d.	n.d.	n.d.	n.d.	n.d.	0	n.d.	n.d.	n.d.	n.d.	n.d.	n.d.
Clostridium_celerecrescens_61145	193464	JPME01000002	158884	29354.3.peg.189	CDS	bi	1D	T	A,-,-,T	26	16	16	0	0	10	D→V,-,-,D→D	Yes	n.d.	n.d.	0	n.d.	n.d.	n.d.	n.d.	n.d.	n.d.	A,-,-,T	81	1	1	0	0	80	D→V,-,-,D→D	Yes
Clostridium_celerecrescens_61145	2043462	JPME01000012	28688	29354.3.peg.1890	CDS	bi	1D	A	A,C,-,-	12	7	5	7	0	0	K→K,K→T,-,-	Yes	n.d.	n.d.	0	n.d.	n.d.	n.d.	n.d.	n.d.	n.d.	n.d.	n.d.	0	n.d.	n.d.	n.d.	n.d.	n.d.	n.d.
Clostridium_celerecrescens_61145	2047728	JPME01000012	32954	29354.3.peg.1894	CDS	bi	1D	G	A,-,G,-	33	21	21	0	12	0	V→I,-,V→V,-	Yes	A,-,G,-	53	29	29	0	24	0	V→I,-,V→V,-	Yes	A,-,G,-	66	23	23	0	43	0	V→I,-,V→V,-	Yes
Clostridium_celerecrescens_61145	2048281	JPME01000012	33507	29354.3.peg.1894	CDS	bi	1D	A	A,-,G,-	31	21	10	0	21	0	N→N,-,N→S,-	Yes	n.d.	n.d.	0	n.d.	n.d.	n.d.	n.d.	n.d.	n.d.	A,-,G,-	78	20	58	0	20	0	N→N,-,N→S,-	Yes
Clostridium_celerecrescens_61145	2048558	JPME01000012	33784	29354.3.peg.1895	CDS	bi	1D	G	-,-,G,T	23	19	0	0	4	19	-,-,Q→Q,Q→K	Yes	n.d.	n.d.	0	n.d.	n.d.	n.d.	n.d.	n.d.	n.d.	-,-,G,T	67	25	0	0	42	25	-,-,Q→Q,Q→K	Yes
Clostridium_celerecrescens_61145	2048955	JPME01000012	34181	29354.3.peg.1895	CDS	bi	3D	T	-,C,-,T	37	22	0	22	0	15	-,I→M,-,I→I	Yes	-,C,-,T	20	1	0	1	0	19	-,I→M,-,I→I	Yes	-,C,-,T	64	15	0	15	0	49	-,I→M,-,I→I	Yes
Clostridium_celerecrescens_61145	2048972	JPME01000012	34198	29354.3.peg.1895	CDS	bi	1D	A	A,C,-,-	32	21	11	21	0	0	S→S,S→A,-,-	Yes	A,C,-,-	23	2	21	2	0	0	S→S,S→A,-,-	Yes	A,C,-,-	61	14	47	14	0	0	S→S,S→A,-,-	Yes
Clostridium_celerecrescens_61145	2049137	JPME01000012	34363	29354.3.peg.1895	CDS	bi	1D	T	-,C,-,T	18	9	0	9	0	9	-,S→G,-,S→S	Yes	n.d.	n.d.	0	n.d.	n.d.	n.d.	n.d.	n.d.	n.d.	-,C,-,T	51	2	0	2	0	49	-,S→G,-,S→S	Yes
Clostridium_celerecrescens_61145	2052815	JPME01000012	38041	29354.3.peg.1898	CDS	bi	1D	T	-,-,G,T	34	27	0	0	27	7	-,-,F→V,F→F	Yes	n.d.	n.d.	0	n.d.	n.d.	n.d.	n.d.	n.d.	n.d.	-,-,G,T	128	65	0	0	65	63	-,-,F→V,F→F	Yes
Clostridium_celerecrescens_61145	2053662	JPME01000012	38888	29354.3.peg.1898	CDS	bi	1D	G	A,-,G,-	17	16	16	0	1	0	R→K,-,R→R,-	Yes	A,-,G,-	57	25	25	0	32	0	R→K,-,R→R,-	Yes	A,-,G,-	85	47	47	0	38	0	R→K,-,R→R,-	Yes
Clostridium_celerecrescens_61145	2055240	JPME01000012	40466	29354.3.peg.1901	CDS	bi	1D	T	A,-,-,T	16	2	2	0	0	14	F→Y,-,-,F→F	Yes	A,-,-,T	70	41	41	0	0	29	F→Y,-,-,F→F	Yes	A,-,-,T	89	21	21	0	0	68	F→Y,-,-,F→F	Yes
Clostridium_celerecrescens_61145	2055894	JPME01000012	41120	29354.3.peg.1902	CDS	bi	1D	G	A,-,G,-	24	16	16	0	8	0	E→K,-,E→E,-	Yes	n.d.	n.d.	0	n.d.	n.d.	n.d.	n.d.	n.d.	n.d.	n.d.	n.d.	0	n.d.	n.d.	n.d.	n.d.	n.d.	n.d.
Clostridium_celerecrescens_61145	2056424	JPME01000012	41650	29354.3.peg.1903	CDS	bi	1D	G	A,-,G,-	19	12	12	0	7	0	D→N,-,D→D,-	Yes	n.d.	n.d.	0	n.d.	n.d.	n.d.	n.d.	n.d.	n.d.	n.d.	n.d.	0	n.d.	n.d.	n.d.	n.d.	n.d.	n.d.
Clostridium_celerecrescens_61145	2059614	JPME01000012	44840	29354.3.peg.1905	CDS	bi	2D	A	A,-,G,-	33	17	16	0	17	0	M→M,-,M→V,-	Yes	n.d.	n.d.	0	n.d.	n.d.	n.d.	n.d.	n.d.	n.d.	A,-,G,-	119	36	83	0	36	0	M→M,-,M→V,-	Yes
Clostridium_celerecrescens_61145	2060037	JPME01000012	45263	29354.3.peg.1906	CDS	bi	1D	T	-,C,-,T	15	13	0	13	0	2	-,L→P,-,L→L	Yes	-,C,-,T	15	14	0	14	0	1	-,L→P,-,L→L	Yes	n.d.	n.d.	0	n.d.	n.d.	n.d.	n.d.	n.d.	n.d.
Clostridium_celerecrescens_61145	2060109	JPME01000012	45335	29354.3.peg.1906	CDS	bi	1D	C	-,C,-,T	32	25	0	7	0	25	-,S→S,-,S→F	Yes	n.d.	n.d.	0	n.d.	n.d.	n.d.	n.d.	n.d.	n.d.	-,C,-,T	82	49	0	33	0	49	-,S→S,-,S→F	Yes
Clostridium_celerecrescens_61145	2061040	JPME01000012	46266	29354.3.peg.1907	CDS	bi	2D	A	A,-,G,-	29	26	3	0	26	0	R→R,-,R→G,-	Yes	n.d.	n.d.	0	n.d.	n.d.	n.d.	n.d.	n.d.	n.d.	A,-,G,-	130	60	70	0	60	0	R→R,-,R→G,-	Yes
Clostridium_celerecrescens_61145	2061848	JPME01000012	47074	29354.3.peg.1908	CDS	bi	1D	G	A,-,G,-	19	12	12	0	7	0	E→K,-,E→E,-	Yes	n.d.	n.d.	0	n.d.	n.d.	n.d.	n.d.	n.d.	n.d.	n.d.	n.d.	0	n.d.	n.d.	n.d.	n.d.	n.d.	n.d.
Clostridium_celerecrescens_61145	2061234	JPME01000012	46460	29354.3.peg.1908	CDS	bi	1D	T	-,C,-,T	17	11	0	11	0	6	-,V→A,-,V→V	Yes	n.d.	n.d.	0	n.d.	n.d.	n.d.	n.d.	n.d.	n.d.	n.d.	n.d.	0	n.d.	n.d.	n.d.	n.d.	n.d.	n.d.
Clostridium_celerecrescens_61145	2061875	JPME01000012	47101	29354.3.peg.1909	CDS	bi	1D	A	A,-,-,T	32	22	10	0	0	22	Y→Y,-,-,Y→F	Yes	n.d.	n.d.	0	n.d.	n.d.	n.d.	n.d.	n.d.	n.d.	n.d.	n.d.	0	n.d.	n.d.	n.d.	n.d.	n.d.	n.d.
Clostridium_celerecrescens_61145	195482	JPME01000002	160902	29354.3.peg.191	CDS	bi	1D	T	A,-,-,T	15	8	8	0	0	7	L→Q,-,-,L→L	Yes	n.d.	n.d.	0	n.d.	n.d.	n.d.	n.d.	n.d.	n.d.	n.d.	n.d.	0	n.d.	n.d.	n.d.	n.d.	n.d.	n.d.
Clostridium_celerecrescens_61145	195576	JPME01000002	160996	29354.3.peg.191	CDS	bi	3D	T	-,-,G,T	27	19	0	0	19	8	-,-,D→E,D→D	Yes	n.d.	n.d.	0	n.d.	n.d.	n.d.	n.d.	n.d.	n.d.	-,-,G,T	125	83	0	0	83	42	-,-,D→E,D→D	Yes
Clostridium_celerecrescens_61145	195777	JPME01000002	161197	29354.3.peg.191	CDS	bi	3D	A	A,-,-,T	20	15	5	0	0	15	E→E,-,-,E→D	Yes	n.d.	n.d.	0	n.d.	n.d.	n.d.	n.d.	n.d.	n.d.	A,-,-,T	68	32	36	0	0	32	E→E,-,-,E→D	Yes
Clostridium_celerecrescens_61145	195916	JPME01000002	161336	29354.3.peg.191	CDS	bi	1D	G	A,-,G,-	20	10	10	0	10	0	E→K,-,E→E,-	Yes	n.d.	n.d.	0	n.d.	n.d.	n.d.	n.d.	n.d.	n.d.	n.d.	n.d.	0	n.d.	n.d.	n.d.	n.d.	n.d.	n.d.
Clostridium_celerecrescens_61145	2070992	JPME01000012	56218	29354.3.peg.1919	CDS	bi	1D	C	A,C,-,-	44	33	33	11	0	0	P→Q,P→P,-,-	Yes	A,C,-,-	66	46	46	20	0	0	P→Q,P→P,-,-	Yes	A,C,-,-	128	76	76	52	0	0	P→Q,P→P,-,-	Yes
Clostridium_celerecrescens_61145	2071207	JPME01000012	56433	29354.3.peg.1919	CDS	bi	1D	G	A,-,G,-	29	21	21	0	8	0	A→T,-,A→A,-	Yes	A,-,G,-	65	35	35	0	30	0	A→T,-,A→A,-	Yes	n.d.	n.d.	0	n.d.	n.d.	n.d.	n.d.	n.d.	n.d.
Clostridium_celerecrescens_61145	196232	JPME01000002	161652	29354.3.peg.192	CDS	bi	1D	A	A,-,-,T	19	14	5	0	0	14	K→K,-,-,K→_	Yes	n.d.	n.d.	0	n.d.	n.d.	n.d.	n.d.	n.d.	n.d.	n.d.	n.d.	0	n.d.	n.d.	n.d.	n.d.	n.d.	n.d.
Clostridium_celerecrescens_61145	2072532	JPME01000012	57758	29354.3.peg.1922	CDS	bi	1D	G	A,-,G,-	34	13	13	0	21	0	A→T,-,A→A,-	Yes	n.d.	n.d.	0	n.d.	n.d.	n.d.	n.d.	n.d.	n.d.	A,-,G,-	84	46	46	0	38	0	A→T,-,A→A,-	Yes
Clostridium_celerecrescens_61145	2074582	JPME01000012	59808	29354.3.peg.1925	CDS	bi	1D	A	A,-,G,-	11	9	2	0	9	0	K→K,-,K→R,-	Yes	n.d.	n.d.	0	n.d.	n.d.	n.d.	n.d.	n.d.	n.d.	A,-,G,-	38	3	35	0	3	0	K→K,-,K→R,-	Yes
Clostridium_celerecrescens_61145	2074863	JPME01000012	60089	29354.3.peg.1925	CDS	bi	2D	C	A,C,-,-	37	24	24	13	0	0	L→M,L→L,-,-	Yes	A,C,-,-	64	9	9	55	0	0	L→M,L→L,-,-	Yes	n.d.	n.d.	0	n.d.	n.d.	n.d.	n.d.	n.d.	n.d.
Clostridium_celerecrescens_61145	2077507	JPME01000012	62733	29354.3.peg.1928	CDS	bi	1D	G	A,-,G,-	25	20	20	0	5	0	G→D,-,G→G,-	Yes	n.d.	n.d.	0	n.d.	n.d.	n.d.	n.d.	n.d.	n.d.	n.d.	n.d.	0	n.d.	n.d.	n.d.	n.d.	n.d.	n.d.
Clostridium_celerecrescens_61145	2077512	JPME01000012	62738	29354.3.peg.1928	CDS	bi	1D	A	A,-,G,-	25	21	4	0	21	0	I→I,-,I→V,-	Yes	A,-,G,-	32	11	21	0	11	0	I→I,-,I→V,-	Yes	A,-,G,-	84	23	61	0	23	0	I→I,-,I→V,-	Yes
Clostridium_celerecrescens_61145	2079818	JPME01000012	65044	29354.3.peg.1929	CDS	bi	1D	T	-,-,G,T	25	11	0	0	11	14	-,-,Y→D,Y→Y	Yes	n.d.	n.d.	0	n.d.	n.d.	n.d.	n.d.	n.d.	n.d.	-,-,G,T	109	69	0	0	69	40	-,-,Y→D,Y→Y	Yes
Clostridium_celerecrescens_61145	2080454	JPME01000012	65680	29354.3.peg.1929	CDS	bi	1D	T	-,C,-,T	29	20	0	20	0	9	-,F→L,-,F→F	Yes	-,C,-,T	39	10	0	10	0	29	-,F→L,-,F→F	Yes	-,C,-,T	45	7	0	7	0	38	-,F→L,-,F→F	Yes
Clostridium_celerecrescens_61145	198229	JPME01000002	163649	29354.3.peg.193	CDS	bi	1D	C	-,C,-,T	31	28	0	3	0	28	-,G→G,-,G→S	Yes	n.d.	n.d.	0	n.d.	n.d.	n.d.	n.d.	n.d.	n.d.	-,C,-,T	70	5	0	65	0	5	-,G→G,-,G→S	Yes
Clostridium_celerecrescens_61145	2082728	JPME01000012	67954	29354.3.peg.1931	CDS	bi	1D	A	A,-,G,-	19	12	7	0	12	0	N→N,-,N→S,-	Yes	A,-,G,-	25	1	24	0	1	0	N→N,-,N→S,-	Yes	A,-,G,-	59	30	29	0	30	0	N→N,-,N→S,-	Yes
Clostridium_celerecrescens_61145	2084956	JPME01000012	70182	29354.3.peg.1933	CDS	bi	1D	T	-,C,-,T	26	13	0	13	0	13	-,V→A,-,V→V	Yes	n.d.	n.d.	0	n.d.	n.d.	n.d.	n.d.	n.d.	n.d.	n.d.	n.d.	0	n.d.	n.d.	n.d.	n.d.	n.d.	n.d.
Clostridium_celerecrescens_61145	2088223	JPME01000012	73449	29354.3.peg.1935	CDS	bi	1D	A	A,-,G,-	23	14	9	0	14	0	K→K,-,K→R,-	Yes	n.d.	n.d.	0	n.d.	n.d.	n.d.	n.d.	n.d.	n.d.	n.d.	n.d.	0	n.d.	n.d.	n.d.	n.d.	n.d.	n.d.
Clostridium_celerecrescens_61145	2090275	JPME01000012	75501	29354.3.peg.1938	CDS	bi	1D	G	A,-,G,-	30	21	21	0	9	0	R→K,-,R→R,-	Yes	n.d.	n.d.	0	n.d.	n.d.	n.d.	n.d.	n.d.	n.d.	n.d.	n.d.	0	n.d.	n.d.	n.d.	n.d.	n.d.	n.d.
Clostridium_celerecrescens_61145	2090412	JPME01000012	75638	29354.3.peg.1938	CDS	bi	1D	A	A,-,G,-	20	12	8	0	12	0	K→K,-,K→E,-	Yes	n.d.	n.d.	0	n.d.	n.d.	n.d.	n.d.	n.d.	n.d.	n.d.	n.d.	0	n.d.	n.d.	n.d.	n.d.	n.d.	n.d.
Clostridium_celerecrescens_61145	2091111	JPME01000012	76337	29354.3.peg.1938	CDS	bi	2D	G	A,-,G,-	22	11	11	0	11	0	V→M,-,V→V,-	Yes	A,-,G,-	65	59	59	0	6	0	V→M,-,V→V,-	Yes	A,-,G,-	66	36	36	0	30	0	V→M,-,V→V,-	Yes
Clostridium_celerecrescens_61145	199662	JPME01000002	165082	29354.3.peg.194	CDS	bi	1D	T	A,-,-,T	32	16	16	0	0	16	C→S,-,-,C→C	Yes	A,-,-,T	28	23	23	0	0	5	C→S,-,-,C→C	Yes	A,-,-,T	91	55	55	0	0	36	C→S,-,-,C→C	Yes
Clostridium_celerecrescens_61145	2094986	JPME01000012	80212	29354.3.peg.1943	CDS	bi	1D	T	-,C,-,T	16	12	0	12	0	4	-,Y→H,-,Y→Y	Yes	-,C,-,T	23	1	0	1	0	22	-,Y→H,-,Y→Y	Yes	-,C,-,T	64	10	0	10	0	54	-,Y→H,-,Y→Y	Yes
Clostridium_celerecrescens_61145	2101279	JPME01000012	86505	29354.3.peg.1948	CDS	bi	1D	G	-,-,G,T	14	6	0	0	8	6	-,-,A→A,A→S	Yes	-,-,G,T	14	1	0	0	13	1	-,-,A→A,A→S	Yes	-,-,G,T	63	35	0	0	28	35	-,-,A→A,A→S	Yes
Clostridium_celerecrescens_61145	2102626	JPME01000012	87852	29354.3.peg.1948	CDS	bi	1D	G	-,-,G,T	29	16	0	0	13	16	-,-,A→A,A→S	Yes	n.d.	n.d.	0	n.d.	n.d.	n.d.	n.d.	n.d.	n.d.	n.d.	n.d.	0	n.d.	n.d.	n.d.	n.d.	n.d.	n.d.
Clostridium_celerecrescens_61145	199720	JPME01000002	165140	29354.3.peg.195	CDS	bi	3D	G	A,-,G,-	24	13	13	0	11	0	M→I,-,M→M,-	Yes	n.d.	n.d.	0	n.d.	n.d.	n.d.	n.d.	n.d.	n.d.	n.d.	n.d.	0	n.d.	n.d.	n.d.	n.d.	n.d.	n.d.
Clostridium_celerecrescens_61145	2104748	JPME01000012	89974	29354.3.peg.1951	CDS	bi	2D	T	-,-,G,T	31	22	0	0	22	9	-,-,M→L,M→M	Yes	n.d.	n.d.	0	n.d.	n.d.	n.d.	n.d.	n.d.	n.d.	-,-,G,T	128	71	0	0	71	57	-,-,M→L,M→M	Yes
Clostridium_celerecrescens_61145	2105092	JPME01000012	90318	29354.3.peg.1951	CDS	bi	2D	G	A,-,G,-	27	15	15	0	12	0	S→L,-,S→S,-	Yes	n.d.	n.d.	0	n.d.	n.d.	n.d.	n.d.	n.d.	n.d.	A,-,G,-	103	56	56	0	47	0	S→L,-,S→S,-	Yes
Clostridium_celerecrescens_61145	2105159	JPME01000012	90385	29354.3.peg.1951	CDS	bi	1D	A	A,-,-,T	39	22	17	0	0	22	S→S,-,-,S→T	Yes	n.d.	n.d.	0	n.d.	n.d.	n.d.	n.d.	n.d.	n.d.	n.d.	n.d.	0	n.d.	n.d.	n.d.	n.d.	n.d.	n.d.
Clostridium_celerecrescens_61145	2105571	JPME01000012	90797	29354.3.peg.1952	CDS	bi	1D	T	A,-,-,T	19	10	10	0	0	9	I→N,-,-,I→I	Yes	A,-,-,T	47	31	31	0	0	16	I→N,-,-,I→I	Yes	A,-,-,T	78	44	44	0	0	34	I→N,-,-,I→I	Yes
Clostridium_celerecrescens_61145	2106767	JPME01000012	91993	29354.3.peg.1953	CDS	bi	1D	C	A,C,-,-	20	15	15	5	0	0	T→N,T→T,-,-	Yes	A,C,-,-	66	3	3	63	0	0	T→N,T→T,-,-	Yes	A,C,-,-	118	60	60	58	0	0	T→N,T→T,-,-	Yes
Clostridium_celerecrescens_61145	2107027	JPME01000012	92253	29354.3.peg.1953	CDS	bi	1D	A	A,-,G,-	32	19	13	0	19	0	N→N,-,N→D,-	Yes	A,-,G,-	60	40	20	0	40	0	N→N,-,N→D,-	Yes	n.d.	n.d.	0	n.d.	n.d.	n.d.	n.d.	n.d.	n.d.
Clostridium_celerecrescens_61145	2107162	JPME01000012	92388	29354.3.peg.1953	CDS	bi	1D	G	A,-,G,-	27	14	14	0	13	0	V→I,-,V→V,-	Yes	A,-,G,-	53	37	37	0	16	0	V→I,-,V→V,-	Yes	A,-,G,-	78	44	44	0	34	0	V→I,-,V→V,-	Yes
Clostridium_celerecrescens_61145	2107274	JPME01000012	92500	29354.3.peg.1953	CDS	bi	1D	A	A,-,G,-	36	20	16	0	20	0	D→D,-,D→G,-	Yes	A,-,G,-	63	44	19	0	44	0	D→D,-,D→G,-	Yes	A,-,G,-	90	46	44	0	46	0	D→D,-,D→G,-	Yes
Clostridium_celerecrescens_61145	2108127	JPME01000012	93353	29354.3.peg.1954	CDS	bi	1D	T	-,C,-,T	33	23	0	23	0	10	-,K→E,-,K→K	Yes	-,C,-,T	59	33	0	33	0	26	-,K→E,-,K→K	Yes	-,C,-,T	131	66	0	66	0	65	-,K→E,-,K→K	Yes
Clostridium_celerecrescens_61145	2111757	JPME01000012	96983	29354.3.peg.1959	CDS	bi	1D	G	A,-,G,-	33	22	22	0	11	0	R→H,-,R→R,-	Yes	A,-,G,-	44	4	4	0	40	0	R→H,-,R→R,-	Yes	A,-,G,-	76	18	18	0	58	0	R→H,-,R→R,-	Yes
Clostridium_celerecrescens_61145	2113167	JPME01000012	98393	29354.3.peg.1959	CDS	bi	1D	A	A,-,G,-	23	11	12	0	11	0	E→E,-,E→G,-	Yes	A,-,G,-	56	29	27	0	29	0	E→E,-,E→G,-	Yes	A,-,G,-	92	49	43	0	49	0	E→E,-,E→G,-	Yes
Clostridium_celerecrescens_61145	200415	JPME01000002	165835	29354.3.peg.196	CDS	bi	1D	T	-,C,-,T	26	14	0	14	0	12	-,N→D,-,N→N	Yes	n.d.	n.d.	0	n.d.	n.d.	n.d.	n.d.	n.d.	n.d.	-,C,-,T	50	7	0	7	0	43	-,N→D,-,N→N	Yes
Clostridium_celerecrescens_61145	200693	JPME01000002	166113	29354.3.peg.196	CDS	bi	1D	C	-,C,-,T	25	20	0	5	0	20	-,R→R,-,R→K	Yes	-,C,-,T	35	3	0	32	0	3	-,R→R,-,R→K	Yes	-,C,-,T	49	2	0	47	0	2	-,R→R,-,R→K	Yes
Clostridium_celerecrescens_61145	2115927	JPME01000012	101153	29354.3.peg.1962	CDS	bi	1D	G	-,-,G,T	20	11	0	0	9	11	-,-,A→A,A→S	Yes	n.d.	n.d.	0	n.d.	n.d.	n.d.	n.d.	n.d.	n.d.	-,-,G,T	38	7	0	0	31	7	-,-,A→A,A→S	Yes
Clostridium_celerecrescens_61145	203912	JPME01000002	169332	29354.3.peg.197	CDS	bi	1D	G	A,-,G,-	23	12	12	0	11	0	S→L,-,S→S,-	Yes	n.d.	n.d.	0	n.d.	n.d.	n.d.	n.d.	n.d.	n.d.	n.d.	n.d.	0	n.d.	n.d.	n.d.	n.d.	n.d.	n.d.
Clostridium_celerecrescens_61145	2126310	JPME01000012	111536	29354.3.peg.1972	CDS	bi	3D	G	-,C,G,-	31	11	0	11	20	0	-,E→D,E→E,-	Yes	-,C,G,-	46	21	0	21	25	0	-,E→D,E→E,-	Yes	-,C,G,-	71	37	0	37	34	0	-,E→D,E→E,-	Yes
Clostridium_celerecrescens_61145	2130633	JPME01000012	115859	29354.3.peg.1975	CDS	bi	1D	T	A,-,-,T	22	11	11	0	0	11	S→T,-,-,S→S	Yes	n.d.	n.d.	0	n.d.	n.d.	n.d.	n.d.	n.d.	n.d.	n.d.	n.d.	0	n.d.	n.d.	n.d.	n.d.	n.d.	n.d.
Clostridium_celerecrescens_61145	2130299	JPME01000012	115525	29354.3.peg.1975	CDS	bi	3D	A	A,-,-,T	42	35	7	0	0	35	E→E,-,-,E→D	Yes	A,-,-,T	43	25	18	0	0	25	E→E,-,-,E→D	Yes	A,-,-,T	62	46	16	0	0	46	E→E,-,-,E→D	Yes
Clostridium_celerecrescens_61145	2133203	JPME01000012	118429	29354.3.peg.1979	CDS	bi	2D	G	A,-,G,-	35	19	19	0	16	0	V→I,-,V→V,-	Yes	n.d.	n.d.	0	n.d.	n.d.	n.d.	n.d.	n.d.	n.d.	n.d.	n.d.	0	n.d.	n.d.	n.d.	n.d.	n.d.	n.d.
Clostridium_celerecrescens_61145	2133891	JPME01000012	119117	29354.3.peg.1979	CDS	bi	1D	C	-,C,-,T	24	14	0	10	0	14	-,T→T,-,T→M	Yes	n.d.	n.d.	0	n.d.	n.d.	n.d.	n.d.	n.d.	n.d.	n.d.	n.d.	0	n.d.	n.d.	n.d.	n.d.	n.d.	n.d.
Clostridium_celerecrescens_61145	2137910	JPME01000012	123136	29354.3.peg.1982	CDS	bi	1D	T	-,C,-,T	27	12	0	12	0	15	-,V→A,-,V→V	Yes	n.d.	n.d.	0	n.d.	n.d.	n.d.	n.d.	n.d.	n.d.	-,C,-,T	120	84	0	84	0	36	-,V→A,-,V→V	Yes
Clostridium_celerecrescens_61145	2144599	JPME01000012	129825	29354.3.peg.1989	CDS	bi	1D	T	-,C,-,T	32	18	0	18	0	14	-,N→D,-,N→N	Yes	-,C,-,T	48	12	0	12	0	36	-,N→D,-,N→N	Yes	-,C,-,T	102	13	0	13	0	89	-,N→D,-,N→N	Yes
Clostridium_celerecrescens_61145	2146271	JPME01000012	131497	29354.3.peg.1990	CDS	bi	1D	A	A,-,G,-	17	10	7	0	10	0	K→K,-,K→E,-	Yes	A,-,G,-	32	24	8	0	24	0	K→K,-,K→E,-	Yes	A,-,G,-	70	39	31	0	39	0	K→K,-,K→E,-	Yes
Clostridium_celerecrescens_61145	2147240	JPME01000012	132466	29354.3.peg.1991	CDS	bi	1D	C	-,C,-,T	33	20	0	13	0	20	-,L→L,-,L→F	Yes	n.d.	n.d.	0	n.d.	n.d.	n.d.	n.d.	n.d.	n.d.	n.d.	n.d.	0	n.d.	n.d.	n.d.	n.d.	n.d.	n.d.
Clostridium_celerecrescens_61145	2147566	JPME01000012	132792	29354.3.peg.1991	CDS	bi	3D	T	-,-,G,T	25	15	0	0	15	10	-,-,D→E,D→D	Yes	n.d.	n.d.	0	n.d.	n.d.	n.d.	n.d.	n.d.	n.d.	-,-,G,T	96	48	0	0	48	48	-,-,D→E,D→D	Yes
Clostridium_celerecrescens_61145	2150711	JPME01000012	135937	29354.3.peg.1994	CDS	bi	2D	T	A,-,-,T	13	8	8	0	0	5	L→M,-,-,L→L	Yes	A,-,-,T	29	14	14	0	0	15	L→M,-,-,L→L	Yes	A,-,-,T	51	16	16	0	0	35	L→M,-,-,L→L	Yes
Clostridium_celerecrescens_61145	3037	JPME01000001	3037	29354.3.peg.2	CDS	bi	1D	A	A,-,-,T	24	14	10	0	0	14	Y→Y,-,-,Y→F	Yes	n.d.	n.d.	0	n.d.	n.d.	n.d.	n.d.	n.d.	n.d.	n.d.	n.d.	0	n.d.	n.d.	n.d.	n.d.	n.d.	n.d.
Clostridium_celerecrescens_61145	2511	JPME01000001	2511	29354.3.peg.2	CDS	bi	1D	T	-,C,-,T	19	10	0	10	0	9	-,S→P,-,S→S	Yes	n.d.	n.d.	0	n.d.	n.d.	n.d.	n.d.	n.d.	n.d.	n.d.	n.d.	0	n.d.	n.d.	n.d.	n.d.	n.d.	n.d.
Clostridium_celerecrescens_61145	21837	JPME01000001	21837	29354.3.peg.20	CDS	bi	1D	C	-,C,-,T	13	9	0	4	0	9	-,P→P,-,P→S	Yes	n.d.	n.d.	0	n.d.	n.d.	n.d.	n.d.	n.d.	n.d.	n.d.	n.d.	0	n.d.	n.d.	n.d.	n.d.	n.d.	n.d.
Clostridium_celerecrescens_61145	22284	JPME01000001	22284	29354.3.peg.20	CDS	bi	1D	C	A,C,-,-	30	15	15	15	0	0	L→I,L→L,-,-	Yes	A,C,-,-	50	27	27	23	0	0	L→I,L→L,-,-	Yes	A,C,-,-	76	46	46	30	0	0	L→I,L→L,-,-	Yes
Clostridium_celerecrescens_61145	205895	JPME01000002	171315	29354.3.peg.200	CDS	bi	1D	T	-,C,-,T	20	11	0	11	0	9	-,D→G,-,D→D	Yes	n.d.	n.d.	0	n.d.	n.d.	n.d.	n.d.	n.d.	n.d.	-,C,-,T	75	24	0	24	0	51	-,D→G,-,D→D	Yes
Clostridium_celerecrescens_61145	2167265	JPME01000012	152491	29354.3.peg.2010	CDS	bi	3D	T	-,-,G,T	31	19	0	0	19	12	-,-,N→K,N→N	Yes	-,-,G,T	20	5	0	0	5	15	-,-,N→K,N→N	Yes	-,-,G,T	63	2	0	0	2	61	-,-,N→K,N→N	Yes
Clostridium_celerecrescens_61145	2170490	JPME01000012	155716	29354.3.peg.2014	CDS	bi	1D	A	A,-,G,-	21	20	1	0	20	0	K→K,-,K→R,-	Yes	A,-,G,-	61	44	17	0	44	0	K→K,-,K→R,-	Yes	A,-,G,-	93	51	42	0	51	0	K→K,-,K→R,-	Yes
Clostridium_celerecrescens_61145	2182568	JPME01000012	167794	29354.3.peg.2025	CDS	bi	1D	A	A,-,-,T	20	13	7	0	0	13	N→N,-,-,N→I	Yes	A,-,-,T	18	9	9	0	0	9	N→N,-,-,N→I	Yes	n.d.	n.d.	0	n.d.	n.d.	n.d.	n.d.	n.d.	n.d.
Clostridium_celerecrescens_61145	2187879	JPME01000012	173105	29354.3.peg.2029	CDS	bi	1D	A	A,-,-,T	16	10	6	0	0	10	T→T,-,-,T→S	Yes	A,-,-,T	27	14	13	0	0	14	T→T,-,-,T→S	Yes	A,-,-,T	53	16	37	0	0	16	T→T,-,-,T→S	Yes
Clostridium_celerecrescens_61145	2188185	JPME01000012	173411	29354.3.peg.2030	CDS	bi	1D	C	-,C,G,-	53	34	0	19	34	0	-,P→P,P→A,-	Yes	n.d.	n.d.	0	n.d.	n.d.	n.d.	n.d.	n.d.	n.d.	-,C,G,-	96	13	0	83	13	0	-,P→P,P→A,-	Yes
Clostridium_celerecrescens_61145	2189096	JPME01000012	174322	29354.3.peg.2032	CDS	bi	3D	T	A,-,-,T	21	15	15	0	0	6	D→E,-,-,D→D	Yes	A,-,-,T	32	19	19	0	0	13	D→E,-,-,D→D	Yes	A,-,-,T	88	34	34	0	0	54	D→E,-,-,D→D	Yes
Clostridium_celerecrescens_61145	2190560	JPME01000012	175786	29354.3.peg.2034	CDS	bi	1D	T	-,C,-,T	43	22	0	22	0	21	-,S→P,-,S→S	Yes	-,C,-,T	25	7	0	7	0	18	-,S→P,-,S→S	Yes	-,C,-,T	56	1	0	1	0	55	-,S→P,-,S→S	Yes
Clostridium_celerecrescens_61145	208349	JPME01000002	173769	29354.3.peg.204	CDS	bi	1D	C	-,C,-,T	48	33	0	15	0	33	-,P→P,-,P→S	Yes	n.d.	n.d.	0	n.d.	n.d.	n.d.	n.d.	n.d.	n.d.	n.d.	n.d.	0	n.d.	n.d.	n.d.	n.d.	n.d.	n.d.
Clostridium_celerecrescens_61145	2195324	JPME01000012	180550	29354.3.peg.2040	CDS	bi	3D	C	A,C,-,-	19	13	13	6	0	0	D→E,D→D,-,-	Yes	A,C,-,-	30	2	2	28	0	0	D→E,D→D,-,-	Yes	n.d.	n.d.	0	n.d.	n.d.	n.d.	n.d.	n.d.	n.d.
Clostridium_celerecrescens_61145	2195620	JPME01000012	180846	29354.3.peg.2040	CDS	bi	1D	T	A,-,-,T	28	19	19	0	0	9	V→E,-,-,V→V	Yes	A,-,-,T	24	1	1	0	0	23	V→E,-,-,V→V	Yes	-,C,-,T	40	1	0	1	0	39	-,V→A,-,V→V	Yes
Clostridium_celerecrescens_61145	2195626	JPME01000012	180852	29354.3.peg.2040	CDS	bi	1D	C	-,C,G,-	29	19	0	10	19	0	-,A→A,A→G,-	Yes	n.d.	n.d.	0	n.d.	n.d.	n.d.	n.d.	n.d.	n.d.	n.d.	n.d.	0	n.d.	n.d.	n.d.	n.d.	n.d.	n.d.
Clostridium_celerecrescens_61145	2196859	JPME01000012	182085	29354.3.peg.2041	CDS	bi	1D	T	-,C,-,T	8	4	0	4	0	4	-,F→L,-,F→F	Yes	n.d.	n.d.	0	n.d.	n.d.	n.d.	n.d.	n.d.	n.d.	-,C,-,T	48	2	0	2	0	46	-,F→L,-,F→F	Yes
Clostridium_celerecrescens_61145	2197129	JPME01000012	182355	29354.3.peg.2041	CDS	bi	1D	A	A,C,-,-	28	24	4	24	0	0	I→I,I→L,-,-	Yes	A,C,-,-	51	20	31	20	0	0	I→I,I→L,-,-	Yes	n.d.	n.d.	0	n.d.	n.d.	n.d.	n.d.	n.d.	n.d.
Clostridium_celerecrescens_61145	2197136	JPME01000012	182362	29354.3.peg.2041	CDS	bi	1D	A	A,-,G,-	25	13	12	0	13	0	E→E,-,E→G,-	Yes	n.d.	n.d.	0	n.d.	n.d.	n.d.	n.d.	n.d.	n.d.	n.d.	n.d.	0	n.d.	n.d.	n.d.	n.d.	n.d.	n.d.
Clostridium_celerecrescens_61145	2199602	JPME01000012	184828	29354.3.peg.2044	CDS	bi	1D	A	A,-,-,T	17	9	8	0	0	9	T→T,-,-,T→S	Yes	n.d.	n.d.	0	n.d.	n.d.	n.d.	n.d.	n.d.	n.d.	n.d.	n.d.	0	n.d.	n.d.	n.d.	n.d.	n.d.	n.d.
Clostridium_celerecrescens_61145	2199821	JPME01000012	185047	29354.3.peg.2044	CDS	bi	1D	G	-,-,G,T	19	9	0	0	10	9	-,-,A→A,A→S	Yes	-,-,G,T	14	5	0	0	9	5	-,-,A→A,A→S	Yes	-,-,G,T	38	20	0	0	18	20	-,-,A→A,A→S	Yes
Clostridium_celerecrescens_61145	2203493	JPME01000012	188719	29354.3.peg.2047	CDS	bi	2D	G	A,-,G,-	19	10	10	0	9	0	V→I,-,V→V,-	Yes	n.d.	n.d.	0	n.d.	n.d.	n.d.	n.d.	n.d.	n.d.	n.d.	n.d.	0	n.d.	n.d.	n.d.	n.d.	n.d.	n.d.
Clostridium_celerecrescens_61145	208672	JPME01000002	174092	29354.3.peg.205	CDS	bi	3D	T	A,-,-,T	38	18	18	0	0	20	Q→H,-,-,Q→Q	Yes	A,-,-,T	47	25	25	0	0	22	Q→H,-,-,Q→Q	Yes	A,-,-,T	88	52	52	0	0	36	Q→H,-,-,Q→Q	Yes
Clostridium_celerecrescens_61145	2206885	JPME01000012	192111	29354.3.peg.2050	CDS	bi	1D	G	-,-,G,T	29	17	0	0	12	17	-,-,A→A,A→S	Yes	n.d.	n.d.	0	n.d.	n.d.	n.d.	n.d.	n.d.	n.d.	n.d.	n.d.	0	n.d.	n.d.	n.d.	n.d.	n.d.	n.d.
Clostridium_celerecrescens_61145	2206898	JPME01000012	192124	29354.3.peg.2050	CDS	bi	1D	G	A,-,G,-	20	12	12	0	8	0	G→E,-,G→G,-	Yes	n.d.	n.d.	0	n.d.	n.d.	n.d.	n.d.	n.d.	n.d.	n.d.	n.d.	0	n.d.	n.d.	n.d.	n.d.	n.d.	n.d.
Clostridium_celerecrescens_61145	2206943	JPME01000012	192169	29354.3.peg.2050	CDS	bi	1D	G	A,-,G,-	28	19	19	0	9	0	R→Q,-,R→R,-	Yes	A,-,G,-	60	1	1	0	59	0	R→Q,-,R→R,-	Yes	n.d.	n.d.	0	n.d.	n.d.	n.d.	n.d.	n.d.	n.d.
Clostridium_celerecrescens_61145	2209933	JPME01000012	195159	29354.3.peg.2051	CDS	bi	1D	G	A,-,G,-	20	13	13	0	7	0	G→E,-,G→G,-	Yes	A,-,G,-	40	12	12	0	28	0	G→E,-,G→G,-	Yes	A,-,G,-	80	32	32	0	48	0	G→E,-,G→G,-	Yes
Clostridium_celerecrescens_61145	2212723	JPME01000012	197949	29354.3.peg.2053	CDS	bi	1D	A	A,-,G,-	27	20	7	0	20	0	N→N,-,N→S,-	Yes	A,-,G,-	37	1	36	0	1	0	N→N,-,N→S,-	Yes	n.d.	n.d.	0	n.d.	n.d.	n.d.	n.d.	n.d.	n.d.
Clostridium_celerecrescens_61145	2212928	JPME01000012	198154	29354.3.peg.2054	CDS	bi	2D	A	A,-,-,T	29	20	9	0	0	20	M→M,-,-,M→L	Yes	n.d.	n.d.	0	n.d.	n.d.	n.d.	n.d.	n.d.	n.d.	n.d.	n.d.	0	n.d.	n.d.	n.d.	n.d.	n.d.	n.d.
Clostridium_celerecrescens_61145	2213382	JPME01000012	198608	29354.3.peg.2054	CDS	bi	1D	G	A,-,G,-	35	18	18	0	17	0	G→E,-,G→G,-	Yes	n.d.	n.d.	0	n.d.	n.d.	n.d.	n.d.	n.d.	n.d.	n.d.	n.d.	0	n.d.	n.d.	n.d.	n.d.	n.d.	n.d.
Clostridium_celerecrescens_61145	2215963	JPME01000012	201189	29354.3.peg.2056	CDS	bi	3D	A	A,-,G,-	50	29	21	0	29	0	I→I,-,I→M,-	Yes	n.d.	n.d.	0	n.d.	n.d.	n.d.	n.d.	n.d.	n.d.	n.d.	n.d.	0	n.d.	n.d.	n.d.	n.d.	n.d.	n.d.
Clostridium_celerecrescens_61145	2216040	JPME01000012	201266	29354.3.peg.2056	CDS	bi	1D	A	A,-,G,-	19	11	8	0	11	0	H→H,-,H→R,-	Yes	n.d.	n.d.	0	n.d.	n.d.	n.d.	n.d.	n.d.	n.d.	A,-,G,-	107	57	50	0	57	0	H→H,-,H→R,-	Yes
Clostridium_celerecrescens_61145	2217119	JPME01000012	202345	29354.3.peg.2058	CDS	bi	3D	G	A,-,G,-	14	7	7	0	7	0	M→I,-,M→M,-	Yes	n.d.	n.d.	0	n.d.	n.d.	n.d.	n.d.	n.d.	n.d.	n.d.	n.d.	0	n.d.	n.d.	n.d.	n.d.	n.d.	n.d.
Clostridium_celerecrescens_61145	2217034	JPME01000012	202260	29354.3.peg.2058	CDS	bi	1D	T	-,C,-,T	17	16	0	16	0	1	-,V→A,-,V→V	Yes	-,C,-,T	24	5	0	5	0	19	-,V→A,-,V→V	Yes	-,C,-,T	39	6	0	6	0	33	-,V→A,-,V→V	Yes
Clostridium_celerecrescens_61145	2219493	JPME01000012	204719	29354.3.peg.2059	CDS	bi	1D	G	A,-,G,-	23	11	11	0	12	0	G→D,-,G→G,-	Yes	A,-,G,-	61	36	36	0	25	0	G→D,-,G→G,-	Yes	A,-,G,-	97	41	41	0	56	0	G→D,-,G→G,-	Yes
Clostridium_celerecrescens_61145	209080	JPME01000002	174500	29354.3.peg.206	CDS	bi	2D	C	-,C,-,T	29	20	0	9	0	20	-,V→V,-,V→M	Yes	-,C,-,T	43	11	0	32	0	11	-,V→V,-,V→M	Yes	-,C,-,T	53	2	0	51	0	2	-,V→V,-,V→M	Yes
Clostridium_celerecrescens_61145	209620	JPME01000002	175040	29354.3.peg.206	CDS	bi	1D	C	A,C,-,-	32	17	17	15	0	0	A→S,A→A,-,-	Yes	n.d.	n.d.	0	n.d.	n.d.	n.d.	n.d.	n.d.	n.d.	A,C,-,-	101	40	40	61	0	0	A→S,A→A,-,-	Yes
Clostridium_celerecrescens_61145	210317	JPME01000002	175737	29354.3.peg.206	CDS	bi	3D	T	-,-,G,T	34	15	0	0	15	19	-,-,E→D,E→E	Yes	-,-,G,T	45	29	0	0	29	16	-,-,E→D,E→E	Yes	-,-,G,T	99	54	0	0	54	45	-,-,E→D,E→E	Yes
Clostridium_celerecrescens_61145	210492	JPME01000002	175912	29354.3.peg.206	CDS	bi	1D	C	-,C,G,-	33	25	0	8	25	0	-,S→S,S→T,-	Yes	-,C,G,-	27	10	0	17	10	0	-,S→S,S→T,-	Yes	-,C,G,-	52	12	0	40	12	0	-,S→S,S→T,-	Yes
Clostridium_celerecrescens_61145	211105	JPME01000002	176525	29354.3.peg.206	CDS	bi	1D	T	-,C,-,T	29	16	0	16	0	13	-,T→A,-,T→T	Yes	-,C,-,T	17	12	0	12	0	5	-,T→A,-,T→T	Yes	-,C,-,T	107	45	0	45	0	62	-,T→A,-,T→T	Yes
Clostridium_celerecrescens_61145	211563	JPME01000002	176983	29354.3.peg.206	CDS	bi	1D	G	A,-,G,-	30	15	15	0	15	0	T→I,-,T→T,-	Yes	n.d.	n.d.	0	n.d.	n.d.	n.d.	n.d.	n.d.	n.d.	n.d.	n.d.	0	n.d.	n.d.	n.d.	n.d.	n.d.	n.d.
Clostridium_celerecrescens_61145	2221240	JPME01000012	206466	29354.3.peg.2062	CDS	bi	1D	A	A,C,-,-	36	23	13	23	0	0	K→K,K→T,-,-	Yes	A,C,-,-	45	21	24	21	0	0	K→K,K→T,-,-	Yes	A,C,-,-	74	29	45	29	0	0	K→K,K→T,-,-	Yes
Clostridium_celerecrescens_61145	2225251	JPME01000012	210477	29354.3.peg.2066	CDS	bi	1D	G	A,-,G,-	20	13	13	0	7	0	V→I,-,V→V,-	Yes	n.d.	n.d.	0	n.d.	n.d.	n.d.	n.d.	n.d.	n.d.	A,-,G,-	122	63	63	0	59	0	V→I,-,V→V,-	Yes
Clostridium_celerecrescens_61145	2232224	JPME01000012	217450	29354.3.peg.2072	CDS	bi	1D	T	-,-,G,T	13	8	0	0	8	5	-,-,S→A,S→S	Yes	-,-,G,T	61	5	0	0	5	56	-,-,S→A,S→S	Yes	n.d.	n.d.	0	n.d.	n.d.	n.d.	n.d.	n.d.	n.d.
Clostridium_celerecrescens_61145	2233301	JPME01000012	218527	29354.3.peg.2074	CDS	bi	3D	A	A,-,-,T	21	11	10	0	0	11	K→K,-,-,K→N	Yes	A,-,-,T	17	3	14	0	0	3	K→K,-,-,K→N	Yes	A,-,-,T	62	5	57	0	0	5	K→K,-,-,K→N	Yes
Clostridium_celerecrescens_61145	2233988	JPME01000012	219214	29354.3.peg.2074	CDS	bi	3D	G	-,C,G,-	16	9	0	9	7	0	-,E→D,E→E,-	Yes	-,C,G,-	30	14	0	14	16	0	-,E→D,E→E,-	Yes	-,C,G,-	69	4	0	4	65	0	-,E→D,E→E,-	Yes
Clostridium_celerecrescens_61145	2233896	JPME01000012	219122	29354.3.peg.2074	CDS	bi	1D	G	A,-,G,-	19	10	10	0	9	0	V→I,-,V→V,-	Yes	n.d.	n.d.	0	n.d.	n.d.	n.d.	n.d.	n.d.	n.d.	n.d.	n.d.	0	n.d.	n.d.	n.d.	n.d.	n.d.	n.d.
Clostridium_celerecrescens_61145	2238842	JPME01000012	224068	29354.3.peg.2079	CDS	bi	1D	C	-,C,-,T	27	16	0	11	0	16	-,L→L,-,L→F	Yes	n.d.	n.d.	0	n.d.	n.d.	n.d.	n.d.	n.d.	n.d.	n.d.	n.d.	0	n.d.	n.d.	n.d.	n.d.	n.d.	n.d.
Clostridium_celerecrescens_61145	2245022	JPME01000012	230248	29354.3.peg.2084	CDS	bi	3D	T	A,-,-,T	23	16	16	0	0	7	N→K,-,-,N→N	Yes	A,-,-,T	30	6	6	0	0	24	N→K,-,-,N→N	Yes	A,-,-,T	47	5	5	0	0	42	N→K,-,-,N→N	Yes
Clostridium_celerecrescens_61145	2246026	JPME01000012	231252	29354.3.peg.2085	CDS	bi	2D	A	A,-,-,T	16	12	4	0	0	12	I→I,-,-,I→L	Yes	A,-,-,T	52	31	21	0	0	31	I→I,-,-,I→L	Yes	A,-,-,T	56	28	28	0	0	28	I→I,-,-,I→L	Yes
Clostridium_celerecrescens_61145	2246063	JPME01000012	231289	29354.3.peg.2085	CDS	bi	2D	T	A,-,-,T	10	8	8	0	0	2	L→_,-,-,L→L	Yes	n.d.	n.d.	0	n.d.	n.d.	n.d.	n.d.	n.d.	n.d.	A,-,-,T	46	33	33	0	0	13	L→_,-,-,L→L	Yes
Clostridium_celerecrescens_61145	2246117	JPME01000012	231343	29354.3.peg.2085	CDS	bi	1D	C	-,C,-,T	22	18	0	4	0	18	-,T→T,-,T→M	Yes	-,C,-,T	31	14	0	17	0	14	-,T→T,-,T→M	Yes	-,C,-,T	62	26	0	36	0	26	-,T→T,-,T→M	Yes
Clostridium_celerecrescens_61145	2246575	JPME01000012	231801	29354.3.peg.2086	CDS	bi	1D	T	-,C,-,T	36	20	0	20	0	16	-,Y→C,-,Y→Y	Yes	-,C,-,T	69	39	0	39	0	30	-,Y→C,-,Y→Y	Yes	-,C,-,T	107	64	0	64	0	43	-,Y→C,-,Y→Y	Yes
Clostridium_celerecrescens_61145	2247181	JPME01000012	232407	29354.3.peg.2087	CDS	bi	1D	T	-,C,-,T	25	19	0	19	0	6	-,V→A,-,V→V	Yes	-,C,-,T	34	26	0	26	0	8	-,V→A,-,V→V	Yes	-,C,-,T	55	15	0	15	0	40	-,V→A,-,V→V	Yes
Clostridium_celerecrescens_61145	2249413	JPME01000012	234639	29354.3.peg.2090	CDS	bi	1D	C	-,C,-,T	28	10	0	18	0	10	-,Q→Q,-,Q→_	Yes	-,C,-,T	44	2	0	42	0	2	-,Q→Q,-,Q→_	Yes	-,C,-,T	79	45	0	34	0	45	-,Q→Q,-,Q→_	Yes
Clostridium_celerecrescens_61145	2249783	JPME01000012	235009	29354.3.peg.2090	CDS	bi	1D	G	-,C,G,-	14	12	0	12	2	0	-,S→T,S→S,-	Yes	-,C,G,-	23	8	0	8	15	0	-,S→T,S→S,-	Yes	-,C,G,-	47	15	0	15	32	0	-,S→T,S→S,-	Yes
Clostridium_celerecrescens_61145	2250899	JPME01000012	236125	29354.3.peg.2091	CDS	bi	1D	A	A,-,G,-	24	15	9	0	15	0	K→K,-,K→R,-	Yes	A,-,G,-	63	38	25	0	38	0	K→K,-,K→R,-	Yes	A,-,G,-	93	55	38	0	55	0	K→K,-,K→R,-	Yes
Clostridium_celerecrescens_61145	2259581	JPME01000012	244807	29354.3.peg.2097	CDS	bi	1D	T	-,C,-,T	19	13	0	13	0	6	-,I→T,-,I→I	Yes	n.d.	n.d.	0	n.d.	n.d.	n.d.	n.d.	n.d.	n.d.	-,C,-,T	102	56	0	56	0	46	-,I→T,-,I→I	Yes
Clostridium_celerecrescens_61145	2260054	JPME01000012	245280	29354.3.peg.2097	CDS	bi	1D	G	A,-,G,-	22	12	12	0	10	0	A→T,-,A→A,-	Yes	A,-,G,-	42	24	24	0	18	0	A→T,-,A→A,-	Yes	n.d.	n.d.	0	n.d.	n.d.	n.d.	n.d.	n.d.	n.d.
Clostridium_celerecrescens_61145	24194	JPME01000001	24194	29354.3.peg.21	CDS	bi	1D	A	A,-,G,-	9	5	4	0	5	0	N→N,-,N→S,-	Yes	n.d.	n.d.	0	n.d.	n.d.	n.d.	n.d.	n.d.	n.d.	A,-,G,-	42	7	35	0	7	0	N→N,-,N→S,-	Yes
Clostridium_celerecrescens_61145	2262513	JPME01000012	247739	29354.3.peg.2100	CDS	bi	1D	T	A,-,-,T	36	25	25	0	0	11	Y→F,-,-,Y→Y	Yes	A,-,-,T	64	2	2	0	0	62	Y→F,-,-,Y→Y	Yes	n.d.	n.d.	0	n.d.	n.d.	n.d.	n.d.	n.d.	n.d.
Clostridium_celerecrescens_61145	2262691	JPME01000012	247917	29354.3.peg.2100	CDS	bi	1D	C	-,C,-,T	39	20	0	19	0	20	-,E→E,-,E→K	Yes	n.d.	n.d.	0	n.d.	n.d.	n.d.	n.d.	n.d.	n.d.	n.d.	n.d.	0	n.d.	n.d.	n.d.	n.d.	n.d.	n.d.
Clostridium_celerecrescens_61145	2262734	JPME01000012	247960	29354.3.peg.2100	CDS	bi	3D	A	A,C,-,-	29	22	7	22	0	0	I→I,I→M,-,-	Yes	A,C,-,-	57	40	17	40	0	0	I→I,I→M,-,-	Yes	A,C,-,-	63	23	40	23	0	0	I→I,I→M,-,-	Yes
Clostridium_celerecrescens_61145	2262770	JPME01000012	247996	29354.3.peg.2100	CDS	bi	3D	A	A,C,-,-	27	18	9	18	0	0	N→N,N→K,-,-	Yes	n.d.	n.d.	0	n.d.	n.d.	n.d.	n.d.	n.d.	n.d.	n.d.	n.d.	0	n.d.	n.d.	n.d.	n.d.	n.d.	n.d.
Clostridium_celerecrescens_61145	2264240	JPME01000012	249466	29354.3.peg.2103	CDS	bi	1D	T	-,C,-,T	31	19	0	19	0	12	-,N→D,-,N→N	Yes	-,C,-,T	43	31	0	31	0	12	-,N→D,-,N→N	Yes	-,C,-,T	42	7	0	7	0	35	-,N→D,-,N→N	Yes
Clostridium_celerecrescens_61145	2266869	JPME01000012	252095	29354.3.peg.2104	CDS	bi	2D	G	A,-,G,-	33	11	11	0	22	0	V→I,-,V→V,-	Yes	A,-,G,-	58	44	44	0	14	0	V→I,-,V→V,-	Yes	A,-,G,-	113	62	62	0	51	0	V→I,-,V→V,-	Yes
Clostridium_celerecrescens_61145	2267885	JPME01000012	253111	29354.3.peg.2104	CDS	bi	3D	T	-,-,G,T	13	11	0	0	11	2	-,-,D→E,D→D	Yes	n.d.	n.d.	0	n.d.	n.d.	n.d.	n.d.	n.d.	n.d.	n.d.	n.d.	0	n.d.	n.d.	n.d.	n.d.	n.d.	n.d.
Clostridium_celerecrescens_61145	2268204	JPME01000012	253430	29354.3.peg.2104	CDS	bi	1D	C	-,C,G,-	24	15	0	9	15	0	-,Q→Q,Q→E,-	Yes	n.d.	n.d.	0	n.d.	n.d.	n.d.	n.d.	n.d.	n.d.	-,C,G,-	117	42	0	75	42	0	-,Q→Q,Q→E,-	Yes
Clostridium_celerecrescens_61145	2268315	JPME01000012	253541	29354.3.peg.2104	CDS	bi	1D	G	A,-,G,-	22	18	18	0	4	0	G→S,-,G→G,-	Yes	A,-,G,-	52	38	38	0	14	0	G→S,-,G→G,-	Yes	A,-,G,-	84	46	46	0	38	0	G→S,-,G→G,-	Yes
Clostridium_celerecrescens_61145	2270043	JPME01000012	255269	29354.3.peg.2105	CDS	bi	3D	T	A,-,-,T	25	18	18	0	0	7	N→K,-,-,N→N	Yes	n.d.	n.d.	0	n.d.	n.d.	n.d.	n.d.	n.d.	n.d.	n.d.	n.d.	0	n.d.	n.d.	n.d.	n.d.	n.d.	n.d.
Clostridium_celerecrescens_61145	2270476	JPME01000012	255702	29354.3.peg.2106	CDS	bi	1D	T	A,-,-,T	31	24	24	0	0	7	L→Q,-,-,L→L	Yes	A,-,-,T	61	55	55	0	0	6	L→Q,-,-,L→L	Yes	A,-,-,T	115	90	90	0	0	25	L→Q,-,-,L→L	Yes
Clostridium_celerecrescens_61145	2271387	JPME01000012	256613	29354.3.peg.2107	CDS	bi	1D	A	A,-,G,-	17	16	1	0	16	0	I→I,-,I→V,-	Yes	n.d.	n.d.	0	n.d.	n.d.	n.d.	n.d.	n.d.	n.d.	n.d.	n.d.	0	n.d.	n.d.	n.d.	n.d.	n.d.	n.d.
Clostridium_celerecrescens_61145	2275468	JPME01000012	260694	29354.3.peg.2112	CDS	bi	1D	G	A,-,G,-	12	8	8	0	4	0	V→I,-,V→V,-	Yes	A,-,G,-	19	1	1	0	18	0	V→I,-,V→V,-	Yes	n.d.	n.d.	0	n.d.	n.d.	n.d.	n.d.	n.d.	n.d.
Clostridium_celerecrescens_61145	2275497	JPME01000012	260723	29354.3.peg.2112	CDS	bi	3D	T	A,-,-,T	6	5	5	0	0	1	F→L,-,-,F→F	Yes	n.d.	n.d.	0	n.d.	n.d.	n.d.	n.d.	n.d.	n.d.	n.d.	n.d.	0	n.d.	n.d.	n.d.	n.d.	n.d.	n.d.
Clostridium_celerecrescens_61145	2276050	JPME01000012	261276	29354.3.peg.2112	CDS	bi	1D	A	A,-,G,-	23	14	9	0	14	0	I→I,-,I→V,-	Yes	A,-,G,-	29	2	27	0	2	0	I→I,-,I→V,-	Yes	A,-,G,-	120	44	76	0	44	0	I→I,-,I→V,-	Yes
Clostridium_celerecrescens_61145	2276729	JPME01000012	261955	29354.3.peg.2113	CDS	bi	1D	G	A,-,G,-	18	11	11	0	7	0	G→S,-,G→G,-	Yes	n.d.	n.d.	0	n.d.	n.d.	n.d.	n.d.	n.d.	n.d.	n.d.	n.d.	0	n.d.	n.d.	n.d.	n.d.	n.d.	n.d.
Clostridium_celerecrescens_61145	2277473	JPME01000012	262699	29354.3.peg.2114	CDS	bi	1D	A	A,C,-,-	14	10	4	10	0	0	N→N,N→H,-,-	Yes	n.d.	n.d.	0	n.d.	n.d.	n.d.	n.d.	n.d.	n.d.	A,C,-,-	68	29	39	29	0	0	N→N,N→H,-,-	Yes
Clostridium_celerecrescens_61145	2280361	JPME01000012	265587	29354.3.peg.2115	CDS	bi	1D	G	A,-,G,-	41	24	24	0	17	0	R→H,-,R→R,-	Yes	n.d.	n.d.	0	n.d.	n.d.	n.d.	n.d.	n.d.	n.d.	A,-,G,-	41	6	6	0	35	0	R→H,-,R→R,-	Yes
Clostridium_celerecrescens_61145	2283518	JPME01000012	268744	29354.3.peg.2121	CDS	bi	1D	G	A,-,G,-	22	12	12	0	10	0	S→N,-,S→S,-	Yes	n.d.	n.d.	0	n.d.	n.d.	n.d.	n.d.	n.d.	n.d.	n.d.	n.d.	0	n.d.	n.d.	n.d.	n.d.	n.d.	n.d.
Clostridium_celerecrescens_61145	2284030	JPME01000012	269256	29354.3.peg.2121	CDS	bi	1D	G	A,-,G,-	44	27	27	0	17	0	V→I,-,V→V,-	Yes	A,-,G,-	69	57	57	0	12	0	V→I,-,V→V,-	Yes	A,-,G,-	102	28	28	0	74	0	V→I,-,V→V,-	Yes
Clostridium_celerecrescens_61145	2284563	JPME01000012	269789	29354.3.peg.2122	CDS	bi	1D	T	-,C,-,T	23	16	0	16	0	7	-,I→T,-,I→I	Yes	n.d.	n.d.	0	n.d.	n.d.	n.d.	n.d.	n.d.	n.d.	n.d.	n.d.	0	n.d.	n.d.	n.d.	n.d.	n.d.	n.d.
Clostridium_celerecrescens_61145	2284709	JPME01000012	269935	29354.3.peg.2122	CDS	bi	1D	T	-,-,G,T	21	14	0	0	14	7	-,-,S→A,S→S	Yes	-,-,G,T	31	8	0	0	8	23	-,-,S→A,S→S	Yes	n.d.	n.d.	0	n.d.	n.d.	n.d.	n.d.	n.d.	n.d.
Clostridium_celerecrescens_61145	2285193	JPME01000012	270419	29354.3.peg.2122	CDS	bi	1D	C	-,C,-,T	27	16	0	11	0	16	-,A→A,-,A→V	Yes	-,C,-,T	37	6	0	31	0	6	-,A→A,-,A→V	Yes	n.d.	n.d.	0	n.d.	n.d.	n.d.	n.d.	n.d.	n.d.
Clostridium_celerecrescens_61145	2285327	JPME01000012	270553	29354.3.peg.2122	CDS	bi	1D	A	A,-,G,-	43	24	19	0	24	0	S→S,-,S→G,-	Yes	A,-,G,-	21	6	15	0	6	0	S→S,-,S→G,-	Yes	n.d.	n.d.	0	n.d.	n.d.	n.d.	n.d.	n.d.	n.d.
Clostridium_celerecrescens_61145	2289364	JPME01000012	274590	29354.3.peg.2128	CDS	bi	1D	A	A,-,G,-	24	23	1	0	23	0	I→I,-,I→V,-	Yes	n.d.	n.d.	0	n.d.	n.d.	n.d.	n.d.	n.d.	n.d.	A,-,G,-	37	20	17	0	20	0	I→I,-,I→V,-	Yes
Clostridium_celerecrescens_61145	2289494	JPME01000012	274720	29354.3.peg.2128	CDS	bi	1D	A	A,C,-,-	12	8	4	8	0	0	D→D,D→A,-,-	Yes	A,C,-,-	13	8	5	8	0	0	D→D,D→A,-,-	Yes	A,C,-,-	59	56	3	56	0	0	D→D,D→A,-,-	Yes
Clostridium_celerecrescens_61145	2298775	JPME01000012	284001	29354.3.peg.2138	CDS	bi	1D	A	A,-,G,-	38	28	10	0	28	0	K→K,-,K→R,-	Yes	A,-,G,-	46	40	6	0	40	0	K→K,-,K→R,-	Yes	A,-,G,-	77	50	27	0	50	0	K→K,-,K→R,-	Yes
Clostridium_celerecrescens_61145	2298876	JPME01000012	284102	29354.3.peg.2138	CDS	bi	1D	A	A,-,G,-	47	35	12	0	35	0	S→S,-,S→G,-	Yes	A,-,G,-	45	24	21	0	24	0	S→S,-,S→G,-	Yes	A,-,G,-	85	44	41	0	44	0	S→S,-,S→G,-	Yes
Clostridium_celerecrescens_61145	2305314	JPME01000012	290540	29354.3.peg.2147	CDS	bi	1D	A	A,C,-,-	34	19	15	19	0	0	K→K,K→T,-,-	Yes	n.d.	n.d.	0	n.d.	n.d.	n.d.	n.d.	n.d.	n.d.	A,C,-,-	47	10	37	10	0	0	K→K,K→T,-,-	Yes
Clostridium_celerecrescens_61145	2306824	JPME01000012	292050	29354.3.peg.2147	CDS	bi	3D	T	-,-,G,T	25	13	0	0	13	12	-,-,F→L,F→F	Yes	-,-,G,T	47	26	0	0	26	21	-,-,F→L,F→F	Yes	-,-,G,T	109	55	0	0	55	54	-,-,F→L,F→F	Yes
Clostridium_celerecrescens_61145	2307981	JPME01000012	293207	29354.3.peg.2147	CDS	bi	1D	G	A,-,G,-	33	25	25	0	8	0	R→Q,-,R→R,-	Yes	n.d.	n.d.	0	n.d.	n.d.	n.d.	n.d.	n.d.	n.d.	n.d.	n.d.	0	n.d.	n.d.	n.d.	n.d.	n.d.	n.d.
Clostridium_celerecrescens_61145	2308478	JPME01000012	293704	29354.3.peg.2148	CDS	bi	2D	T	A,-,-,T	34	18	18	0	0	16	W→R,-,-,W→W	Yes	n.d.	n.d.	0	n.d.	n.d.	n.d.	n.d.	n.d.	n.d.	n.d.	n.d.	0	n.d.	n.d.	n.d.	n.d.	n.d.	n.d.
Clostridium_celerecrescens_61145	2309921	JPME01000012	295147	29354.3.peg.2149	CDS	bi	1D	G	-,-,G,T	15	8	0	0	7	8	-,-,A→A,A→S	Yes	n.d.	n.d.	0	n.d.	n.d.	n.d.	n.d.	n.d.	n.d.	n.d.	n.d.	0	n.d.	n.d.	n.d.	n.d.	n.d.	n.d.
Clostridium_celerecrescens_61145	2311513	JPME01000012	296739	29354.3.peg.2150	CDS	bi	1D	T	A,-,-,T	33	29	29	0	0	4	M→K,-,-,M→M	Yes	n.d.	n.d.	0	n.d.	n.d.	n.d.	n.d.	n.d.	n.d.	A,-,-,T	98	77	77	0	0	21	M→K,-,-,M→M	Yes
Clostridium_celerecrescens_61145	2322967	JPME01000013	9244	29354.3.peg.2161	CDS	bi	1D	A	A,-,G,-	24	16	8	0	16	0	F→F,-,F→S,-	Yes	n.d.	n.d.	0	n.d.	n.d.	n.d.	n.d.	n.d.	n.d.	A,-,G,-	106	36	70	0	36	0	F→F,-,F→S,-	Yes
Clostridium_celerecrescens_61145	2323111	JPME01000013	9388	29354.3.peg.2161	CDS	bi	1D	T	A,-,-,T	32	19	19	0	0	13	Y→F,-,-,Y→Y	Yes	n.d.	n.d.	0	n.d.	n.d.	n.d.	n.d.	n.d.	n.d.	A,-,-,T	112	37	37	0	0	75	Y→F,-,-,Y→Y	Yes
Clostridium_celerecrescens_61145	2323175	JPME01000013	9452	29354.3.peg.2161	CDS	bi	1D	A	A,-,G,-	25	19	6	0	19	0	F→F,-,F→L,-	Yes	n.d.	n.d.	0	n.d.	n.d.	n.d.	n.d.	n.d.	n.d.	A,-,G,-	93	34	59	0	34	0	F→F,-,F→L,-	Yes
Clostridium_celerecrescens_61145	2323479	JPME01000013	9756	29354.3.peg.2162	CDS	bi	1D	G	A,-,G,-	33	17	17	0	16	0	H→Y,-,H→H,-	Yes	n.d.	n.d.	0	n.d.	n.d.	n.d.	n.d.	n.d.	n.d.	n.d.	n.d.	0	n.d.	n.d.	n.d.	n.d.	n.d.	n.d.
Clostridium_celerecrescens_61145	2323712	JPME01000013	9989	29354.3.peg.2162	CDS	bi	1D	C	-,C,-,T	19	10	0	9	0	10	-,R→R,-,R→Q	Yes	n.d.	n.d.	0	n.d.	n.d.	n.d.	n.d.	n.d.	n.d.	-,C,-,T	111	39	0	72	0	39	-,R→R,-,R→Q	Yes
Clostridium_celerecrescens_61145	2323794	JPME01000013	10071	29354.3.peg.2162	CDS	bi	1D	C	-,C,-,T	28	21	0	7	0	21	-,E→E,-,E→K	Yes	n.d.	n.d.	0	n.d.	n.d.	n.d.	n.d.	n.d.	n.d.	-,C,-,T	75	26	0	49	0	26	-,E→E,-,E→K	Yes
Clostridium_celerecrescens_61145	2323796	JPME01000013	10073	29354.3.peg.2162	CDS	bi	1D	G	A,-,G,-	30	21	21	0	9	0	P→L,-,P→P,-	Yes	n.d.	n.d.	0	n.d.	n.d.	n.d.	n.d.	n.d.	n.d.	A,-,G,-	73	26	26	0	47	0	P→L,-,P→P,-	Yes
Clostridium_celerecrescens_61145	2324653	JPME01000013	10930	29354.3.peg.2164	CDS	bi	1D	G	A,-,G,-	14	6	6	0	8	0	R→Q,-,R→R,-	Yes	A,-,G,-	18	12	12	0	6	0	R→Q,-,R→R,-	Yes	A,-,G,-	76	74	74	0	2	0	R→Q,-,R→R,-	Yes
Clostridium_celerecrescens_61145	2330989	JPME01000013	17266	29354.3.peg.2172	CDS	bi	2D	T	-,C,-,T	31	26	0	26	0	5	-,I→V,-,I→I	Yes	n.d.	n.d.	0	n.d.	n.d.	n.d.	n.d.	n.d.	n.d.	-,C,-,T	63	12	0	12	0	51	-,I→V,-,I→I	Yes
Clostridium_celerecrescens_61145	2332519	JPME01000013	18796	29354.3.peg.2173	CDS	bi	3D	C	A,C,-,-	44	24	24	20	0	0	E→D,E→E,-,-	Yes	n.d.	n.d.	0	n.d.	n.d.	n.d.	n.d.	n.d.	n.d.	n.d.	n.d.	0	n.d.	n.d.	n.d.	n.d.	n.d.	n.d.
Clostridium_celerecrescens_61145	2332530	JPME01000013	18807	29354.3.peg.2173	CDS	bi	1D	C	-,C,-,T	47	27	0	20	0	27	-,A→A,-,A→T	Yes	n.d.	n.d.	0	n.d.	n.d.	n.d.	n.d.	n.d.	n.d.	-,C,-,T	46	19	0	27	0	19	-,A→A,-,A→T	Yes
Clostridium_celerecrescens_61145	2340049	JPME01000013	26326	29354.3.peg.2178	CDS	bi	2D	T	-,C,-,T	32	22	0	22	0	10	-,I→V,-,I→I	Yes	n.d.	n.d.	0	n.d.	n.d.	n.d.	n.d.	n.d.	n.d.	n.d.	n.d.	0	n.d.	n.d.	n.d.	n.d.	n.d.	n.d.
Clostridium_celerecrescens_61145	2340816	JPME01000013	27093	29354.3.peg.2178	CDS	bi	1D	G	A,-,G,-	28	11	11	0	17	0	A→V,-,A→A,-	Yes	A,-,G,-	52	41	41	0	11	0	A→V,-,A→A,-	Yes	A,-,G,-	85	50	50	0	35	0	A→V,-,A→A,-	Yes
Clostridium_celerecrescens_61145	2340958	JPME01000013	27235	29354.3.peg.2178	CDS	bi	1D	A	A,C,-,-	37	28	9	28	0	0	F→F,F→V,-,-	Yes	A,C,-,-	69	38	31	38	0	0	F→F,F→V,-,-	Yes	A,C,-,-	132	77	55	77	0	0	F→F,F→V,-,-	Yes
Clostridium_celerecrescens_61145	2341762	JPME01000013	28039	29354.3.peg.2179	CDS	bi	1D	C	-,C,G,-	9	5	0	4	5	0	-,G→G,G→A,-	Yes	n.d.	n.d.	0	n.d.	n.d.	n.d.	n.d.	n.d.	n.d.	n.d.	n.d.	0	n.d.	n.d.	n.d.	n.d.	n.d.	n.d.
Clostridium_celerecrescens_61145	2345603	JPME01000013	31880	29354.3.peg.2181	CDS	bi	1D	C	-,C,-,T	21	17	0	4	0	17	-,R→R,-,R→K	Yes	-,C,-,T	32	16	0	16	0	16	-,R→R,-,R→K	Yes	-,C,-,T	103	74	0	29	0	74	-,R→R,-,R→K	Yes
Clostridium_celerecrescens_61145	2347533	JPME01000013	33810	29354.3.peg.2184	CDS	bi	2D	T	-,C,-,T	29	16	0	16	0	13	-,I→V,-,I→I	Yes	-,C,-,T	40	8	0	8	0	32	-,I→V,-,I→I	Yes	-,C,-,T	133	42	0	42	0	91	-,I→V,-,I→I	Yes
Clostridium_celerecrescens_61145	2350719	JPME01000013	36996	29354.3.peg.2186	CDS	bi	1D	T	-,C,-,T	21	6	0	6	0	15	-,N→D,-,N→N	Yes	-,C,-,T	23	21	0	21	0	2	-,N→D,-,N→N	Yes	-,C,-,T	60	41	0	41	0	19	-,N→D,-,N→N	Yes
Clostridium_celerecrescens_61145	2350750	JPME01000013	37027	29354.3.peg.2186	CDS	bi	3D	T	A,C,-,-	14	14	8	6	0	0	E→D,E→E,-,-	Yes	A,C,-,-	20	20	4	16	0	0	E→D,E→E,-,-	Yes	-,C,-,T	46	30	0	30	0	16	-,E→E,-,E→E	Yes
Clostridium_celerecrescens_61145	2351417	JPME01000013	37694	29354.3.peg.2186	CDS	bi	1D	T	A,-,-,T	20	18	18	0	0	2	Y→F,-,-,Y→Y	Yes	A,-,-,T	49	29	29	0	0	20	Y→F,-,-,Y→Y	Yes	A,-,-,T	132	101	101	0	0	31	Y→F,-,-,Y→Y	Yes
Clostridium_celerecrescens_61145	2354669	JPME01000013	40946	29354.3.peg.2188	CDS	bi	3D	A	A,C,-,-	33	28	5	28	0	0	D→D,D→E,-,-	Yes	A,C,-,-	19	14	5	14	0	0	D→D,D→E,-,-	Yes	A,C,-,-	51	9	42	9	0	0	D→D,D→E,-,-	Yes
Clostridium_celerecrescens_61145	2364010	JPME01000013	50287	29354.3.peg.2196	CDS	bi	2D	T	-,C,-,T	34	24	0	24	0	10	-,I→V,-,I→I	Yes	n.d.	n.d.	0	n.d.	n.d.	n.d.	n.d.	n.d.	n.d.	n.d.	n.d.	0	n.d.	n.d.	n.d.	n.d.	n.d.	n.d.
Clostridium_celerecrescens_61145	2364081	JPME01000013	50358	29354.3.peg.2196	CDS	bi	1D	G	A,-,G,-	19	10	10	0	9	0	A→V,-,A→A,-	Yes	n.d.	n.d.	0	n.d.	n.d.	n.d.	n.d.	n.d.	n.d.	A,-,G,-	47	7	7	0	40	0	A→V,-,A→A,-	Yes
Clostridium_celerecrescens_61145	2363713	JPME01000013	49990	29354.3.peg.2196	CDS	bi	1D	C	-,C,G,-	29	16	0	13	16	0	-,E→E,E→Q,-	Yes	n.d.	n.d.	0	n.d.	n.d.	n.d.	n.d.	n.d.	n.d.	n.d.	n.d.	0	n.d.	n.d.	n.d.	n.d.	n.d.	n.d.
Clostridium_celerecrescens_61145	2366731	JPME01000013	53008	29354.3.peg.2199	CDS	bi	1D	T	-,-,G,T	16	14	0	0	14	2	-,-,K→T,K→K	Yes	-,-,G,T	59	34	0	0	34	25	-,-,K→T,K→K	Yes	-,-,G,T	114	30	0	0	30	84	-,-,K→T,K→K	Yes
Clostridium_celerecrescens_61145	2368701	JPME01000013	54978	29354.3.peg.2199	CDS	bi	3D	G	-,-,G,T	33	23	0	0	10	23	-,-,D→D,D→E	Yes	n.d.	n.d.	0	n.d.	n.d.	n.d.	n.d.	n.d.	n.d.	n.d.	n.d.	0	n.d.	n.d.	n.d.	n.d.	n.d.	n.d.
Clostridium_celerecrescens_61145	225317	JPME01000002	190737	29354.3.peg.220	CDS	bi	1D	T	-,-,G,T	32	17	0	0	17	15	-,-,F→V,F→F	Yes	-,-,G,T	56	27	0	0	27	29	-,-,F→V,F→F	Yes	-,-,G,T	126	34	0	0	34	92	-,-,F→V,F→F	Yes
Clostridium_celerecrescens_61145	2372749	JPME01000013	59026	29354.3.peg.2202	CDS	bi	1D	G	-,C,G,-	23	13	0	13	10	0	-,Q→E,Q→Q,-	Yes	-,C,G,-	73	46	0	46	27	0	-,Q→E,Q→Q,-	Yes	-,C,G,-	114	72	0	72	42	0	-,Q→E,Q→Q,-	Yes
Clostridium_celerecrescens_61145	226056	JPME01000002	191476	29354.3.peg.221	CDS	bi	1D	G	-,-,G,T	17	10	0	0	7	10	-,-,T→T,T→K	Yes	n.d.	n.d.	0	n.d.	n.d.	n.d.	n.d.	n.d.	n.d.	-,-,G,T	70	5	0	0	65	5	-,-,T→T,T→K	Yes
Clostridium_celerecrescens_61145	2379371	JPME01000013	65648	29354.3.peg.2212	CDS	bi	1D	T	-,-,G,T	35	28	0	0	28	7	-,-,K→Q,K→K	Yes	n.d.	n.d.	0	n.d.	n.d.	n.d.	n.d.	n.d.	n.d.	-,-,G,T	115	23	0	0	23	92	-,-,K→Q,K→K	Yes
Clostridium_celerecrescens_61145	2382949	JPME01000013	69226	29354.3.peg.2215	CDS	bi	1D	G	A,-,G,-	19	13	13	0	6	0	P→S,-,P→P,-	Yes	A,-,G,-	21	7	7	0	14	0	P→S,-,P→P,-	Yes	A,-,G,-	15	6	6	0	9	0	P→S,-,P→P,-	Yes
Clostridium_celerecrescens_61145	2393840	JPME01000013	80117	29354.3.peg.2226	CDS	bi	1D	T	-,C,-,T	6	3	0	3	0	3	-,H→R,-,H→H	Yes	-,C,-,T	67	46	0	46	0	21	-,H→R,-,H→H	Yes	-,C,-,T	133	71	0	71	0	62	-,H→R,-,H→H	Yes
Clostridium_celerecrescens_61145	2394821	JPME01000013	81098	29354.3.peg.2227	CDS	bi	1D	C	-,C,-,T	31	16	0	15	0	16	-,V→V,-,V→I	Yes	n.d.	n.d.	0	n.d.	n.d.	n.d.	n.d.	n.d.	n.d.	-,C,-,T	53	9	0	44	0	9	-,V→V,-,V→I	Yes
Clostridium_celerecrescens_61145	2403584	JPME01000013	89861	29354.3.peg.2233	CDS	bi	1D	C	-,C,-,T	15	10	0	5	0	10	-,E→E,-,E→K	Yes	n.d.	n.d.	0	n.d.	n.d.	n.d.	n.d.	n.d.	n.d.	-,C,-,T	46	26	0	20	0	26	-,E→E,-,E→K	Yes
Clostridium_celerecrescens_61145	2411334	JPME01000013	97611	29354.3.peg.2240	CDS	bi	1D	G	A,-,G,-	30	16	16	0	14	0	S→F,-,S→S,-	Yes	n.d.	n.d.	0	n.d.	n.d.	n.d.	n.d.	n.d.	n.d.	n.d.	n.d.	0	n.d.	n.d.	n.d.	n.d.	n.d.	n.d.
Clostridium_celerecrescens_61145	2413775	JPME01000013	100052	29354.3.peg.2243	CDS	bi	1D	A	A,-,-,T	14	12	2	0	0	12	I→I,-,-,I→N	Yes	A,-,-,T	57	51	6	0	0	51	I→I,-,-,I→N	Yes	n.d.	n.d.	0	n.d.	n.d.	n.d.	n.d.	n.d.	n.d.
Clostridium_celerecrescens_61145	2414660	JPME01000013	100937	29354.3.peg.2245	CDS	bi	1D	A	A,-,G,-	26	15	11	0	15	0	I→I,-,I→V,-	Yes	A,-,G,-	59	38	21	0	38	0	I→I,-,I→V,-	Yes	A,-,G,-	89	68	21	0	68	0	I→I,-,I→V,-	Yes
Clostridium_celerecrescens_61145	2415046	JPME01000013	101323	29354.3.peg.2245	CDS	bi	3D	A	A,-,-,T	13	6	7	0	0	6	L→L,-,-,L→F	Yes	A,-,-,T	67	39	28	0	0	39	L→L,-,-,L→F	Yes	A,-,-,T	136	99	37	0	0	99	L→L,-,-,L→F	Yes
Clostridium_celerecrescens_61145	2415517	JPME01000013	101794	29354.3.peg.2246	CDS	bi	3D	A	A,-,-,T	30	14	16	0	0	14	F→F,-,-,F→L	Yes	A,-,-,T	61	34	27	0	0	34	F→F,-,-,F→L	Yes	A,-,-,T	115	35	80	0	0	35	F→F,-,-,F→L	Yes
Clostridium_celerecrescens_61145	2417943	JPME01000013	104220	29354.3.peg.2248	CDS	bi	3D	T	-,C,-,T	6	1	0	1	0	5	-,I→M,-,I→I	Yes	n.d.	n.d.	0	n.d.	n.d.	n.d.	n.d.	n.d.	n.d.	-,C,-,T	51	28	0	28	0	23	-,I→M,-,I→I	Yes
Clostridium_celerecrescens_61145	2418127	JPME01000013	104404	29354.3.peg.2248	CDS	bi	1D	T	-,C,-,T	30	1	0	1	0	29	-,Q→R,-,Q→Q	Yes	n.d.	n.d.	0	n.d.	n.d.	n.d.	n.d.	n.d.	n.d.	-,C,-,T	67	39	0	39	0	28	-,Q→R,-,Q→Q	Yes
Clostridium_celerecrescens_61145	2418153	JPME01000013	104430	29354.3.peg.2248	CDS	bi	3D	A	A,-,-,T	34	22	12	0	0	22	N→N,-,-,N→K	Yes	n.d.	n.d.	0	n.d.	n.d.	n.d.	n.d.	n.d.	n.d.	A,-,-,T	73	20	53	0	0	20	N→N,-,-,N→K	Yes
Clostridium_celerecrescens_61145	2418308	JPME01000013	104585	29354.3.peg.2248	CDS	bi	1D	T	-,C,-,T	26	18	0	18	0	8	-,I→V,-,I→I	Yes	-,C,-,T	60	37	0	37	0	23	-,I→V,-,I→I	Yes	-,C,-,T	130	29	0	29	0	101	-,I→V,-,I→I	Yes
Clostridium_celerecrescens_61145	2419853	JPME01000013	106130	29354.3.peg.2248	CDS	bi	1D	T	-,C,-,T	23	16	0	16	0	7	-,T→A,-,T→T	Yes	-,C,-,T	25	4	0	4	0	21	-,T→A,-,T→T	Yes	-,C,-,T	64	18	0	18	0	46	-,T→A,-,T→T	Yes
Clostridium_celerecrescens_61145	2419928	JPME01000013	106205	29354.3.peg.2248	CDS	bi	2D	G	A,-,G,-	11	7	7	0	4	0	R→W,-,R→R,-	Yes	A,-,G,-	25	4	4	0	21	0	R→W,-,R→R,-	Yes	A,-,G,-	37	4	4	0	33	0	R→W,-,R→R,-	Yes
Clostridium_celerecrescens_61145	2423043	JPME01000013	109320	29354.3.peg.2251	CDS	bi	1D	C	A,C,-,-	25	18	18	7	0	0	A→S,A→A,-,-	Yes	A,C,-,-	29	13	13	16	0	0	A→S,A→A,-,-	Yes	A,C,-,-	94	13	13	81	0	0	A→S,A→A,-,-	Yes
Clostridium_celerecrescens_61145	2424284	JPME01000013	110561	29354.3.peg.2252	CDS	bi	1D	A	A,-,-,T	27	14	13	0	0	14	S→S,-,-,S→T	Yes	n.d.	n.d.	0	n.d.	n.d.	n.d.	n.d.	n.d.	n.d.	n.d.	n.d.	0	n.d.	n.d.	n.d.	n.d.	n.d.	n.d.
Clostridium_celerecrescens_61145	2425548	JPME01000013	111825	29354.3.peg.2253	CDS	bi	1D	T	A,-,-,T	18	12	12	0	0	6	E→V,-,-,E→E	Yes	A,-,-,T	23	7	7	0	0	16	E→V,-,-,E→E	Yes	A,-,-,T	63	3	3	0	0	60	E→V,-,-,E→E	Yes
Clostridium_celerecrescens_61145	2435928	JPME01000013	122205	29354.3.peg.2259	CDS	bi	1D	T	A,C,-,-	24	24	16	8	0	0	T→S,T→A,-,-	Yes	n.d.	n.d.	0	n.d.	n.d.	n.d.	n.d.	n.d.	n.d.	n.d.	n.d.	0	n.d.	n.d.	n.d.	n.d.	n.d.	n.d.
Clostridium_celerecrescens_61145	2436195	JPME01000013	122472	29354.3.peg.2259	CDS	bi	1D	G	-,-,G,T	31	15	0	0	16	15	-,-,L→L,L→I	Yes	-,-,G,T	66	38	0	0	28	38	-,-,L→L,L→I	Yes	-,-,G,T	110	56	0	0	54	56	-,-,L→L,L→I	Yes
Clostridium_celerecrescens_61145	2434176	JPME01000013	120453	29354.3.peg.2259	CDS	bi	1D	C	-,C,-,T	35	21	0	14	0	21	-,E→E,-,E→K	Yes	-,C,-,T	25	15	0	10	0	15	-,E→E,-,E→K	Yes	-,C,-,T	68	18	0	50	0	18	-,E→E,-,E→K	Yes
Clostridium_celerecrescens_61145	2434529	JPME01000013	120806	29354.3.peg.2259	CDS	bi	1D	T	-,C,-,T	39	29	0	29	0	10	-,E→G,-,E→E	Yes	n.d.	n.d.	0	n.d.	n.d.	n.d.	n.d.	n.d.	n.d.	n.d.	n.d.	0	n.d.	n.d.	n.d.	n.d.	n.d.	n.d.
Clostridium_celerecrescens_61145	2435222	JPME01000013	121499	29354.3.peg.2259	CDS	bi	1D	A	A,-,G,-	15	11	4	0	11	0	I→I,-,I→T,-	Yes	A,-,G,-	40	37	3	0	37	0	I→I,-,I→T,-	Yes	n.d.	n.d.	0	n.d.	n.d.	n.d.	n.d.	n.d.	n.d.
Clostridium_celerecrescens_61145	2436495	JPME01000013	122772	29354.3.peg.2259	CDS	bi	1D	C	-,C,-,T	44	29	0	15	0	29	-,E→E,-,E→K	Yes	n.d.	n.d.	0	n.d.	n.d.	n.d.	n.d.	n.d.	n.d.	n.d.	n.d.	0	n.d.	n.d.	n.d.	n.d.	n.d.	n.d.
Clostridium_celerecrescens_61145	230417	JPME01000002	195837	29354.3.peg.226	CDS	bi	1D	G	A,-,G,-	36	29	29	0	7	0	A→T,-,A→A,-	Yes	A,-,G,-	21	6	6	0	15	0	A→T,-,A→A,-	Yes	A,-,G,-	77	15	15	0	62	0	A→T,-,A→A,-	Yes
Clostridium_celerecrescens_61145	2442913	JPME01000013	129190	29354.3.peg.2264	CDS	bi	3D	A	A,C,-,-	30	25	5	25	0	0	D→D,D→E,-,-	Yes	A,C,-,-	54	24	30	24	0	0	D→D,D→E,-,-	Yes	n.d.	n.d.	0	n.d.	n.d.	n.d.	n.d.	n.d.	n.d.
Clostridium_celerecrescens_61145	2444297	JPME01000013	130574	29354.3.peg.2266	CDS	bi	1D	T	A,-,-,T	19	13	13	0	0	6	S→C,-,-,S→S	Yes	A,-,-,T	46	18	18	0	0	28	S→C,-,-,S→S	Yes	A,-,-,T	116	28	28	0	0	88	S→C,-,-,S→S	Yes
Clostridium_celerecrescens_61145	2444669	JPME01000013	130946	29354.3.peg.2266	CDS	bi	1D	A	A,C,-,-	14	3	11	3	0	0	F→F,F→V,-,-	Yes	n.d.	n.d.	0	n.d.	n.d.	n.d.	n.d.	n.d.	n.d.	A,C,-,-	67	35	32	35	0	0	F→F,F→V,-,-	Yes
Clostridium_celerecrescens_61145	2445584	JPME01000013	131861	29354.3.peg.2266	CDS	bi	1D	C	-,C,-,T	15	8	0	7	0	8	-,V→V,-,V→I	Yes	n.d.	n.d.	0	n.d.	n.d.	n.d.	n.d.	n.d.	n.d.	n.d.	n.d.	0	n.d.	n.d.	n.d.	n.d.	n.d.	n.d.
Clostridium_celerecrescens_61145	2445152	JPME01000013	131429	29354.3.peg.2266	CDS	bi	1D	C	-,C,G,-	20	12	0	8	12	0	-,E→E,E→Q,-	Yes	n.d.	n.d.	0	n.d.	n.d.	n.d.	n.d.	n.d.	n.d.	-,C,G,-	68	34	0	34	34	0	-,E→E,E→Q,-	Yes
Clostridium_celerecrescens_61145	2445166	JPME01000013	131443	29354.3.peg.2266	CDS	bi	1D	G	-,-,G,T	20	12	0	0	8	12	-,-,T→T,T→K	Yes	-,-,G,T	21	8	0	0	13	8	-,-,T→T,T→K	Yes	-,-,G,T	64	30	0	0	34	30	-,-,T→T,T→K	Yes
Clostridium_celerecrescens_61145	2444108	JPME01000013	130385	29354.3.peg.2266	CDS	bi	1D	C	-,C,-,T	13	7	0	6	0	7	-,D→D,-,D→N	Yes	n.d.	n.d.	0	n.d.	n.d.	n.d.	n.d.	n.d.	n.d.	-,C,-,T	67	31	0	36	0	31	-,D→D,-,D→N	Yes
Clostridium_celerecrescens_61145	2444243	JPME01000013	130520	29354.3.peg.2266	CDS	bi	2D	C	-,C,-,T	21	12	0	9	0	12	-,G→G,-,G→R	Yes	-,C,-,T	66	38	0	28	0	38	-,G→G,-,G→R	Yes	-,C,-,T	85	33	0	52	0	33	-,G→G,-,G→R	Yes
Clostridium_celerecrescens_61145	2444815	JPME01000013	131092	29354.3.peg.2266	CDS	bi	1D	G	A,-,G,-	22	12	12	0	10	0	A→V,-,A→A,-	Yes	n.d.	n.d.	0	n.d.	n.d.	n.d.	n.d.	n.d.	n.d.	n.d.	n.d.	0	n.d.	n.d.	n.d.	n.d.	n.d.	n.d.
Clostridium_celerecrescens_61145	2446967	JPME01000013	133244	29354.3.peg.2267	CDS	bi	2D	T	A,-,-,T	42	23	23	0	0	19	L→I,-,-,L→L	Yes	n.d.	n.d.	0	n.d.	n.d.	n.d.	n.d.	n.d.	n.d.	n.d.	n.d.	0	n.d.	n.d.	n.d.	n.d.	n.d.	n.d.
Clostridium_celerecrescens_61145	2448530	JPME01000013	134807	29354.3.peg.2269	CDS	bi	1D	G	-,C,G,-	29	22	0	22	7	0	-,E→Q,E→E,-	Yes	-,C,G,-	33	3	0	3	30	0	-,E→Q,E→E,-	Yes	n.d.	n.d.	0	n.d.	n.d.	n.d.	n.d.	n.d.	n.d.
Clostridium_celerecrescens_61145	2448392	JPME01000013	134669	29354.3.peg.2269	CDS	bi	1D	A	A,-,G,-	28	24	4	0	24	0	K→K,-,K→E,-	Yes	A,-,G,-	32	17	15	0	17	0	K→K,-,K→E,-	Yes	n.d.	n.d.	0	n.d.	n.d.	n.d.	n.d.	n.d.	n.d.
Clostridium_celerecrescens_61145	232300	JPME01000002	197720	29354.3.peg.227	CDS	bi	1D	G	A,-,G,-	18	14	14	0	4	0	E→K,-,E→E,-	Yes	A,-,G,-	11	3	3	0	8	0	E→K,-,E→E,-	Yes	A,-,G,-	48	2	2	0	46	0	E→K,-,E→E,-	Yes
Clostridium_celerecrescens_61145	2449182	JPME01000013	135459	29354.3.peg.2270	CDS	bi	1D	G	A,-,G,-	24	17	17	0	7	0	T→M,-,T→T,-	Yes	n.d.	n.d.	0	n.d.	n.d.	n.d.	n.d.	n.d.	n.d.	n.d.	n.d.	0	n.d.	n.d.	n.d.	n.d.	n.d.	n.d.
Clostridium_celerecrescens_61145	2449258	JPME01000013	135535	29354.3.peg.2270	CDS	bi	1D	T	-,C,-,T	29	21	0	21	0	8	-,T→A,-,T→T	Yes	n.d.	n.d.	0	n.d.	n.d.	n.d.	n.d.	n.d.	n.d.	n.d.	n.d.	0	n.d.	n.d.	n.d.	n.d.	n.d.	n.d.
Clostridium_celerecrescens_61145	2449434	JPME01000013	135711	29354.3.peg.2270	CDS	bi	1D	C	-,C,-,T	34	29	0	5	0	29	-,R→R,-,R→K	Yes	-,C,-,T	31	9	0	22	0	9	-,R→R,-,R→K	Yes	n.d.	n.d.	0	n.d.	n.d.	n.d.	n.d.	n.d.	n.d.
Clostridium_celerecrescens_61145	2449480	JPME01000013	135757	29354.3.peg.2270	CDS	bi	1D	A	A,-,-,T	27	19	8	0	0	19	C→C,-,-,C→S	Yes	A,-,-,T	15	1	14	0	0	1	C→C,-,-,C→S	Yes	n.d.	n.d.	0	n.d.	n.d.	n.d.	n.d.	n.d.	n.d.
Clostridium_celerecrescens_61145	2458428	JPME01000013	144705	29354.3.peg.2278	CDS	bi	3D	A	A,-,-,T	20	11	9	0	0	11	N→N,-,-,N→K	Yes	A,-,-,T	19	17	2	0	0	17	N→N,-,-,N→K	Yes	n.d.	n.d.	0	n.d.	n.d.	n.d.	n.d.	n.d.	n.d.
Clostridium_celerecrescens_61145	2458613	JPME01000013	144890	29354.3.peg.2278	CDS	bi	1D	G	A,-,G,-	33	21	21	0	12	0	P→S,-,P→P,-	Yes	A,-,G,-	43	33	33	0	10	0	P→S,-,P→P,-	Yes	A,-,G,-	80	20	20	0	60	0	P→S,-,P→P,-	Yes
Clostridium_celerecrescens_61145	2458951	JPME01000013	145228	29354.3.peg.2279	CDS	bi	1D	C	-,C,-,T	44	27	0	17	0	27	-,V→V,-,V→I	Yes	n.d.	n.d.	0	n.d.	n.d.	n.d.	n.d.	n.d.	n.d.	n.d.	n.d.	0	n.d.	n.d.	n.d.	n.d.	n.d.	n.d.
Clostridium_celerecrescens_61145	2462805	JPME01000013	149082	29354.3.peg.2285	CDS	bi	1D	C	A,C,-,-	27	14	14	13	0	0	E→_,E→E,-,-	Yes	n.d.	n.d.	0	n.d.	n.d.	n.d.	n.d.	n.d.	n.d.	n.d.	n.d.	0	n.d.	n.d.	n.d.	n.d.	n.d.	n.d.
Clostridium_celerecrescens_61145	26522	JPME01000001	26522	29354.3.peg.23	CDS	bi	1D	A	A,-,G,-	18	14	4	0	14	0	I→I,-,I→V,-	Yes	A,-,G,-	29	15	14	0	15	0	I→I,-,I→V,-	Yes	A,-,G,-	60	37	23	0	37	0	I→I,-,I→V,-	Yes
Clostridium_celerecrescens_61145	236852	JPME01000002	202272	29354.3.peg.232	CDS	bi	1D	T	-,C,-,T	34	19	0	19	0	15	-,I→V,-,I→I	Yes	n.d.	n.d.	0	n.d.	n.d.	n.d.	n.d.	n.d.	n.d.	n.d.	n.d.	0	n.d.	n.d.	n.d.	n.d.	n.d.	n.d.
Clostridium_celerecrescens_61145	2504570	JPME01000013	190847	29354.3.peg.2323	CDS	bi	1D	A	A,-,-,T	35	27	8	0	0	27	I→I,-,-,I→F	Yes	A,-,-,T	57	33	24	0	0	33	I→I,-,-,I→F	Yes	A,-,-,T	84	47	37	0	0	47	I→I,-,-,I→F	Yes
Clostridium_celerecrescens_61145	2504850	JPME01000013	191127	29354.3.peg.2323	CDS	bi	1D	G	-,-,G,T	31	20	0	0	11	20	-,-,R→R,R→I	Yes	n.d.	n.d.	0	n.d.	n.d.	n.d.	n.d.	n.d.	n.d.	n.d.	n.d.	0	n.d.	n.d.	n.d.	n.d.	n.d.	n.d.
Clostridium_celerecrescens_61145	2506106	JPME01000013	192383	29354.3.peg.2326	CDS	bi	1D	T	-,C,-,T	25	9	0	9	0	16	-,E→G,-,E→E	Yes	-,C,-,T	43	14	0	14	0	29	-,E→G,-,E→E	Yes	-,C,-,T	58	39	0	39	0	19	-,E→G,-,E→E	Yes
Clostridium_celerecrescens_61145	2511119	JPME01000013	197396	29354.3.peg.2330	CDS	bi	1D	G	A,-,G,-	46	12	12	0	34	0	A→T,-,A→A,-	Yes	A,-,G,-	71	57	57	0	14	0	A→T,-,A→A,-	Yes	n.d.	n.d.	0	n.d.	n.d.	n.d.	n.d.	n.d.	n.d.
Clostridium_celerecrescens_61145	2513718	JPME01000013	199995	29354.3.peg.2332	CDS	bi	1D	C	-,C,-,T	26	14	0	12	0	14	-,A→A,-,A→T	Yes	-,C,-,T	24	5	0	19	0	5	-,A→A,-,A→T	Yes	-,C,-,T	87	17	0	70	0	17	-,A→A,-,A→T	Yes
Clostridium_celerecrescens_61145	2514009	JPME01000013	200286	29354.3.peg.2332	CDS	bi	1D	C	-,C,-,T	21	11	0	10	0	11	-,V→V,-,V→I	Yes	n.d.	n.d.	0	n.d.	n.d.	n.d.	n.d.	n.d.	n.d.	-,C,-,T	86	30	0	56	0	30	-,V→V,-,V→I	Yes
Clostridium_celerecrescens_61145	2542586	JPME01000013	228863	29354.3.peg.2354	CDS	bi	3D	T	A,-,-,T	17	11	11	0	0	6	F→L,-,-,F→F	Yes	n.d.	n.d.	0	n.d.	n.d.	n.d.	n.d.	n.d.	n.d.	n.d.	n.d.	0	n.d.	n.d.	n.d.	n.d.	n.d.	n.d.
Clostridium_celerecrescens_61145	2546150	JPME01000013	232427	29354.3.peg.2358	CDS	bi	1D	T	-,C,-,T	28	15	0	15	0	13	-,T→A,-,T→T	Yes	-,C,-,T	51	15	0	15	0	36	-,T→A,-,T→T	Yes	-,C,-,T	101	29	0	29	0	72	-,T→A,-,T→T	Yes
Clostridium_celerecrescens_61145	2546342	JPME01000013	232619	29354.3.peg.2358	CDS	bi	1D	C	-,C,-,T	47	35	0	12	0	35	-,A→A,-,A→T	Yes	-,C,-,T	62	38	0	24	0	38	-,A→A,-,A→T	Yes	-,C,-,T	96	13	0	83	0	13	-,A→A,-,A→T	Yes
Clostridium_celerecrescens_61145	2547407	JPME01000013	233684	29354.3.peg.2359	CDS	bi	1D	T	-,C,-,T	24	16	0	16	0	8	-,K→E,-,K→K	Yes	-,C,-,T	46	27	0	27	0	19	-,K→E,-,K→K	Yes	-,C,-,T	75	46	0	46	0	29	-,K→E,-,K→K	Yes
Clostridium_celerecrescens_61145	2548066	JPME01000013	234343	29354.3.peg.2360	CDS	bi	1D	C	-,C,-,T	34	23	0	11	0	23	-,V→V,-,V→I	Yes	-,C,-,T	35	33	0	2	0	33	-,V→V,-,V→I	Yes	-,C,-,T	73	46	0	27	0	46	-,V→V,-,V→I	Yes
Clostridium_celerecrescens_61145	2556357	JPME01000014	4414	29354.3.peg.2369	CDS	bi	1D	C	A,C,-,-	27	18	18	9	0	0	A→D,A→A,-,-	Yes	A,C,-,-	21	7	7	14	0	0	A→D,A→A,-,-	Yes	A,C,-,-	66	23	23	43	0	0	A→D,A→A,-,-	Yes
Clostridium_celerecrescens_61145	2556549	JPME01000014	4606	29354.3.peg.2369	CDS	bi	1D	T	A,-,-,T	22	16	16	0	0	6	V→E,-,-,V→V	Yes	A,-,-,T	25	21	21	0	0	4	V→E,-,-,V→V	Yes	n.d.	n.d.	0	n.d.	n.d.	n.d.	n.d.	n.d.	n.d.
Clostridium_celerecrescens_61145	241999	JPME01000002	207419	29354.3.peg.237	CDS	bi	1D	A	A,-,G,-	52	34	18	0	34	0	I→I,-,I→V,-	Yes	A,-,G,-	34	9	25	0	9	0	I→I,-,I→V,-	Yes	A,-,G,-	86	17	69	0	17	0	I→I,-,I→V,-	Yes
Clostridium_celerecrescens_61145	2558721	JPME01000014	6778	29354.3.peg.2372	CDS	bi	1D	T	-,C,-,T	19	10	0	10	0	9	-,I→V,-,I→I	Yes	n.d.	n.d.	0	n.d.	n.d.	n.d.	n.d.	n.d.	n.d.	n.d.	n.d.	0	n.d.	n.d.	n.d.	n.d.	n.d.	n.d.
Clostridium_celerecrescens_61145	2559409	JPME01000014	7466	29354.3.peg.2372	CDS	bi	3D	T	A,-,-,T	41	25	25	0	0	16	E→D,-,-,E→E	Yes	n.d.	n.d.	0	n.d.	n.d.	n.d.	n.d.	n.d.	n.d.	A,-,-,T	99	54	54	0	0	45	E→D,-,-,E→E	Yes
Clostridium_celerecrescens_61145	2559704	JPME01000014	7761	29354.3.peg.2372	CDS	bi	1D	G	-,-,G,T	33	19	0	0	14	19	-,-,T→T,T→N	Yes	-,-,G,T	72	42	0	0	30	42	-,-,T→T,T→N	Yes	-,-,G,T	121	74	0	0	47	74	-,-,T→T,T→N	Yes
Clostridium_celerecrescens_61145	2571051	JPME01000014	19108	29354.3.peg.2378	CDS	bi	1D	T	-,-,G,T	28	24	0	0	24	4	-,-,S→A,S→S	Yes	-,-,G,T	21	18	0	0	18	3	-,-,S→A,S→S	Yes	-,-,G,T	89	62	0	0	62	27	-,-,S→A,S→S	Yes
Clostridium_celerecrescens_61145	2574511	JPME01000014	22568	29354.3.peg.2381	CDS	bi	1D	A	A,C,-,-	33	19	14	19	0	0	N→N,N→H,-,-	Yes	n.d.	n.d.	0	n.d.	n.d.	n.d.	n.d.	n.d.	n.d.	A,C,-,-	76	7	69	7	0	0	N→N,N→H,-,-	Yes
Clostridium_celerecrescens_61145	2576759	JPME01000014	24816	29354.3.peg.2384	CDS	bi	1D	C	-,C,-,T	33	21	0	12	0	21	-,R→R,-,R→H	Yes	-,C,-,T	58	40	0	18	0	40	-,R→R,-,R→H	Yes	-,C,-,T	107	65	0	42	0	65	-,R→R,-,R→H	Yes
Clostridium_celerecrescens_61145	2576791	JPME01000014	24848	29354.3.peg.2384	CDS	bi	3D	A	A,C,-,-	41	22	19	22	0	0	I→I,I→M,-,-	Yes	A,C,-,-	52	33	19	33	0	0	I→I,I→M,-,-	Yes	A,C,-,-	109	61	48	61	0	0	I→I,I→M,-,-	Yes
Clostridium_celerecrescens_61145	2577729	JPME01000014	25786	29354.3.peg.2384	CDS	bi	1D	T	-,C,-,T	27	14	0	14	0	13	-,I→V,-,I→I	Yes	n.d.	n.d.	0	n.d.	n.d.	n.d.	n.d.	n.d.	n.d.	n.d.	n.d.	0	n.d.	n.d.	n.d.	n.d.	n.d.	n.d.
Clostridium_celerecrescens_61145	2582095	JPME01000014	30152	29354.3.peg.2390	CDS	bi	1D	G	-,-,G,T	19	10	0	0	9	10	-,-,Q→Q,Q→K	Yes	n.d.	n.d.	0	n.d.	n.d.	n.d.	n.d.	n.d.	n.d.	-,-,G,T	78	33	0	0	45	33	-,-,Q→Q,Q→K	Yes
Clostridium_celerecrescens_61145	2585398	JPME01000014	33455	29354.3.peg.2393	CDS	bi	1D	T	-,C,-,T	21	13	0	13	0	8	-,K→R,-,K→K	Yes	n.d.	n.d.	0	n.d.	n.d.	n.d.	n.d.	n.d.	n.d.	-,C,-,T	114	44	0	44	0	70	-,K→R,-,K→K	Yes
Clostridium_celerecrescens_61145	2585554	JPME01000014	33611	29354.3.peg.2393	CDS	bi	1D	A	A,-,G,-	24	16	8	0	16	0	V→V,-,V→A,-	Yes	n.d.	n.d.	0	n.d.	n.d.	n.d.	n.d.	n.d.	n.d.	A,-,G,-	129	77	52	0	77	0	V→V,-,V→A,-	Yes
Clostridium_celerecrescens_61145	2585615	JPME01000014	33672	29354.3.peg.2393	CDS	bi	1D	A	A,-,G,-	28	17	11	0	17	0	Y→Y,-,Y→H,-	Yes	n.d.	n.d.	0	n.d.	n.d.	n.d.	n.d.	n.d.	n.d.	A,-,G,-	124	83	41	0	83	0	Y→Y,-,Y→H,-	Yes
Clostridium_celerecrescens_61145	2591832	JPME01000014	39889	29354.3.peg.2400	CDS	bi	1D	T	-,C,-,T	45	31	0	31	0	14	-,K→E,-,K→K	Yes	-,C,-,T	69	35	0	35	0	34	-,K→E,-,K→K	Yes	n.d.	n.d.	0	n.d.	n.d.	n.d.	n.d.	n.d.	n.d.
Clostridium_celerecrescens_61145	2591819	JPME01000014	39876	29354.3.peg.2400	CDS	bi	1D	A	A,-,G,-	32	24	8	0	24	0	V→V,-,V→A,-	Yes	A,-,G,-	57	32	25	0	32	0	V→V,-,V→A,-	Yes	A,-,G,-	109	43	66	0	43	0	V→V,-,V→A,-	Yes
Clostridium_celerecrescens_61145	2597112	JPME01000014	45169	29354.3.peg.2405	CDS	bi	1D	T	-,C,-,T	16	9	0	9	0	7	-,K→R,-,K→K	Yes	n.d.	n.d.	0	n.d.	n.d.	n.d.	n.d.	n.d.	n.d.	-,C,-,T	59	18	0	18	0	41	-,K→R,-,K→K	Yes
Clostridium_celerecrescens_61145	2598447	JPME01000014	46504	29354.3.peg.2406	CDS	bi	3D	A	A,-,G,-	24	14	10	0	14	0	I→I,-,I→M,-	Yes	n.d.	n.d.	0	n.d.	n.d.	n.d.	n.d.	n.d.	n.d.	A,-,G,-	113	58	55	0	58	0	I→I,-,I→M,-	Yes
Clostridium_celerecrescens_61145	2598788	JPME01000014	46845	29354.3.peg.2406	CDS	bi	1D	A	A,-,G,-	19	14	5	0	14	0	E→E,-,E→G,-	Yes	A,-,G,-	60	36	24	0	36	0	E→E,-,E→G,-	Yes	A,-,G,-	129	63	66	0	63	0	E→E,-,E→G,-	Yes
Clostridium_celerecrescens_61145	2598912	JPME01000014	46969	29354.3.peg.2406	CDS	bi	3D	T	A,-,-,T	17	13	13	0	0	4	D→E,-,-,D→D	Yes	n.d.	n.d.	0	n.d.	n.d.	n.d.	n.d.	n.d.	n.d.	A,-,-,T	83	27	27	0	0	56	D→E,-,-,D→D	Yes
Clostridium_celerecrescens_61145	2600857	JPME01000014	48914	29354.3.peg.2408	CDS	bi	1D	T	-,C,-,T	18	9	0	9	0	9	-,T→A,-,T→T	Yes	n.d.	n.d.	0	n.d.	n.d.	n.d.	n.d.	n.d.	n.d.	-,C,-,T	87	18	0	18	0	69	-,T→A,-,T→T	Yes
Clostridium_celerecrescens_61145	2600946	JPME01000014	49003	29354.3.peg.2408	CDS	bi	1D	A	A,-,G,-	33	28	5	0	28	0	V→V,-,V→A,-	Yes	A,-,G,-	42	6	36	0	6	0	V→V,-,V→A,-	Yes	n.d.	n.d.	0	n.d.	n.d.	n.d.	n.d.	n.d.	n.d.
Clostridium_celerecrescens_61145	2600667	JPME01000014	48724	29354.3.peg.2408	CDS	bi	1D	A	A,-,G,-	29	17	12	0	17	0	V→V,-,V→A,-	Yes	n.d.	n.d.	0	n.d.	n.d.	n.d.	n.d.	n.d.	n.d.	A,-,G,-	53	7	46	0	7	0	V→V,-,V→A,-	Yes
Clostridium_celerecrescens_61145	2600460	JPME01000014	48517	29354.3.peg.2408	CDS	bi	1D	C	-,C,-,T	47	23	0	24	0	23	-,G→G,-,G→D	Yes	-,C,-,T	68	45	0	23	0	45	-,G→G,-,G→D	Yes	-,C,-,T	117	59	0	58	0	59	-,G→G,-,G→D	Yes
Clostridium_celerecrescens_61145	2607879	JPME01000014	55936	29354.3.peg.2413	CDS	bi	3D	A	A,C,-,-	16	10	6	10	0	0	D→D,D→E,-,-	Yes	n.d.	n.d.	0	n.d.	n.d.	n.d.	n.d.	n.d.	n.d.	A,C,-,-	98	39	59	39	0	0	D→D,D→E,-,-	Yes
Clostridium_celerecrescens_61145	2608229	JPME01000014	56286	29354.3.peg.2413	CDS	bi	1D	A	A,-,-,T	22	12	10	0	0	12	S→S,-,-,S→T	Yes	n.d.	n.d.	0	n.d.	n.d.	n.d.	n.d.	n.d.	n.d.	n.d.	n.d.	0	n.d.	n.d.	n.d.	n.d.	n.d.	n.d.
Clostridium_celerecrescens_61145	2609302	JPME01000014	57359	29354.3.peg.2414	CDS	bi	1D	G	-,-,G,T	50	27	0	0	23	27	-,-,L→L,L→I	Yes	-,-,G,T	59	30	0	0	29	30	-,-,L→L,L→I	Yes	n.d.	n.d.	0	n.d.	n.d.	n.d.	n.d.	n.d.	n.d.
Clostridium_celerecrescens_61145	2610907	JPME01000014	58964	29354.3.peg.2416	CDS	bi	1D	C	-,C,G,-	29	17	0	12	17	0	-,A→A,A→P,-	Yes	n.d.	n.d.	0	n.d.	n.d.	n.d.	n.d.	n.d.	n.d.	n.d.	n.d.	0	n.d.	n.d.	n.d.	n.d.	n.d.	n.d.
Clostridium_celerecrescens_61145	2611021	JPME01000014	59078	29354.3.peg.2416	CDS	bi	1D	T	-,-,G,T	14	10	0	0	10	4	-,-,T→P,T→T	Yes	n.d.	n.d.	0	n.d.	n.d.	n.d.	n.d.	n.d.	n.d.	n.d.	n.d.	0	n.d.	n.d.	n.d.	n.d.	n.d.	n.d.
Clostridium_celerecrescens_61145	2612309	JPME01000014	60366	29354.3.peg.2418	CDS	bi	1D	T	-,C,-,T	22	13	0	13	0	9	-,T→A,-,T→T	Yes	-,C,-,T	31	14	0	14	0	17	-,T→A,-,T→T	Yes	-,C,-,T	78	3	0	3	0	75	-,T→A,-,T→T	Yes
Clostridium_celerecrescens_61145	2612829	JPME01000014	60886	29354.3.peg.2419	CDS	bi	1D	T	-,C,-,T	22	12	0	12	0	10	-,N→D,-,N→N	Yes	n.d.	n.d.	0	n.d.	n.d.	n.d.	n.d.	n.d.	n.d.	n.d.	n.d.	0	n.d.	n.d.	n.d.	n.d.	n.d.	n.d.
Clostridium_celerecrescens_61145	2612837	JPME01000014	60894	29354.3.peg.2419	CDS	bi	1D	G	-,-,G,T	23	12	0	0	11	12	-,-,T→T,T→K	Yes	n.d.	n.d.	0	n.d.	n.d.	n.d.	n.d.	n.d.	n.d.	n.d.	n.d.	0	n.d.	n.d.	n.d.	n.d.	n.d.	n.d.
Clostridium_celerecrescens_61145	2612928	JPME01000014	60985	29354.3.peg.2419	CDS	bi	1D	A	A,-,G,-	21	15	6	0	15	0	S→S,-,S→P,-	Yes	A,-,G,-	62	34	28	0	34	0	S→S,-,S→P,-	Yes	A,-,G,-	96	12	84	0	12	0	S→S,-,S→P,-	Yes
Clostridium_celerecrescens_61145	2614405	JPME01000014	62462	29354.3.peg.2420	CDS	bi	1D	T	-,C,-,T	29	16	0	16	0	13	-,K→E,-,K→K	Yes	n.d.	n.d.	0	n.d.	n.d.	n.d.	n.d.	n.d.	n.d.	n.d.	n.d.	0	n.d.	n.d.	n.d.	n.d.	n.d.	n.d.
Clostridium_celerecrescens_61145	2614919	JPME01000014	62976	29354.3.peg.2421	CDS	bi	3D	A	A,C,-,-	32	18	14	18	0	0	I→I,I→M,-,-	Yes	n.d.	n.d.	0	n.d.	n.d.	n.d.	n.d.	n.d.	n.d.	n.d.	n.d.	0	n.d.	n.d.	n.d.	n.d.	n.d.	n.d.
Clostridium_celerecrescens_61145	2614921	JPME01000014	62978	29354.3.peg.2421	CDS	bi	1D	T	-,C,-,T	35	18	0	18	0	17	-,I→V,-,I→I	Yes	n.d.	n.d.	0	n.d.	n.d.	n.d.	n.d.	n.d.	n.d.	n.d.	n.d.	0	n.d.	n.d.	n.d.	n.d.	n.d.	n.d.
Clostridium_celerecrescens_61145	2615664	JPME01000014	63721	29354.3.peg.2422	CDS	bi	3D	G	-,C,G,-	23	14	0	14	9	0	-,I→M,I→I,-	Yes	-,C,G,-	61	38	0	38	23	0	-,I→M,I→I,-	Yes	-,C,G,-	104	11	0	11	93	0	-,I→M,I→I,-	Yes
Clostridium_celerecrescens_61145	2617669	JPME01000014	65726	29354.3.peg.2423	CDS	bi	1D	G	A,-,G,-	30	19	19	0	11	0	P→S,-,P→P,-	Yes	n.d.	n.d.	0	n.d.	n.d.	n.d.	n.d.	n.d.	n.d.	A,-,G,-	93	57	57	0	36	0	P→S,-,P→P,-	Yes
Clostridium_celerecrescens_61145	2618889	JPME01000014	66946	29354.3.peg.2425	CDS	bi	1D	T	-,C,-,T	21	14	0	14	0	7	-,E→G,-,E→E	Yes	-,C,-,T	23	18	0	18	0	5	-,E→G,-,E→E	Yes	n.d.	n.d.	0	n.d.	n.d.	n.d.	n.d.	n.d.	n.d.
Clostridium_celerecrescens_61145	2626533	JPME01000014	74590	29354.3.peg.2433	CDS	bi	1D	A	A,-,G,-	33	19	14	0	19	0	V→V,-,V→A,-	Yes	n.d.	n.d.	0	n.d.	n.d.	n.d.	n.d.	n.d.	n.d.	n.d.	n.d.	0	n.d.	n.d.	n.d.	n.d.	n.d.	n.d.
Clostridium_celerecrescens_61145	2626726	JPME01000014	74783	29354.3.peg.2433	CDS	bi	1D	A	A,-,G,-	29	16	13	0	16	0	Y→Y,-,Y→H,-	Yes	n.d.	n.d.	0	n.d.	n.d.	n.d.	n.d.	n.d.	n.d.	n.d.	n.d.	0	n.d.	n.d.	n.d.	n.d.	n.d.	n.d.
Clostridium_celerecrescens_61145	2630443	JPME01000014	78500	29354.3.peg.2438	CDS	bi	1D	G	A,-,G,-	43	29	29	0	14	0	E→K,-,E→E,-	Yes	n.d.	n.d.	0	n.d.	n.d.	n.d.	n.d.	n.d.	n.d.	n.d.	n.d.	0	n.d.	n.d.	n.d.	n.d.	n.d.	n.d.
Clostridium_celerecrescens_61145	248928	JPME01000002	214348	29354.3.peg.244	CDS	bi	2D	A	A,C,-,-	33	19	14	19	0	0	M→M,M→L,-,-	Yes	n.d.	n.d.	0	n.d.	n.d.	n.d.	n.d.	n.d.	n.d.	n.d.	n.d.	0	n.d.	n.d.	n.d.	n.d.	n.d.	n.d.
Clostridium_celerecrescens_61145	2651153	JPME01000014	99210	29354.3.peg.2474	CDS	bi	1D	C	-,C,-,T	37	25	0	12	0	25	-,S→S,-,S→N	Yes	n.d.	n.d.	0	n.d.	n.d.	n.d.	n.d.	n.d.	n.d.	n.d.	n.d.	0	n.d.	n.d.	n.d.	n.d.	n.d.	n.d.
Clostridium_celerecrescens_61145	2652631	JPME01000014	100688	29354.3.peg.2476	CDS	bi	3D	G	-,-,G,T	44	23	0	0	21	23	-,-,K→K,K→N	Yes	n.d.	n.d.	0	n.d.	n.d.	n.d.	n.d.	n.d.	n.d.	-,-,G,T	70	28	0	0	42	28	-,-,K→K,K→N	Yes
Clostridium_celerecrescens_61145	2653233	JPME01000014	101290	29354.3.peg.2477	CDS	bi	1D	T	-,C,-,T	17	7	0	7	0	10	-,S→G,-,S→S	Yes	-,C,-,T	27	18	0	18	0	9	-,S→G,-,S→S	Yes	-,C,-,T	63	17	0	17	0	46	-,S→G,-,S→S	Yes
Clostridium_celerecrescens_61145	2653345	JPME01000014	101402	29354.3.peg.2477	CDS	bi	3D	T	-,C,-,T	34	21	0	21	0	13	-,I→M,-,I→I	Yes	-,C,-,T	66	35	0	35	0	31	-,I→M,-,I→I	Yes	-,C,-,T	120	56	0	56	0	64	-,I→M,-,I→I	Yes
Clostridium_celerecrescens_61145	2653875	JPME01000014	101932	29354.3.peg.2477	CDS	bi	1D	A	-,-,G,T	21	21	0	0	9	12	-,-,F→L,F→I	Yes	n.d.	n.d.	0	n.d.	n.d.	n.d.	n.d.	n.d.	n.d.	n.d.	n.d.	0	n.d.	n.d.	n.d.	n.d.	n.d.	n.d.
Clostridium_celerecrescens_61145	2653974	JPME01000014	102031	29354.3.peg.2477	CDS	bi	2D	C	-,C,-,T	27	14	0	13	0	14	-,V→V,-,V→I	Yes	n.d.	n.d.	0	n.d.	n.d.	n.d.	n.d.	n.d.	n.d.	n.d.	n.d.	0	n.d.	n.d.	n.d.	n.d.	n.d.	n.d.
Clostridium_celerecrescens_61145	2656072	JPME01000014	104129	29354.3.peg.2479	CDS	bi	3D	G	-,-,G,T	32	20	0	0	12	20	-,-,N→N,N→K	Yes	-,-,G,T	70	53	0	0	17	53	-,-,N→N,N→K	Yes	n.d.	n.d.	0	n.d.	n.d.	n.d.	n.d.	n.d.	n.d.
Clostridium_celerecrescens_61145	2656383	JPME01000014	104440	29354.3.peg.2479	CDS	bi	1D	T	-,C,-,T	38	21	0	21	0	17	-,N→D,-,N→N	Yes	n.d.	n.d.	0	n.d.	n.d.	n.d.	n.d.	n.d.	n.d.	-,C,-,T	112	18	0	18	0	94	-,N→D,-,N→N	Yes
Clostridium_celerecrescens_61145	2660473	JPME01000014	108530	29354.3.peg.2483	CDS	bi	2D	G	-,-,G,T	37	29	0	0	8	29	-,-,L→L,L→M	Yes	-,-,G,T	56	33	0	0	23	33	-,-,L→L,L→M	Yes	-,-,G,T	71	37	0	0	34	37	-,-,L→L,L→M	Yes
Clostridium_celerecrescens_61145	2663716	JPME01000014	111773	29354.3.peg.2484	CDS	bi	1D	C	A,C,-,-	13	9	9	4	0	0	V→F,V→V,-,-	Yes	A,C,-,-	32	5	5	27	0	0	V→F,V→V,-,-	Yes	A,C,-,-	77	4	4	73	0	0	V→F,V→V,-,-	Yes
Clostridium_celerecrescens_61145	2664682	JPME01000014	112739	29354.3.peg.2485	CDS	bi	1D	T	-,C,-,T	18	12	0	12	0	6	-,K→R,-,K→K	Yes	-,C,-,T	15	2	0	2	0	13	-,K→R,-,K→K	Yes	n.d.	n.d.	0	n.d.	n.d.	n.d.	n.d.	n.d.	n.d.
Clostridium_celerecrescens_61145	2672452	JPME01000014	120509	29354.3.peg.2494	CDS	bi	1D	T	-,-,G,T	25	18	0	0	18	7	-,-,N→H,N→N	Yes	-,-,G,T	31	11	0	0	11	20	-,-,N→H,N→N	Yes	-,-,G,T	45	14	0	0	14	31	-,-,N→H,N→N	Yes
Clostridium_celerecrescens_61145	2672938	JPME01000014	120995	29354.3.peg.2494	CDS	bi	1D	C	-,C,-,T	40	20	0	20	0	20	-,D→D,-,D→N	Yes	-,C,-,T	49	27	0	22	0	27	-,D→D,-,D→N	Yes	-,C,-,T	113	55	0	58	0	55	-,D→D,-,D→N	Yes
Clostridium_celerecrescens_61145	2689189	JPME01000014	137246	29354.3.peg.2503	CDS	bi	1D	A	A,-,G,-	17	16	1	0	16	0	K→K,-,K→R,-	Yes	n.d.	n.d.	0	n.d.	n.d.	n.d.	n.d.	n.d.	n.d.	A,-,G,-	55	36	19	0	36	0	K→K,-,K→R,-	Yes
Clostridium_celerecrescens_61145	2692951	JPME01000014	141008	29354.3.peg.2506	CDS	bi	2D	T	A,-,-,T	24	12	12	0	0	12	L→I,-,-,L→L	Yes	n.d.	n.d.	0	n.d.	n.d.	n.d.	n.d.	n.d.	n.d.	n.d.	n.d.	0	n.d.	n.d.	n.d.	n.d.	n.d.	n.d.
Clostridium_celerecrescens_61145	2694630	JPME01000014	142687	29354.3.peg.2508	CDS	bi	3D	G	-,C,G,-	28	22	0	22	6	0	-,H→Q,H→H,-	Yes	n.d.	n.d.	0	n.d.	n.d.	n.d.	n.d.	n.d.	n.d.	-,C,G,-	78	13	0	13	65	0	-,H→Q,H→H,-	Yes
Clostridium_celerecrescens_61145	2696690	JPME01000014	144747	29354.3.peg.2510	CDS	bi	1D	G	A,-,G,-	32	19	19	0	13	0	A→V,-,A→A,-	Yes	n.d.	n.d.	0	n.d.	n.d.	n.d.	n.d.	n.d.	n.d.	n.d.	n.d.	0	n.d.	n.d.	n.d.	n.d.	n.d.	n.d.
Clostridium_celerecrescens_61145	2698118	JPME01000014	146175	29354.3.peg.2512	CDS	bi	1D	T	-,C,-,T	23	19	0	19	0	4	-,T→A,-,T→T	Yes	-,C,-,T	63	54	0	54	0	9	-,T→A,-,T→T	Yes	-,C,-,T	109	91	0	91	0	18	-,T→A,-,T→T	Yes
Clostridium_celerecrescens_61145	2698558	JPME01000014	146615	29354.3.peg.2512	CDS	bi	1D	G	-,C,G,-	3	2	0	2	1	0	-,T→S,T→T,-	Yes	n.d.	n.d.	0	n.d.	n.d.	n.d.	n.d.	n.d.	n.d.	-,C,G,-	90	1	0	1	89	0	-,T→S,T→T,-	Yes
Clostridium_celerecrescens_61145	2699713	JPME01000014	147770	29354.3.peg.2513	CDS	bi	1D	T	-,C,-,T	25	18	0	18	0	7	-,N→S,-,N→N	Yes	-,C,-,T	59	36	0	36	0	23	-,N→S,-,N→N	Yes	n.d.	n.d.	0	n.d.	n.d.	n.d.	n.d.	n.d.	n.d.
Clostridium_celerecrescens_61145	2702306	JPME01000014	150363	29354.3.peg.2514	CDS	bi	1D	T	-,-,G,T	27	22	0	0	22	5	-,-,K→T,K→K	Yes	-,-,G,T	39	3	0	0	3	36	-,-,K→T,K→K	Yes	n.d.	n.d.	0	n.d.	n.d.	n.d.	n.d.	n.d.	n.d.
Clostridium_celerecrescens_61145	2703272	JPME01000014	151329	29354.3.peg.2515	CDS	bi	1D	A	A,C,-,-	24	14	10	14	0	0	V→V,V→G,-,-	Yes	n.d.	n.d.	0	n.d.	n.d.	n.d.	n.d.	n.d.	n.d.	A,C,-,-	80	36	44	36	0	0	V→V,V→G,-,-	Yes
Clostridium_celerecrescens_61145	2703699	JPME01000014	151756	29354.3.peg.2515	CDS	bi	1D	C	-,C,-,T	23	13	0	10	0	13	-,V→V,-,V→I	Yes	n.d.	n.d.	0	n.d.	n.d.	n.d.	n.d.	n.d.	n.d.	n.d.	n.d.	0	n.d.	n.d.	n.d.	n.d.	n.d.	n.d.
Clostridium_celerecrescens_61145	2704764	JPME01000014	152821	29354.3.peg.2516	CDS	bi	1D	T	-,C,-,T	22	13	0	13	0	9	-,N→S,-,N→N	Yes	n.d.	n.d.	0	n.d.	n.d.	n.d.	n.d.	n.d.	n.d.	n.d.	n.d.	0	n.d.	n.d.	n.d.	n.d.	n.d.	n.d.
Clostridium_celerecrescens_61145	257093	JPME01000002	222513	29354.3.peg.252	CDS	bi	2D	G	A,-,G,-	18	11	11	0	7	0	V→M,-,V→V,-	Yes	A,-,G,-	37	14	14	0	23	0	V→M,-,V→V,-	Yes	A,-,G,-	49	17	17	0	32	0	V→M,-,V→V,-	Yes
Clostridium_celerecrescens_61145	2708217	JPME01000014	156274	29354.3.peg.2521	CDS	bi	1D	G	-,-,G,T	50	28	0	0	22	28	-,-,A→A,A→S	Yes	-,-,G,T	48	20	0	0	28	20	-,-,A→A,A→S	Yes	n.d.	n.d.	0	n.d.	n.d.	n.d.	n.d.	n.d.	n.d.
Clostridium_celerecrescens_61145	2708832	JPME01000014	156889	29354.3.peg.2521	CDS	bi	2D	G	A,-,G,-	15	8	8	0	7	0	V→I,-,V→V,-	Yes	n.d.	n.d.	0	n.d.	n.d.	n.d.	n.d.	n.d.	n.d.	n.d.	n.d.	0	n.d.	n.d.	n.d.	n.d.	n.d.	n.d.
Clostridium_celerecrescens_61145	2714104	JPME01000015	712	29354.3.peg.2529	CDS	bi	1D	C	-,C,-,T	31	18	0	13	0	18	-,T→T,-,T→I	Yes	n.d.	n.d.	0	n.d.	n.d.	n.d.	n.d.	n.d.	n.d.	-,C,-,T	87	21	0	66	0	21	-,T→T,-,T→I	Yes
Clostridium_celerecrescens_61145	2714113	JPME01000015	721	29354.3.peg.2529	CDS	bi	2D	T	-,C,-,T	27	14	0	14	0	13	-,L→S,-,L→L	Yes	-,C,-,T	67	45	0	45	0	22	-,L→S,-,L→L	Yes	-,C,-,T	84	19	0	19	0	65	-,L→S,-,L→L	Yes
Clostridium_celerecrescens_61145	257534	JPME01000002	222954	29354.3.peg.253	CDS	bi	1D	C	-,C,-,T	15	8	0	7	0	8	-,S→S,-,S→F	Yes	-,C,-,T	64	27	0	37	0	27	-,S→S,-,S→F	Yes	n.d.	n.d.	0	n.d.	n.d.	n.d.	n.d.	n.d.	n.d.
Clostridium_celerecrescens_61145	2715807	JPME01000015	2415	29354.3.peg.2530	CDS	bi	1D	T	A,-,-,T	27	18	18	0	0	9	I→N,-,-,I→I	Yes	n.d.	n.d.	0	n.d.	n.d.	n.d.	n.d.	n.d.	n.d.	n.d.	n.d.	0	n.d.	n.d.	n.d.	n.d.	n.d.	n.d.
Clostridium_celerecrescens_61145	2716921	JPME01000015	3529	29354.3.peg.2531	CDS	bi	1D	G	A,-,G,-	15	10	10	0	5	0	V→I,-,V→V,-	Yes	A,-,G,-	13	2	2	0	11	0	V→I,-,V→V,-	Yes	n.d.	n.d.	0	n.d.	n.d.	n.d.	n.d.	n.d.	n.d.
Clostridium_celerecrescens_61145	2717127	JPME01000015	3735	29354.3.peg.2531	CDS	bi	3D	T	A,-,-,T	32	25	25	0	0	7	D→E,-,-,D→D	Yes	A,-,-,T	73	46	46	0	0	27	D→E,-,-,D→D	Yes	A,-,-,T	83	15	15	0	0	68	D→E,-,-,D→D	Yes
Clostridium_celerecrescens_61145	2717756	JPME01000015	4364	29354.3.peg.2532	CDS	bi	1D	T	-,C,-,T	24	16	0	16	0	8	-,F→L,-,F→F	Yes	-,C,-,T	31	3	0	3	0	28	-,F→L,-,F→F	Yes	n.d.	n.d.	0	n.d.	n.d.	n.d.	n.d.	n.d.	n.d.
Clostridium_celerecrescens_61145	2718177	JPME01000015	4785	29354.3.peg.2532	CDS	bi	1D	C	-,C,-,T	14	12	0	2	0	12	-,T→T,-,T→M	Yes	n.d.	n.d.	0	n.d.	n.d.	n.d.	n.d.	n.d.	n.d.	-,C,-,T	76	65	0	11	0	65	-,T→T,-,T→M	Yes
Clostridium_celerecrescens_61145	2718329	JPME01000015	4937	29354.3.peg.2532	CDS	bi	1D	A	A,-,-,T	21	13	8	0	0	13	I→I,-,-,I→F	Yes	A,-,-,T	40	6	34	0	0	6	I→I,-,-,I→F	Yes	A,-,-,T	75	2	73	0	0	2	I→I,-,-,I→F	Yes
Clostridium_celerecrescens_61145	2718797	JPME01000015	5405	29354.3.peg.2532	CDS	bi	1D	T	A,-,-,T	29	18	18	0	0	11	Y→N,-,-,Y→Y	Yes	n.d.	n.d.	0	n.d.	n.d.	n.d.	n.d.	n.d.	n.d.	n.d.	n.d.	0	n.d.	n.d.	n.d.	n.d.	n.d.	n.d.
Clostridium_celerecrescens_61145	2719020	JPME01000015	5628	29354.3.peg.2532	CDS	bi	1D	T	-,C,-,T	32	18	0	18	0	14	-,V→A,-,V→V	Yes	-,C,-,T	32	6	0	6	0	26	-,V→A,-,V→V	Yes	-,C,-,T	90	1	0	1	0	89	-,V→A,-,V→V	Yes
Clostridium_celerecrescens_61145	2723020	JPME01000015	9628	29354.3.peg.2536	CDS	bi	1D	G	-,C,G,-	16	9	0	9	7	0	-,G→A,G→G,-	Yes	n.d.	n.d.	0	n.d.	n.d.	n.d.	n.d.	n.d.	n.d.	-,C,G,-	97	23	0	23	74	0	-,G→A,G→G,-	Yes
Clostridium_celerecrescens_61145	2725465	JPME01000015	12073	29354.3.peg.2538	CDS	bi	1D	A	A,C,-,-	22	17	5	17	0	0	N→N,N→T,-,-	Yes	n.d.	n.d.	0	n.d.	n.d.	n.d.	n.d.	n.d.	n.d.	n.d.	n.d.	0	n.d.	n.d.	n.d.	n.d.	n.d.	n.d.
Clostridium_celerecrescens_61145	2727011	JPME01000015	13619	29354.3.peg.2540	CDS	bi	1D	C	-,C,-,T	52	49	0	3	0	49	-,A→A,-,A→V	Yes	-,C,-,T	49	30	0	19	0	30	-,A→A,-,A→V	Yes	-,C,-,T	99	55	0	44	0	55	-,A→A,-,A→V	Yes
Clostridium_celerecrescens_61145	2728868	JPME01000015	15476	29354.3.peg.2541	CDS	bi	1D	A	A,C,-,-	11	5	6	5	0	0	E→E,E→A,-,-	Yes	A,C,-,-	32	16	16	16	0	0	E→E,E→A,-,-	Yes	A,C,-,-	35	28	7	28	0	0	E→E,E→A,-,-	Yes
Clostridium_celerecrescens_61145	2729171	JPME01000015	15779	29354.3.peg.2542	CDS	bi	1D	A	A,-,G,-	32	17	15	0	17	0	K→K,-,K→R,-	Yes	n.d.	n.d.	0	n.d.	n.d.	n.d.	n.d.	n.d.	n.d.	n.d.	n.d.	0	n.d.	n.d.	n.d.	n.d.	n.d.	n.d.
Clostridium_celerecrescens_61145	2734451	JPME01000015	21059	29354.3.peg.2549	CDS	bi	3D	A	A,-,-,T	13	2	11	0	0	2	K→K,-,-,K→N	Yes	n.d.	n.d.	0	n.d.	n.d.	n.d.	n.d.	n.d.	n.d.	A,-,-,T	57	29	28	0	0	29	K→K,-,-,K→N	Yes
Clostridium_celerecrescens_61145	259828	JPME01000002	225248	29354.3.peg.255	CDS	bi	1D	A	A,-,G,-	21	13	8	0	13	0	K→K,-,K→R,-	Yes	n.d.	n.d.	0	n.d.	n.d.	n.d.	n.d.	n.d.	n.d.	A,-,G,-	80	13	67	0	13	0	K→K,-,K→R,-	Yes
Clostridium_celerecrescens_61145	2753211	JPME01000015	39819	29354.3.peg.2566	CDS	bi	3D	A	A,-,-,T	5	4	1	0	0	4	Y→Y,-,-,Y→_	Yes	n.d.	n.d.	0	n.d.	n.d.	n.d.	n.d.	n.d.	n.d.	n.d.	n.d.	0	n.d.	n.d.	n.d.	n.d.	n.d.	n.d.
Clostridium_celerecrescens_61145	261976	JPME01000002	227396	29354.3.peg.257	CDS	bi	1D	C	-,C,-,T	38	24	0	14	0	24	-,P→P,-,P→S	Yes	n.d.	n.d.	0	n.d.	n.d.	n.d.	n.d.	n.d.	n.d.	n.d.	n.d.	0	n.d.	n.d.	n.d.	n.d.	n.d.	n.d.
Clostridium_celerecrescens_61145	265186	JPME01000002	230606	29354.3.peg.259	CDS	bi	1D	A	A,C,-,-	8	5	3	5	0	0	N→N,N→T,-,-	Yes	A,C,-,-	24	18	6	18	0	0	N→N,N→T,-,-	Yes	A,C,-,-	52	31	21	31	0	0	N→N,N→T,-,-	Yes
Clostridium_celerecrescens_61145	2787933	JPME01000015	74541	29354.3.peg.2597	CDS	bi	3D	G	-,-,G,T	31	17	0	0	14	17	-,-,E→E,E→D	Yes	-,-,G,T	60	23	0	0	37	23	-,-,E→E,E→D	Yes	-,-,G,T	67	24	0	0	43	24	-,-,E→E,E→D	Yes
Clostridium_celerecrescens_61145	2788050	JPME01000015	74658	29354.3.peg.2597	CDS	bi	3D	T	A,-,-,T	15	12	12	0	0	3	N→K,-,-,N→N	Yes	A,-,-,T	57	31	31	0	0	26	N→K,-,-,N→N	Yes	A,-,-,T	85	53	53	0	0	32	N→K,-,-,N→N	Yes
Clostridium_celerecrescens_61145	2791035	JPME01000015	77643	29354.3.peg.2599	CDS	bi	1D	T	-,C,-,T	38	32	0	32	0	6	-,H→R,-,H→H	Yes	n.d.	n.d.	0	n.d.	n.d.	n.d.	n.d.	n.d.	n.d.	-,C,-,T	45	29	0	29	0	16	-,H→R,-,H→H	Yes
Clostridium_celerecrescens_61145	2791414	JPME01000015	78022	29354.3.peg.2599	CDS	bi	1D	G	A,-,G,-	19	16	16	0	3	0	L→F,-,L→L,-	Yes	n.d.	n.d.	0	n.d.	n.d.	n.d.	n.d.	n.d.	n.d.	A,-,G,-	69	13	13	0	56	0	L→F,-,L→L,-	Yes
Clostridium_celerecrescens_61145	265436	JPME01000002	230856	29354.3.peg.260	CDS	bi	3D	A	A,-,-,T	19	12	7	0	0	12	K→K,-,-,K→N	Yes	A,-,-,T	63	5	58	0	0	5	K→K,-,-,K→N	Yes	A,-,-,T	92	30	62	0	0	30	K→K,-,-,K→N	Yes
Clostridium_celerecrescens_61145	265758	JPME01000002	231178	29354.3.peg.260	CDS	bi	1D	G	A,-,G,-	20	8	8	0	12	0	G→S,-,G→G,-	Yes	n.d.	n.d.	0	n.d.	n.d.	n.d.	n.d.	n.d.	n.d.	A,-,G,-	122	62	62	0	60	0	G→S,-,G→G,-	Yes
Clostridium_celerecrescens_61145	265821	JPME01000002	231241	29354.3.peg.260	CDS	bi	1D	A	A,-,G,-	31	20	11	0	20	0	K→K,-,K→E,-	Yes	n.d.	n.d.	0	n.d.	n.d.	n.d.	n.d.	n.d.	n.d.	n.d.	n.d.	0	n.d.	n.d.	n.d.	n.d.	n.d.	n.d.
Clostridium_celerecrescens_61145	2797932	JPME01000015	84540	29354.3.peg.2604	CDS	bi	1D	A	A,-,G,-	11	7	4	0	7	0	T→T,-,T→A,-	Yes	n.d.	n.d.	0	n.d.	n.d.	n.d.	n.d.	n.d.	n.d.	n.d.	n.d.	0	n.d.	n.d.	n.d.	n.d.	n.d.	n.d.
Clostridium_celerecrescens_61145	2797969	JPME01000015	84577	29354.3.peg.2604	CDS	bi	1D	G	A,-,G,-	19	10	10	0	9	0	C→Y,-,C→C,-	Yes	n.d.	n.d.	0	n.d.	n.d.	n.d.	n.d.	n.d.	n.d.	n.d.	n.d.	0	n.d.	n.d.	n.d.	n.d.	n.d.	n.d.
Clostridium_celerecrescens_61145	268382	JPME01000002	233802	29354.3.peg.261	CDS	bi	1D	T	A,-,-,T	25	12	12	0	0	13	E→V,-,-,E→E	Yes	A,-,-,T	31	5	5	0	0	26	E→V,-,-,E→E	Yes	A,-,-,T	27	19	19	0	0	8	E→V,-,-,E→E	Yes
Clostridium_celerecrescens_61145	268860	JPME01000002	234280	29354.3.peg.261	CDS	bi	1D	T	A,C,-,-	20	20	5	15	0	0	T→S,T→A,-,-	Yes	n.d.	n.d.	0	n.d.	n.d.	n.d.	n.d.	n.d.	n.d.	n.d.	n.d.	0	n.d.	n.d.	n.d.	n.d.	n.d.	n.d.
Clostridium_celerecrescens_61145	2807071	JPME01000015	93679	29354.3.peg.2612	CDS	bi	3D	A	A,-,-,T	24	13	11	0	0	13	E→E,-,-,E→D	Yes	n.d.	n.d.	0	n.d.	n.d.	n.d.	n.d.	n.d.	n.d.	n.d.	n.d.	0	n.d.	n.d.	n.d.	n.d.	n.d.	n.d.
Clostridium_celerecrescens_61145	269380	JPME01000002	234800	29354.3.peg.262	CDS	bi	1D	T	-,C,-,T	39	20	0	20	0	19	-,V→A,-,V→V	Yes	n.d.	n.d.	0	n.d.	n.d.	n.d.	n.d.	n.d.	n.d.	-,C,-,T	87	24	0	24	0	63	-,V→A,-,V→V	Yes
Clostridium_celerecrescens_61145	2812811	JPME01000015	99419	29354.3.peg.2621	CDS	bi	1D	A	A,-,G,-	24	7	17	0	7	0	T→T,-,T→A,-	Yes	A,-,G,-	40	24	16	0	24	0	T→T,-,T→A,-	Yes	A,-,G,-	90	21	69	0	21	0	T→T,-,T→A,-	Yes
Clostridium_celerecrescens_61145	2815880	JPME01000015	102488	29354.3.peg.2624	CDS	bi	1D	T	-,C,-,T	40	23	0	23	0	17	-,V→A,-,V→V	Yes	n.d.	n.d.	0	n.d.	n.d.	n.d.	n.d.	n.d.	n.d.	n.d.	n.d.	0	n.d.	n.d.	n.d.	n.d.	n.d.	n.d.
Clostridium_celerecrescens_61145	2815694	JPME01000015	102302	29354.3.peg.2624	CDS	bi	1D	T	A,-,-,T	24	15	15	0	0	9	V→E,-,-,V→V	Yes	A,-,-,T	30	11	11	0	0	19	V→E,-,-,V→V	Yes	A,-,-,T	98	4	4	0	0	94	V→E,-,-,V→V	Yes
Clostridium_celerecrescens_61145	2821401	JPME01000015	108009	29354.3.peg.2628	CDS	bi	2D	A	A,-,-,T	51	40	11	0	0	40	M→M,-,-,M→L	Yes	A,-,-,T	20	7	13	0	0	7	M→M,-,-,M→L	Yes	A,-,-,T	65	9	56	0	0	9	M→M,-,-,M→L	Yes
Clostridium_celerecrescens_61145	2820334	JPME01000015	106942	29354.3.peg.2628	CDS	bi	1D	C	A,C,-,-	24	9	9	15	0	0	A→E,A→A,-,-	Yes	n.d.	n.d.	0	n.d.	n.d.	n.d.	n.d.	n.d.	n.d.	A,C,-,-	92	54	54	38	0	0	A→E,A→A,-,-	Yes
Clostridium_celerecrescens_61145	2820130	JPME01000015	106738	29354.3.peg.2628	CDS	bi	1D	C	A,C,-,-	23	20	20	3	0	0	A→D,A→A,-,-	Yes	A,C,-,-	19	17	17	2	0	0	A→D,A→A,-,-	Yes	n.d.	n.d.	0	n.d.	n.d.	n.d.	n.d.	n.d.	n.d.
Clostridium_celerecrescens_61145	2824259	JPME01000015	110867	29354.3.peg.2631	CDS	bi	1D	C	-,C,-,T	16	13	0	3	0	13	-,R→R,-,R→Q	Yes	-,C,-,T	34	21	0	13	0	21	-,R→R,-,R→Q	Yes	-,C,-,T	52	28	0	24	0	28	-,R→R,-,R→Q	Yes
Clostridium_celerecrescens_61145	2824467	JPME01000015	111075	29354.3.peg.2631	CDS	bi	1D	C	-,C,G,-	24	13	0	11	13	0	-,E→E,E→Q,-	Yes	-,C,G,-	55	38	0	17	38	0	-,E→E,E→Q,-	Yes	-,C,G,-	107	54	0	53	54	0	-,E→E,E→Q,-	Yes
Clostridium_celerecrescens_61145	2825404	JPME01000015	112012	29354.3.peg.2632	CDS	bi	3D	C	A,C,-,-	30	20	20	10	0	0	E→D,E→E,-,-	Yes	A,C,-,-	56	36	36	20	0	0	E→D,E→E,-,-	Yes	A,C,-,-	128	88	88	40	0	0	E→D,E→E,-,-	Yes
Clostridium_celerecrescens_61145	2825676	JPME01000015	112284	29354.3.peg.2632	CDS	bi	1D	T	-,C,-,T	33	20	0	20	0	13	-,T→A,-,T→T	Yes	-,C,-,T	36	20	0	20	0	16	-,T→A,-,T→T	Yes	-,C,-,T	51	13	0	13	0	38	-,T→A,-,T→T	Yes
Clostridium_celerecrescens_61145	2828033	JPME01000015	114641	29354.3.peg.2636	CDS	bi	3D	G	-,C,G,-	42	32	0	32	10	0	-,M→I,M→M,-	Yes	n.d.	n.d.	0	n.d.	n.d.	n.d.	n.d.	n.d.	n.d.	n.d.	n.d.	0	n.d.	n.d.	n.d.	n.d.	n.d.	n.d.
Clostridium_celerecrescens_61145	2829085	JPME01000015	115693	29354.3.peg.2636	CDS	bi	1D	G	-,C,G,-	17	9	0	9	8	0	-,R→P,R→R,-	Yes	n.d.	n.d.	0	n.d.	n.d.	n.d.	n.d.	n.d.	n.d.	-,C,G,-	35	1	0	1	34	0	-,R→P,R→R,-	Yes
Clostridium_celerecrescens_61145	2830421	JPME01000015	117029	29354.3.peg.2637	CDS	bi	1D	T	-,C,-,T	34	18	0	18	0	16	-,V→A,-,V→V	Yes	-,C,-,T	33	4	0	4	0	29	-,V→A,-,V→V	Yes	n.d.	n.d.	0	n.d.	n.d.	n.d.	n.d.	n.d.	n.d.
Clostridium_celerecrescens_61145	2831863	JPME01000015	118471	29354.3.peg.2637	CDS	bi	1D	T	-,-,G,T	27	17	0	0	17	10	-,-,S→A,S→S	Yes	n.d.	n.d.	0	n.d.	n.d.	n.d.	n.d.	n.d.	n.d.	-,-,G,T	134	75	0	0	75	59	-,-,S→A,S→S	Yes
Clostridium_celerecrescens_61145	2834399	JPME01000015	121007	29354.3.peg.2639	CDS	bi	1D	C	A,C,-,-	7	3	3	4	0	0	L→I,L→L,-,-	Yes	n.d.	n.d.	0	n.d.	n.d.	n.d.	n.d.	n.d.	n.d.	A,C,-,-	7	6	6	1	0	0	L→I,L→L,-,-	Yes
Clostridium_celerecrescens_61145	2835824	JPME01000015	122432	29354.3.peg.2641	CDS	bi	2D	A	A,-,G,-	38	26	12	0	26	0	I→I,-,I→V,-	Yes	A,-,G,-	32	5	27	0	5	0	I→I,-,I→V,-	Yes	A,-,G,-	62	5	57	0	5	0	I→I,-,I→V,-	Yes
Clostridium_celerecrescens_61145	2840689	JPME01000015	127297	29354.3.peg.2644	CDS	bi	3D	G	A,-,G,-	31	16	16	0	15	0	M→I,-,M→M,-	Yes	n.d.	n.d.	0	n.d.	n.d.	n.d.	n.d.	n.d.	n.d.	n.d.	n.d.	0	n.d.	n.d.	n.d.	n.d.	n.d.	n.d.
Clostridium_celerecrescens_61145	2849252	JPME01000015	135860	29354.3.peg.2652	CDS	bi	2D	C	A,C,-,-	35	22	22	13	0	0	L→M,L→L,-,-	Yes	n.d.	n.d.	0	n.d.	n.d.	n.d.	n.d.	n.d.	n.d.	A,C,-,-	75	18	18	57	0	0	L→M,L→L,-,-	Yes
Clostridium_celerecrescens_61145	2849260	JPME01000015	135868	29354.3.peg.2652	CDS	bi	3D	G	-,-,G,T	26	24	0	0	2	24	-,-,E→E,E→D	Yes	-,-,G,T	56	38	0	0	18	38	-,-,E→E,E→D	Yes	-,-,G,T	60	17	0	0	43	17	-,-,E→E,E→D	Yes
Clostridium_celerecrescens_61145	2852905	JPME01000015	139513	29354.3.peg.2656	CDS	bi	1D	T	A,-,-,T	18	9	9	0	0	9	F→I,-,-,F→F	Yes	A,-,-,T	65	43	43	0	0	22	F→I,-,-,F→F	Yes	A,-,-,T	62	41	41	0	0	21	F→I,-,-,F→F	Yes
Clostridium_celerecrescens_61145	2853831	JPME01000015	140439	29354.3.peg.2657	CDS	bi	2D	C	A,C,-,-	45	31	31	14	0	0	L→M,L→L,-,-	Yes	n.d.	n.d.	0	n.d.	n.d.	n.d.	n.d.	n.d.	n.d.	A,C,-,-	44	24	24	20	0	0	L→M,L→L,-,-	Yes
Clostridium_celerecrescens_61145	2862565	JPME01000015	149173	29354.3.peg.2663	CDS	bi	3D	A	A,-,G,-	36	23	13	0	23	0	I→I,-,I→M,-	Yes	A,-,G,-	54	43	11	0	43	0	I→I,-,I→M,-	Yes	A,-,G,-	84	44	40	0	44	0	I→I,-,I→M,-	Yes
Clostridium_celerecrescens_61145	2877600	JPME01000015	164208	29354.3.peg.2679	CDS	bi	2D	G	A,-,G,-	21	12	12	0	9	0	G→R,-,G→G,-	Yes	n.d.	n.d.	0	n.d.	n.d.	n.d.	n.d.	n.d.	n.d.	A,-,G,-	47	10	10	0	37	0	G→R,-,G→G,-	Yes
Clostridium_celerecrescens_61145	2878036	JPME01000015	164644	29354.3.peg.2679	CDS	bi	1D	A	A,-,-,T	16	10	6	0	0	10	Q→Q,-,-,Q→L	Yes	n.d.	n.d.	0	n.d.	n.d.	n.d.	n.d.	n.d.	n.d.	n.d.	n.d.	0	n.d.	n.d.	n.d.	n.d.	n.d.	n.d.
Clostridium_celerecrescens_61145	274014	JPME01000002	239434	29354.3.peg.268	CDS	bi	3D	A	A,-,-,T	42	23	19	0	0	23	E→E,-,-,E→D	Yes	n.d.	n.d.	0	n.d.	n.d.	n.d.	n.d.	n.d.	n.d.	n.d.	n.d.	0	n.d.	n.d.	n.d.	n.d.	n.d.	n.d.
Clostridium_celerecrescens_61145	274319	JPME01000002	239739	29354.3.peg.268	CDS	bi	1D	A	A,-,-,T	38	26	12	0	0	26	Y→Y,-,-,Y→F	Yes	A,-,-,T	10	1	9	0	0	1	Y→Y,-,-,Y→F	Yes	A,-,-,T	46	19	27	0	0	19	Y→Y,-,-,Y→F	Yes
Clostridium_celerecrescens_61145	2878363	JPME01000015	164971	29354.3.peg.2680	CDS	bi	2D	A	A,-,G,-	19	17	2	0	17	0	M→M,-,M→V,-	Yes	n.d.	n.d.	0	n.d.	n.d.	n.d.	n.d.	n.d.	n.d.	n.d.	n.d.	0	n.d.	n.d.	n.d.	n.d.	n.d.	n.d.
Clostridium_celerecrescens_61145	2890461	JPME01000015	177069	29354.3.peg.2690	CDS	bi	1D	T	A,-,-,T	42	28	28	0	0	14	S→T,-,-,S→S	Yes	n.d.	n.d.	0	n.d.	n.d.	n.d.	n.d.	n.d.	n.d.	A,-,-,T	124	49	49	0	0	75	S→T,-,-,S→S	Yes
Clostridium_celerecrescens_61145	2893347	JPME01000015	179955	29354.3.peg.2693	CDS	bi	1D	T	A,-,-,T	20	10	10	0	0	10	D→V,-,-,D→D	Yes	A,-,-,T	58	7	7	0	0	51	D→V,-,-,D→D	Yes	n.d.	n.d.	0	n.d.	n.d.	n.d.	n.d.	n.d.	n.d.
Clostridium_celerecrescens_61145	2893437	JPME01000015	180045	29354.3.peg.2693	CDS	bi	1D	C	-,C,-,T	33	22	0	11	0	22	-,G→G,-,G→E	Yes	n.d.	n.d.	0	n.d.	n.d.	n.d.	n.d.	n.d.	n.d.	-,C,-,T	81	24	0	57	0	24	-,G→G,-,G→E	Yes
Clostridium_celerecrescens_61145	2895688	JPME01000015	182296	29354.3.peg.2695	CDS	bi	1D	G	A,-,G,-	14	10	10	0	4	0	R→Q,-,R→R,-	Yes	A,-,G,-	48	33	33	0	15	0	R→Q,-,R→R,-	Yes	A,-,G,-	63	27	27	0	36	0	R→Q,-,R→R,-	Yes
Clostridium_celerecrescens_61145	2895121	JPME01000015	181729	29354.3.peg.2695	CDS	bi	1D	G	A,-,G,-	24	12	12	0	12	0	R→Q,-,R→R,-	Yes	n.d.	n.d.	0	n.d.	n.d.	n.d.	n.d.	n.d.	n.d.	A,-,G,-	110	44	44	0	66	0	R→Q,-,R→R,-	Yes
Clostridium_celerecrescens_61145	2900727	JPME01000015	187335	29354.3.peg.2700	CDS	bi	1D	T	-,-,G,T	33	23	0	0	23	10	-,-,S→A,S→S	Yes	n.d.	n.d.	0	n.d.	n.d.	n.d.	n.d.	n.d.	n.d.	-,-,G,T	63	10	0	0	10	53	-,-,S→A,S→S	Yes
Clostridium_celerecrescens_61145	2900794	JPME01000015	187402	29354.3.peg.2700	CDS	bi	1D	A	A,-,-,T	26	20	6	0	0	20	N→N,-,-,N→I	Yes	A,-,-,T	17	4	13	0	0	4	N→N,-,-,N→I	Yes	A,-,-,T	64	19	45	0	0	19	N→N,-,-,N→I	Yes
Clostridium_celerecrescens_61145	2902249	JPME01000015	188857	29354.3.peg.2701	CDS	bi	2D	T	A,-,-,T	39	26	26	0	0	13	L→M,-,-,L→L	Yes	A,-,-,T	71	43	43	0	0	28	L→M,-,-,L→L	Yes	A,-,-,T	117	60	60	0	0	57	L→M,-,-,L→L	Yes
Clostridium_celerecrescens_61145	2903145	JPME01000015	189753	29354.3.peg.2703	CDS	bi	1D	A	A,-,G,-	27	14	13	0	14	0	D→D,-,D→G,-	Yes	n.d.	n.d.	0	n.d.	n.d.	n.d.	n.d.	n.d.	n.d.	A,-,G,-	95	30	65	0	30	0	D→D,-,D→G,-	Yes
Clostridium_celerecrescens_61145	2903530	JPME01000015	190138	29354.3.peg.2704	CDS	bi	1D	C	-,C,-,T	25	14	0	11	0	14	-,V→V,-,V→I	Yes	n.d.	n.d.	0	n.d.	n.d.	n.d.	n.d.	n.d.	n.d.	-,C,-,T	86	46	0	40	0	46	-,V→V,-,V→I	Yes
Clostridium_celerecrescens_61145	2903842	JPME01000015	190450	29354.3.peg.2704	CDS	bi	1D	G	-,-,G,T	28	8	0	0	20	8	-,-,L→L,L→I	Yes	n.d.	n.d.	0	n.d.	n.d.	n.d.	n.d.	n.d.	n.d.	-,-,G,T	71	41	0	0	30	41	-,-,L→L,L→I	Yes
Clostridium_celerecrescens_61145	2904072	JPME01000015	190680	29354.3.peg.2704	CDS	bi	1D	C	A,C,-,-	31	26	26	5	0	0	R→L,R→R,-,-	Yes	n.d.	n.d.	0	n.d.	n.d.	n.d.	n.d.	n.d.	n.d.	A,C,-,-	76	42	42	34	0	0	R→L,R→R,-,-	Yes
Clostridium_celerecrescens_61145	276015	JPME01000002	241435	29354.3.peg.271	CDS	bi	1D	A	A,-,G,-	24	13	11	0	13	0	E→E,-,E→G,-	Yes	A,-,G,-	47	29	18	0	29	0	E→E,-,E→G,-	Yes	A,-,G,-	109	17	92	0	17	0	E→E,-,E→G,-	Yes
Clostridium_celerecrescens_61145	276388	JPME01000002	241808	29354.3.peg.271	CDS	bi	3D	A	A,-,-,T	31	23	8	0	0	23	E→E,-,-,E→D	Yes	A,-,-,T	49	4	45	0	0	4	E→E,-,-,E→D	Yes	n.d.	n.d.	0	n.d.	n.d.	n.d.	n.d.	n.d.	n.d.
Clostridium_celerecrescens_61145	276410	JPME01000002	241830	29354.3.peg.271	CDS	bi	1D	C	-,C,G,-	36	24	0	12	24	0	-,Q→Q,Q→E,-	Yes	-,C,G,-	46	18	0	28	18	0	-,Q→Q,Q→E,-	Yes	-,C,G,-	74	26	0	48	26	0	-,Q→Q,Q→E,-	Yes
Clostridium_celerecrescens_61145	2920134	JPME01000015	206742	29354.3.peg.2719	CDS	bi	1D	T	A,-,-,T	43	42	42	0	0	1	N→Y,-,-,N→N	Yes	n.d.	n.d.	0	n.d.	n.d.	n.d.	n.d.	n.d.	n.d.	A,-,-,T	134	131	131	0	0	3	N→Y,-,-,N→N	Yes
Clostridium_celerecrescens_61145	277475	JPME01000002	242895	29354.3.peg.272	CDS	bi	1D	C	-,C,-,T	29	5	0	24	0	5	-,D→D,-,D→N	Yes	n.d.	n.d.	0	n.d.	n.d.	n.d.	n.d.	n.d.	n.d.	-,C,-,T	91	47	0	44	0	47	-,D→D,-,D→N	Yes
Clostridium_celerecrescens_61145	2922088	JPME01000015	208696	29354.3.peg.2721	CDS	bi	1D	T	-,-,G,T	10	9	0	0	9	1	-,-,S→A,S→S	Yes	-,-,G,T	43	33	0	0	33	10	-,-,S→A,S→S	Yes	-,-,G,T	57	33	0	0	33	24	-,-,S→A,S→S	Yes
Clostridium_celerecrescens_61145	278051	JPME01000002	243471	29354.3.peg.273	CDS	bi	1D	C	-,C,-,T	46	24	0	22	0	24	-,A→A,-,A→V	Yes	n.d.	n.d.	0	n.d.	n.d.	n.d.	n.d.	n.d.	n.d.	n.d.	n.d.	0	n.d.	n.d.	n.d.	n.d.	n.d.	n.d.
Clostridium_celerecrescens_61145	278242	JPME01000002	243662	29354.3.peg.273	CDS	bi	1D	A	A,C,-,-	24	19	5	19	0	0	S→S,S→R,-,-	Yes	A,C,-,-	43	16	27	16	0	0	S→S,S→R,-,-	Yes	A,C,-,-	69	3	66	3	0	0	S→S,S→R,-,-	Yes
Clostridium_celerecrescens_61145	2932299	JPME01000015	218907	29354.3.peg.2733	CDS	bi	3D	A	A,-,-,T	11	7	4	0	0	7	Q→Q,-,-,Q→H	Yes	A,-,-,T	18	12	6	0	0	12	Q→Q,-,-,Q→H	Yes	A,-,-,T	38	22	16	0	0	22	Q→Q,-,-,Q→H	Yes
Clostridium_celerecrescens_61145	279106	JPME01000002	244526	29354.3.peg.274	CDS	bi	1D	G	A,-,G,-	38	22	22	0	16	0	G→E,-,G→G,-	Yes	n.d.	n.d.	0	n.d.	n.d.	n.d.	n.d.	n.d.	n.d.	n.d.	n.d.	0	n.d.	n.d.	n.d.	n.d.	n.d.	n.d.
Clostridium_celerecrescens_61145	279111	JPME01000002	244531	29354.3.peg.274	CDS	bi	1D	A	A,-,G,-	37	23	14	0	23	0	K→K,-,K→E,-	Yes	n.d.	n.d.	0	n.d.	n.d.	n.d.	n.d.	n.d.	n.d.	n.d.	n.d.	0	n.d.	n.d.	n.d.	n.d.	n.d.	n.d.
Clostridium_celerecrescens_61145	2943644	JPME01000015	230252	29354.3.peg.2743	CDS	bi	2D	T	-,C,-,T	24	13	0	13	0	11	-,L→S,-,L→L	Yes	n.d.	n.d.	0	n.d.	n.d.	n.d.	n.d.	n.d.	n.d.	-,C,-,T	127	51	0	51	0	76	-,L→S,-,L→L	Yes
Clostridium_celerecrescens_61145	2945538	JPME01000015	232146	29354.3.peg.2745	CDS	bi	1D	G	A,-,G,-	38	19	19	0	19	0	R→K,-,R→R,-	Yes	A,-,G,-	35	6	6	0	29	0	R→K,-,R→R,-	Yes	A,-,G,-	107	35	35	0	72	0	R→K,-,R→R,-	Yes
Clostridium_celerecrescens_61145	2945633	JPME01000015	232241	29354.3.peg.2745	CDS	bi	1D	T	A,-,-,T	33	22	22	0	0	11	F→I,-,-,F→F	Yes	A,-,-,T	35	1	1	0	0	34	F→I,-,-,F→F	Yes	A,-,-,T	66	10	10	0	0	56	F→I,-,-,F→F	Yes
Clostridium_celerecrescens_61145	2950873	JPME01000015	237481	29354.3.peg.2749	CDS	bi	1D	T	-,C,-,T	25	16	0	16	0	9	-,V→A,-,V→V	Yes	-,C,-,T	29	8	0	8	0	21	-,V→A,-,V→V	Yes	-,C,-,T	74	28	0	28	0	46	-,V→A,-,V→V	Yes
Clostridium_celerecrescens_61145	2951953	JPME01000015	238561	29354.3.peg.2750	CDS	bi	3D	C	-,-,G,T	40	40	0	0	20	20	-,-,D→E,D→D	Yes	n.d.	n.d.	0	n.d.	n.d.	n.d.	n.d.	n.d.	n.d.	n.d.	n.d.	0	n.d.	n.d.	n.d.	n.d.	n.d.	n.d.
Clostridium_celerecrescens_61145	2953991	JPME01000015	240599	29354.3.peg.2751	CDS	bi	1D	T	A,-,-,T	42	25	25	0	0	17	S→T,-,-,S→S	Yes	A,-,-,T	64	41	41	0	0	23	S→T,-,-,S→S	Yes	A,-,-,T	85	60	60	0	0	25	S→T,-,-,S→S	Yes
Clostridium_celerecrescens_61145	2958842	JPME01000015	245450	29354.3.peg.2756	CDS	bi	1D	A	A,-,-,T	28	19	9	0	0	19	F→F,-,-,F→Y	Yes	A,-,-,T	58	4	54	0	0	4	F→F,-,-,F→Y	Yes	A,-,-,T	73	32	41	0	0	32	F→F,-,-,F→Y	Yes
Clostridium_celerecrescens_61145	2979776	JPME01000015	266384	29354.3.peg.2778	CDS	bi	1D	A	A,-,G,-	15	8	7	0	8	0	Q→Q,-,Q→R,-	Yes	A,-,G,-	32	30	2	0	30	0	Q→Q,-,Q→R,-	Yes	A,-,G,-	78	40	38	0	40	0	Q→Q,-,Q→R,-	Yes
Clostridium_celerecrescens_61145	2980516	JPME01000015	267124	29354.3.peg.2779	CDS	bi	1D	C	-,C,-,T	19	13	0	6	0	13	-,T→T,-,T→I	Yes	n.d.	n.d.	0	n.d.	n.d.	n.d.	n.d.	n.d.	n.d.	-,C,-,T	74	17	0	57	0	17	-,T→T,-,T→I	Yes
Clostridium_celerecrescens_61145	2980539	JPME01000015	267147	29354.3.peg.2779	CDS	bi	1D	G	A,-,G,-	21	12	12	0	9	0	A→T,-,A→A,-	Yes	n.d.	n.d.	0	n.d.	n.d.	n.d.	n.d.	n.d.	n.d.	n.d.	n.d.	0	n.d.	n.d.	n.d.	n.d.	n.d.	n.d.
Clostridium_celerecrescens_61145	280534	JPME01000002	245954	29354.3.peg.278	CDS	bi	3D	G	-,C,G,-	12	7	0	7	5	0	-,K→N,K→K,-	Yes	-,C,G,-	29	11	0	11	18	0	-,K→N,K→K,-	Yes	-,C,G,-	36	11	0	11	25	0	-,K→N,K→K,-	Yes
Clostridium_celerecrescens_61145	280572	JPME01000002	245992	29354.3.peg.278	CDS	bi	1D	G	-,C,G,-	10	6	0	6	4	0	-,G→A,G→G,-	Yes	-,C,G,-	29	7	0	7	22	0	-,G→A,G→G,-	Yes	-,C,G,-	60	18	0	18	42	0	-,G→A,G→G,-	Yes
Clostridium_celerecrescens_61145	2982392	JPME01000015	269000	29354.3.peg.2782	CDS	bi	3D	C	A,C,-,-	45	12	12	33	0	0	D→E,D→D,-,-	Yes	A,C,-,-	42	21	21	21	0	0	D→E,D→D,-,-	Yes	n.d.	n.d.	0	n.d.	n.d.	n.d.	n.d.	n.d.	n.d.
Clostridium_celerecrescens_61145	2984868	JPME01000015	271476	29354.3.peg.2786	CDS	bi	3D	G	-,-,G,T	34	22	0	0	12	22	-,-,L→L,L→F	Yes	n.d.	n.d.	0	n.d.	n.d.	n.d.	n.d.	n.d.	n.d.	-,-,G,T	81	13	0	0	68	13	-,-,L→L,L→F	Yes
Clostridium_celerecrescens_61145	2986158	JPME01000015	272766	29354.3.peg.2787	CDS	bi	1D	A	A,C,-,-	28	21	7	21	0	0	T→T,T→P,-,-	Yes	n.d.	n.d.	0	n.d.	n.d.	n.d.	n.d.	n.d.	n.d.	A,C,-,-	99	55	44	55	0	0	T→T,T→P,-,-	Yes
Clostridium_celerecrescens_61145	2987617	JPME01000015	274225	29354.3.peg.2788	CDS	bi	1D	A	A,-,G,-	40	26	14	0	26	0	N→N,-,N→D,-	Yes	n.d.	n.d.	0	n.d.	n.d.	n.d.	n.d.	n.d.	n.d.	A,-,G,-	92	49	43	0	49	0	N→N,-,N→D,-	Yes
Clostridium_celerecrescens_61145	2987689	JPME01000015	274297	29354.3.peg.2788	CDS	bi	1D	G	A,-,G,-	36	19	19	0	17	0	V→I,-,V→V,-	Yes	n.d.	n.d.	0	n.d.	n.d.	n.d.	n.d.	n.d.	n.d.	n.d.	n.d.	0	n.d.	n.d.	n.d.	n.d.	n.d.	n.d.
Clostridium_celerecrescens_61145	2987994	JPME01000015	274602	29354.3.peg.2789	CDS	bi	1D	G	A,-,G,-	28	18	18	0	10	0	V→I,-,V→V,-	Yes	n.d.	n.d.	0	n.d.	n.d.	n.d.	n.d.	n.d.	n.d.	A,-,G,-	123	71	71	0	52	0	V→I,-,V→V,-	Yes
Clostridium_celerecrescens_61145	2988038	JPME01000015	274646	29354.3.peg.2789	CDS	bi	3D	T	-,-,G,T	43	32	0	0	32	11	-,-,I→M,I→I	Yes	n.d.	n.d.	0	n.d.	n.d.	n.d.	n.d.	n.d.	n.d.	n.d.	n.d.	0	n.d.	n.d.	n.d.	n.d.	n.d.	n.d.
Clostridium_celerecrescens_61145	2990530	JPME01000015	277138	29354.3.peg.2793	CDS	bi	3D	G	A,-,G,-	28	16	16	0	12	0	M→I,-,M→M,-	Yes	n.d.	n.d.	0	n.d.	n.d.	n.d.	n.d.	n.d.	n.d.	A,-,G,-	26	4	4	0	22	0	M→I,-,M→M,-	Yes
Clostridium_celerecrescens_61145	2991424	JPME01000015	278032	29354.3.peg.2795	CDS	bi	1D	C	-,C,-,T	29	15	0	14	0	15	-,A→A,-,A→T	Yes	n.d.	n.d.	0	n.d.	n.d.	n.d.	n.d.	n.d.	n.d.	n.d.	n.d.	0	n.d.	n.d.	n.d.	n.d.	n.d.	n.d.
Clostridium_celerecrescens_61145	2997327	JPME01000015	283935	29354.3.peg.2800	CDS	bi	1D	C	A,C,-,-	24	13	13	11	0	0	P→T,P→P,-,-	Yes	n.d.	n.d.	0	n.d.	n.d.	n.d.	n.d.	n.d.	n.d.	n.d.	n.d.	0	n.d.	n.d.	n.d.	n.d.	n.d.	n.d.
Clostridium_celerecrescens_61145	2998129	JPME01000015	284737	29354.3.peg.2801	CDS	bi	1D	A	A,C,-,-	16	9	7	9	0	0	S→S,S→R,-,-	Yes	n.d.	n.d.	0	n.d.	n.d.	n.d.	n.d.	n.d.	n.d.	n.d.	n.d.	0	n.d.	n.d.	n.d.	n.d.	n.d.	n.d.
Clostridium_celerecrescens_61145	2998843	JPME01000015	285451	29354.3.peg.2802	CDS	bi	1D	T	A,-,-,T	28	25	25	0	0	3	S→T,-,-,S→S	Yes	n.d.	n.d.	0	n.d.	n.d.	n.d.	n.d.	n.d.	n.d.	A,-,-,T	55	17	17	0	0	38	S→T,-,-,S→S	Yes
Clostridium_celerecrescens_61145	2998963	JPME01000015	285571	29354.3.peg.2802	CDS	bi	1D	G	A,-,G,-	29	15	15	0	14	0	A→T,-,A→A,-	Yes	n.d.	n.d.	0	n.d.	n.d.	n.d.	n.d.	n.d.	n.d.	n.d.	n.d.	0	n.d.	n.d.	n.d.	n.d.	n.d.	n.d.
Clostridium_celerecrescens_61145	3003069	JPME01000015	289677	29354.3.peg.2807	CDS	bi	3D	G	-,-,G,T	28	19	0	0	9	19	-,-,L→L,L→F	Yes	-,-,G,T	61	21	0	0	40	21	-,-,L→L,L→F	Yes	-,-,G,T	74	23	0	0	51	23	-,-,L→L,L→F	Yes
Clostridium_celerecrescens_61145	284861	JPME01000002	250281	29354.3.peg.281	CDS	bi	1D	G	A,-,G,-	36	22	22	0	14	0	E→K,-,E→E,-	Yes	n.d.	n.d.	0	n.d.	n.d.	n.d.	n.d.	n.d.	n.d.	n.d.	n.d.	0	n.d.	n.d.	n.d.	n.d.	n.d.	n.d.
Clostridium_celerecrescens_61145	285307	JPME01000002	250727	29354.3.peg.282	CDS	bi	1D	A	A,-,G,-	29	16	13	0	16	0	K→K,-,K→R,-	Yes	A,-,G,-	43	17	26	0	17	0	K→K,-,K→R,-	Yes	n.d.	n.d.	0	n.d.	n.d.	n.d.	n.d.	n.d.	n.d.
Clostridium_celerecrescens_61145	285401	JPME01000002	250821	29354.3.peg.282	CDS	bi	3D	A	A,C,-,-	35	19	16	19	0	0	E→E,E→D,-,-	Yes	A,C,-,-	32	10	22	10	0	0	E→E,E→D,-,-	Yes	n.d.	n.d.	0	n.d.	n.d.	n.d.	n.d.	n.d.	n.d.
Clostridium_celerecrescens_61145	285464	JPME01000002	250884	29354.3.peg.282	CDS	bi	3D	A	A,-,-,T	43	22	21	0	0	22	L→L,-,-,L→F	Yes	A,-,-,T	38	18	20	0	0	18	L→L,-,-,L→F	Yes	A,-,-,T	110	4	106	0	0	4	L→L,-,-,L→F	Yes
Clostridium_celerecrescens_61145	3017189	JPME01000015	303797	29354.3.peg.2821	CDS	bi	1D	A	A,-,-,T	7	4	3	0	0	4	N→N,-,-,N→Y	Yes	n.d.	n.d.	0	n.d.	n.d.	n.d.	n.d.	n.d.	n.d.	A,-,-,T	45	26	19	0	0	26	N→N,-,-,N→Y	Yes
Clostridium_celerecrescens_61145	3022455	JPME01000015	309063	29354.3.peg.2825	CDS	bi	1D	G	-,C,G,-	24	12	0	12	12	0	-,V→L,V→V,-	Yes	n.d.	n.d.	0	n.d.	n.d.	n.d.	n.d.	n.d.	n.d.	n.d.	n.d.	0	n.d.	n.d.	n.d.	n.d.	n.d.	n.d.
Clostridium_celerecrescens_61145	285877	JPME01000002	251297	29354.3.peg.283	CDS	bi	1D	A	A,-,G,-	13	7	6	0	7	0	Q→Q,-,Q→R,-	Yes	A,-,G,-	28	5	23	0	5	0	Q→Q,-,Q→R,-	Yes	n.d.	n.d.	0	n.d.	n.d.	n.d.	n.d.	n.d.	n.d.
Clostridium_celerecrescens_61145	285884	JPME01000002	251304	29354.3.peg.283	CDS	bi	3D	A	A,-,-,T	11	7	4	0	0	7	E→E,-,-,E→D	Yes	A,-,-,T	31	7	24	0	0	7	E→E,-,-,E→D	Yes	n.d.	n.d.	0	n.d.	n.d.	n.d.	n.d.	n.d.	n.d.
Clostridium_celerecrescens_61145	3029331	JPME01000015	315939	29354.3.peg.2835	CDS	bi	1D	A	A,-,G,-	40	21	19	0	21	0	S→S,-,S→G,-	Yes	n.d.	n.d.	0	n.d.	n.d.	n.d.	n.d.	n.d.	n.d.	A,-,G,-	82	10	72	0	10	0	S→S,-,S→G,-	Yes
Clostridium_celerecrescens_61145	287467	JPME01000002	252887	29354.3.peg.284	CDS	bi	2D	G	A,-,G,-	20	14	14	0	6	0	V→I,-,V→V,-	Yes	A,-,G,-	52	1	1	0	51	0	V→I,-,V→V,-	Yes	n.d.	n.d.	0	n.d.	n.d.	n.d.	n.d.	n.d.	n.d.
Clostridium_celerecrescens_61145	287507	JPME01000002	252927	29354.3.peg.284	CDS	bi	1D	C	-,C,-,T	17	11	0	6	0	11	-,T→T,-,T→M	Yes	-,C,-,T	28	10	0	18	0	10	-,T→T,-,T→M	Yes	-,C,-,T	93	2	0	91	0	2	-,T→T,-,T→M	Yes
Clostridium_celerecrescens_61145	287546	JPME01000002	252966	29354.3.peg.284	CDS	bi	1D	T	A,-,-,T	26	20	20	0	0	6	F→Y,-,-,F→F	Yes	A,-,-,T	28	15	15	0	0	13	F→Y,-,-,F→F	Yes	A,-,-,T	88	47	47	0	0	41	F→Y,-,-,F→F	Yes
Clostridium_celerecrescens_61145	3034864	JPME01000015	321472	29354.3.peg.2841	CDS	bi	1D	T	A,-,-,T	48	33	33	0	0	15	H→L,-,-,H→H	Yes	n.d.	n.d.	0	n.d.	n.d.	n.d.	n.d.	n.d.	n.d.	A,-,-,T	117	63	63	0	0	54	H→L,-,-,H→H	Yes
Clostridium_celerecrescens_61145	3034072	JPME01000015	320680	29354.3.peg.2841	CDS	bi	1D	T	-,-,G,T	23	14	0	0	14	9	-,-,H→P,H→H	Yes	-,-,G,T	23	10	0	0	10	13	-,-,H→P,H→H	Yes	-,-,G,T	44	11	0	0	11	33	-,-,H→P,H→H	Yes
Clostridium_celerecrescens_61145	3034211	JPME01000015	320819	29354.3.peg.2841	CDS	bi	1D	A	-,C,-,T	10	10	0	6	0	4	-,S→A,-,S→T	Yes	n.d.	n.d.	0	n.d.	n.d.	n.d.	n.d.	n.d.	n.d.	n.d.	n.d.	0	n.d.	n.d.	n.d.	n.d.	n.d.	n.d.
Clostridium_celerecrescens_61145	3036514	JPME01000015	323122	29354.3.peg.2843	CDS	bi	1D	A	A,-,G,-	27	22	5	0	22	0	K→K,-,K→E,-	Yes	n.d.	n.d.	0	n.d.	n.d.	n.d.	n.d.	n.d.	n.d.	A,-,G,-	56	36	20	0	36	0	K→K,-,K→E,-	Yes
Clostridium_celerecrescens_61145	3037196	JPME01000015	323804	29354.3.peg.2844	CDS	bi	3D	C	-,C,G,-	33	22	0	11	22	0	-,L→L,L→F,-	Yes	-,C,G,-	36	24	0	12	24	0	-,L→L,L→F,-	Yes	-,C,G,-	84	54	0	30	54	0	-,L→L,L→F,-	Yes
Clostridium_celerecrescens_61145	3037245	JPME01000015	323853	29354.3.peg.2844	CDS	bi	1D	A	A,-,-,T	27	15	12	0	0	15	I→I,-,-,I→K	Yes	n.d.	n.d.	0	n.d.	n.d.	n.d.	n.d.	n.d.	n.d.	A,-,-,T	84	32	52	0	0	32	I→I,-,-,I→K	Yes
Clostridium_celerecrescens_61145	3037264	JPME01000015	323872	29354.3.peg.2844	CDS	bi	1D	C	-,C,-,T	27	16	0	11	0	16	-,V→V,-,V→I	Yes	n.d.	n.d.	0	n.d.	n.d.	n.d.	n.d.	n.d.	n.d.	-,C,-,T	89	34	0	55	0	34	-,V→V,-,V→I	Yes
Clostridium_celerecrescens_61145	287779	JPME01000002	253199	29354.3.peg.285	CDS	bi	1D	T	-,C,-,T	26	18	0	18	0	8	-,V→A,-,V→V	Yes	-,C,-,T	26	10	0	10	0	16	-,V→A,-,V→V	Yes	-,C,-,T	45	5	0	5	0	40	-,V→A,-,V→V	Yes
Clostridium_celerecrescens_61145	3047886	JPME01000016	8665	29354.3.peg.2854	CDS	bi	1D	T	A,-,-,T	39	25	25	0	0	14	F→Y,-,-,F→F	Yes	A,-,-,T	40	15	15	0	0	25	F→Y,-,-,F→F	Yes	A,-,-,T	75	19	19	0	0	56	F→Y,-,-,F→F	Yes
Clostridium_celerecrescens_61145	3049839	JPME01000016	10618	29354.3.peg.2857	CDS	bi	1D	A	A,-,-,T	20	12	8	0	0	12	Y→Y,-,-,Y→F	Yes	n.d.	n.d.	0	n.d.	n.d.	n.d.	n.d.	n.d.	n.d.	n.d.	n.d.	0	n.d.	n.d.	n.d.	n.d.	n.d.	n.d.
Clostridium_celerecrescens_61145	3049950	JPME01000016	10729	29354.3.peg.2857	CDS	bi	1D	A	A,-,G,-	45	35	10	0	35	0	D→D,-,D→G,-	Yes	n.d.	n.d.	0	n.d.	n.d.	n.d.	n.d.	n.d.	n.d.	A,-,G,-	78	16	62	0	16	0	D→D,-,D→G,-	Yes
Clostridium_celerecrescens_61145	289580	JPME01000002	255000	29354.3.peg.286	CDS	bi	2D	G	A,-,G,-	30	20	20	0	10	0	V→I,-,V→V,-	Yes	n.d.	n.d.	0	n.d.	n.d.	n.d.	n.d.	n.d.	n.d.	A,-,G,-	97	29	29	0	68	0	V→I,-,V→V,-	Yes
Clostridium_celerecrescens_61145	3067878	JPME01000017	9134	29354.3.peg.2873	CDS	bi	1D	T	-,C,-,T	24	14	0	14	0	10	-,N→S,-,N→N	Yes	-,C,-,T	57	36	0	36	0	21	-,N→S,-,N→N	Yes	-,C,-,T	99	53	0	53	0	46	-,N→S,-,N→N	Yes
Clostridium_celerecrescens_61145	3075194	JPME01000017	16450	29354.3.peg.2881	CDS	bi	1D	C	A,C,-,-	15	6	6	9	0	0	P→T,P→P,-,-	Yes	A,C,-,-	14	13	13	1	0	0	P→T,P→P,-,-	Yes	A,C,-,-	33	1	1	32	0	0	P→T,P→P,-,-	Yes
Clostridium_celerecrescens_61145	292894	JPME01000002	258314	29354.3.peg.289	CDS	bi	2D	A	A,-,G,-	27	15	12	0	15	0	L→L,-,L→S,-	Yes	A,-,G,-	64	38	26	0	38	0	L→L,-,L→S,-	Yes	n.d.	n.d.	0	n.d.	n.d.	n.d.	n.d.	n.d.	n.d.
Clostridium_celerecrescens_61145	3092197	JPME01000017	33453	29354.3.peg.2898	CDS	bi	3D	A	A,-,-,T	17	10	7	0	0	10	E→E,-,-,E→D	Yes	n.d.	n.d.	0	n.d.	n.d.	n.d.	n.d.	n.d.	n.d.	n.d.	n.d.	0	n.d.	n.d.	n.d.	n.d.	n.d.	n.d.
Clostridium_celerecrescens_61145	293517	JPME01000002	258937	29354.3.peg.290	CDS	bi	1D	A	A,-,G,-	22	15	7	0	15	0	N→N,-,N→S,-	Yes	A,-,G,-	28	15	13	0	15	0	N→N,-,N→S,-	Yes	A,-,G,-	87	16	71	0	16	0	N→N,-,N→S,-	Yes
Clostridium_celerecrescens_61145	293803	JPME01000002	259223	29354.3.peg.290	CDS	bi	3D	C	A,C,-,-	21	13	13	8	0	0	N→K,N→N,-,-	Yes	n.d.	n.d.	0	n.d.	n.d.	n.d.	n.d.	n.d.	n.d.	n.d.	n.d.	0	n.d.	n.d.	n.d.	n.d.	n.d.	n.d.
Clostridium_celerecrescens_61145	3095956	JPME01000017	37212	29354.3.peg.2901	CDS	bi	1D	G	A,-,G,-	14	9	9	0	5	0	A→T,-,A→A,-	Yes	A,-,G,-	24	16	16	0	8	0	A→T,-,A→A,-	Yes	A,-,G,-	58	36	36	0	22	0	A→T,-,A→A,-	Yes
Clostridium_celerecrescens_61145	3101659	JPME01000018	454	29354.3.peg.2905	CDS	bi	1D	G	-,-,G,T	16	14	0	0	2	14	-,-,P→P,P→H	Yes	-,-,G,T	28	15	0	0	13	15	-,-,P→P,P→H	Yes	n.d.	n.d.	0	n.d.	n.d.	n.d.	n.d.	n.d.	n.d.
Clostridium_celerecrescens_61145	3101687	JPME01000018	482	29354.3.peg.2905	CDS	bi	1D	T	-,C,-,T	24	12	0	12	0	12	-,I→V,-,I→I	Yes	-,C,-,T	51	2	0	2	0	49	-,I→V,-,I→I	Yes	n.d.	n.d.	0	n.d.	n.d.	n.d.	n.d.	n.d.	n.d.
Clostridium_celerecrescens_61145	3101708	JPME01000018	503	29354.3.peg.2905	CDS	bi	1D	T	-,C,-,T	20	11	0	11	0	9	-,K→E,-,K→K	Yes	n.d.	n.d.	0	n.d.	n.d.	n.d.	n.d.	n.d.	n.d.	n.d.	n.d.	0	n.d.	n.d.	n.d.	n.d.	n.d.	n.d.
Clostridium_celerecrescens_61145	3101884	JPME01000018	679	29354.3.peg.2906	CDS	bi	3D	C	A,C,-,-	6	5	5	1	0	0	L→F,L→L,-,-	Yes	A,C,-,-	32	1	1	31	0	0	L→F,L→L,-,-	Yes	n.d.	n.d.	0	n.d.	n.d.	n.d.	n.d.	n.d.	n.d.
Clostridium_celerecrescens_61145	3101895	JPME01000018	690	29354.3.peg.2906	CDS	bi	2D	T	-,C,-,T	14	13	0	13	0	1	-,I→V,-,I→I	Yes	-,C,-,T	32	9	0	9	0	23	-,I→V,-,I→I	Yes	n.d.	n.d.	0	n.d.	n.d.	n.d.	n.d.	n.d.	n.d.
Clostridium_celerecrescens_61145	295228	JPME01000002	260648	29354.3.peg.291	CDS	bi	1D	T	-,C,-,T	15	10	0	10	0	5	-,E→G,-,E→E	Yes	-,C,-,T	26	18	0	18	0	8	-,E→G,-,E→E	Yes	-,C,-,T	54	31	0	31	0	23	-,E→G,-,E→E	Yes
Clostridium_celerecrescens_61145	295795	JPME01000002	261215	29354.3.peg.291	CDS	bi	1D	T	-,C,-,T	26	16	0	16	0	10	-,K→R,-,K→K	Yes	-,C,-,T	50	27	0	27	0	23	-,K→R,-,K→K	Yes	-,C,-,T	117	13	0	13	0	104	-,K→R,-,K→K	Yes
Clostridium_celerecrescens_61145	3110992	JPME01000018	9787	29354.3.peg.2912	CDS	bi	1D	G	A,-,G,-	14	13	13	0	1	0	A→T,-,A→A,-	Yes	A,-,G,-	20	11	11	0	9	0	A→T,-,A→A,-	Yes	A,-,G,-	44	39	39	0	5	0	A→T,-,A→A,-	Yes
Clostridium_celerecrescens_61145	3111991	JPME01000018	10786	29354.3.peg.2913	CDS	bi	2D	T	A,-,-,T	28	20	20	0	0	8	I→L,-,-,I→I	Yes	n.d.	n.d.	0	n.d.	n.d.	n.d.	n.d.	n.d.	n.d.	n.d.	n.d.	0	n.d.	n.d.	n.d.	n.d.	n.d.	n.d.
Clostridium_celerecrescens_61145	3117198	JPME01000018	15993	29354.3.peg.2918	CDS	bi	1D	C	-,C,-,T	15	11	0	4	0	11	-,R→R,-,R→K	Yes	-,C,-,T	64	48	0	16	0	48	-,R→R,-,R→K	Yes	-,C,-,T	68	43	0	25	0	43	-,R→R,-,R→K	Yes
Clostridium_celerecrescens_61145	3119544	JPME01000018	18339	29354.3.peg.2920	CDS	bi	2D	T	-,-,G,T	35	17	0	0	17	18	-,-,L→V,L→L	Yes	n.d.	n.d.	0	n.d.	n.d.	n.d.	n.d.	n.d.	n.d.	-,-,G,T	104	55	0	0	55	49	-,-,L→V,L→L	Yes
Clostridium_celerecrescens_61145	3119548	JPME01000018	18343	29354.3.peg.2920	CDS	bi	1D	C	-,C,-,T	34	21	0	13	0	21	-,S→S,-,S→F	Yes	-,C,-,T	45	20	0	25	0	20	-,S→S,-,S→F	Yes	n.d.	n.d.	0	n.d.	n.d.	n.d.	n.d.	n.d.	n.d.
Clostridium_celerecrescens_61145	3120148	JPME01000018	18943	29354.3.peg.2921	CDS	bi	1D	T	-,C,-,T	45	33	0	33	0	12	-,F→L,-,F→F	Yes	-,C,-,T	48	36	0	36	0	12	-,F→L,-,F→F	Yes	-,C,-,T	88	59	0	59	0	29	-,F→L,-,F→F	Yes
Clostridium_celerecrescens_61145	3124322	JPME01000018	23117	29354.3.peg.2926	CDS	bi	1D	G	A,-,G,-	20	11	11	0	9	0	P→S,-,P→P,-	Yes	n.d.	n.d.	0	n.d.	n.d.	n.d.	n.d.	n.d.	n.d.	n.d.	n.d.	0	n.d.	n.d.	n.d.	n.d.	n.d.	n.d.
Clostridium_celerecrescens_61145	3128177	JPME01000018	26972	29354.3.peg.2929	CDS	bi	1D	T	-,C,-,T	21	11	0	11	0	10	-,T→A,-,T→T	Yes	-,C,-,T	18	4	0	4	0	14	-,T→A,-,T→T	Yes	-,C,-,T	56	9	0	9	0	47	-,T→A,-,T→T	Yes
Clostridium_celerecrescens_61145	3128213	JPME01000018	27008	29354.3.peg.2930	CDS	bi	1D	C	-,C,-,T	17	12	0	5	0	12	-,G→G,-,G→D	Yes	n.d.	n.d.	0	n.d.	n.d.	n.d.	n.d.	n.d.	n.d.	n.d.	n.d.	0	n.d.	n.d.	n.d.	n.d.	n.d.	n.d.
Clostridium_celerecrescens_61145	3128260	JPME01000018	27055	29354.3.peg.2930	CDS	bi	3D	C	-,C,G,-	26	14	0	12	14	0	-,K→K,K→N,-	Yes	n.d.	n.d.	0	n.d.	n.d.	n.d.	n.d.	n.d.	n.d.	-,C,G,-	101	22	0	79	22	0	-,K→K,K→N,-	Yes
Clostridium_celerecrescens_61145	3134260	JPME01000018	33055	29354.3.peg.2933	CDS	bi	1D	T	-,C,-,T	13	8	0	8	0	5	-,N→S,-,N→N	Yes	n.d.	n.d.	0	n.d.	n.d.	n.d.	n.d.	n.d.	n.d.	n.d.	n.d.	0	n.d.	n.d.	n.d.	n.d.	n.d.	n.d.
Clostridium_celerecrescens_61145	3134397	JPME01000018	33192	29354.3.peg.2933	CDS	bi	3D	C	A,C,-,-	29	17	17	12	0	0	M→I,M→M,-,-	Yes	A,C,-,-	55	32	32	23	0	0	M→I,M→M,-,-	Yes	A,C,-,-	87	37	37	50	0	0	M→I,M→M,-,-	Yes
Clostridium_celerecrescens_61145	3137083	JPME01000018	35878	29354.3.peg.2936	CDS	bi	1D	G	A,-,G,-	26	15	15	0	11	0	S→N,-,S→S,-	Yes	n.d.	n.d.	0	n.d.	n.d.	n.d.	n.d.	n.d.	n.d.	A,-,G,-	50	2	2	0	48	0	S→N,-,S→S,-	Yes
Clostridium_celerecrescens_61145	3138843	JPME01000018	37638	29354.3.peg.2938	CDS	bi	2D	T	-,C,-,T	25	15	0	15	0	10	-,I→V,-,I→I	Yes	-,C,-,T	63	7	0	7	0	56	-,I→V,-,I→I	Yes	-,C,-,T	124	21	0	21	0	103	-,I→V,-,I→I	Yes
Clostridium_celerecrescens_61145	3139178	JPME01000018	37973	29354.3.peg.2938	CDS	bi	1D	A	A,C,-,-	13	8	5	8	0	0	I→I,I→S,-,-	Yes	n.d.	n.d.	0	n.d.	n.d.	n.d.	n.d.	n.d.	n.d.	n.d.	n.d.	0	n.d.	n.d.	n.d.	n.d.	n.d.	n.d.
Clostridium_celerecrescens_61145	297526	JPME01000002	262946	29354.3.peg.294	CDS	bi	1D	T	-,C,-,T	29	22	0	22	0	7	-,V→A,-,V→V	Yes	n.d.	n.d.	0	n.d.	n.d.	n.d.	n.d.	n.d.	n.d.	n.d.	n.d.	0	n.d.	n.d.	n.d.	n.d.	n.d.	n.d.
Clostridium_celerecrescens_61145	3141115	JPME01000018	39910	29354.3.peg.2940	CDS	bi	1D	T	-,C,-,T	27	14	0	14	0	13	-,N→S,-,N→N	Yes	-,C,-,T	59	46	0	46	0	13	-,N→S,-,N→N	Yes	-,C,-,T	70	32	0	32	0	38	-,N→S,-,N→N	Yes
Clostridium_celerecrescens_61145	3147392	JPME01000018	46187	29354.3.peg.2944	CDS	bi	1D	G	A,-,G,-	17	6	6	0	11	0	A→V,-,A→A,-	Yes	A,-,G,-	30	27	27	0	3	0	A→V,-,A→A,-	Yes	n.d.	n.d.	0	n.d.	n.d.	n.d.	n.d.	n.d.	n.d.
Clostridium_celerecrescens_61145	3149780	JPME01000018	48575	29354.3.peg.2947	CDS	bi	1D	G	-,-,G,T	8	5	0	0	3	5	-,-,T→T,T→N	Yes	n.d.	n.d.	0	n.d.	n.d.	n.d.	n.d.	n.d.	n.d.	-,-,G,T	38	17	0	0	21	17	-,-,T→T,T→N	Yes
Clostridium_celerecrescens_61145	298639	JPME01000002	264059	29354.3.peg.295	CDS	bi	2D	A	A,-,G,-	33	22	11	0	22	0	R→R,-,R→G,-	Yes	n.d.	n.d.	0	n.d.	n.d.	n.d.	n.d.	n.d.	n.d.	n.d.	n.d.	0	n.d.	n.d.	n.d.	n.d.	n.d.	n.d.
Clostridium_celerecrescens_61145	297668	JPME01000002	263088	29354.3.peg.295	CDS	bi	1D	G	A,-,G,-	33	17	17	0	16	0	S→N,-,S→S,-	Yes	A,-,G,-	61	2	2	0	59	0	S→N,-,S→S,-	Yes	n.d.	n.d.	0	n.d.	n.d.	n.d.	n.d.	n.d.	n.d.
Clostridium_celerecrescens_61145	298505	JPME01000002	263925	29354.3.peg.295	CDS	bi	1D	T	-,C,-,T	6	3	0	3	0	3	-,V→A,-,V→V	Yes	-,C,-,T	17	8	0	8	0	9	-,V→A,-,V→V	Yes	-,C,-,T	51	18	0	18	0	33	-,V→A,-,V→V	Yes
Clostridium_celerecrescens_61145	3159651	JPME01000018	58446	29354.3.peg.2952	CDS	bi	1D	C	-,C,G,-	25	14	0	11	14	0	-,R→R,R→T,-	Yes	n.d.	n.d.	0	n.d.	n.d.	n.d.	n.d.	n.d.	n.d.	n.d.	n.d.	0	n.d.	n.d.	n.d.	n.d.	n.d.	n.d.
Clostridium_celerecrescens_61145	3159996	JPME01000018	58791	29354.3.peg.2952	CDS	bi	1D	T	A,-,-,T	25	23	23	0	0	2	K→M,-,-,K→K	Yes	A,-,-,T	69	42	42	0	0	27	K→M,-,-,K→K	Yes	n.d.	n.d.	0	n.d.	n.d.	n.d.	n.d.	n.d.	n.d.
Clostridium_celerecrescens_61145	3160000	JPME01000018	58795	29354.3.peg.2952	CDS	bi	2D	G	-,C,G,-	24	12	0	12	12	0	-,R→G,R→R,-	Yes	n.d.	n.d.	0	n.d.	n.d.	n.d.	n.d.	n.d.	n.d.	n.d.	n.d.	0	n.d.	n.d.	n.d.	n.d.	n.d.	n.d.
Clostridium_celerecrescens_61145	3160051	JPME01000018	58846	29354.3.peg.2952	CDS	bi	1D	C	-,C,-,T	22	13	0	9	0	13	-,E→E,-,E→K	Yes	-,C,-,T	61	24	0	37	0	24	-,E→E,-,E→K	Yes	-,C,-,T	81	67	0	14	0	67	-,E→E,-,E→K	Yes
Clostridium_celerecrescens_61145	3160141	JPME01000018	58936	29354.3.peg.2952	CDS	bi	1D	C	-,C,-,T	45	34	0	11	0	34	-,V→V,-,V→I	Yes	n.d.	n.d.	0	n.d.	n.d.	n.d.	n.d.	n.d.	n.d.	-,C,-,T	127	105	0	22	0	105	-,V→V,-,V→I	Yes
Clostridium_celerecrescens_61145	3160636	JPME01000018	59431	29354.3.peg.2952	CDS	bi	1D	C	-,C,-,T	35	19	0	16	0	19	-,A→A,-,A→T	Yes	n.d.	n.d.	0	n.d.	n.d.	n.d.	n.d.	n.d.	n.d.	-,C,-,T	132	98	0	34	0	98	-,A→A,-,A→T	Yes
Clostridium_celerecrescens_61145	3160886	JPME01000018	59681	29354.3.peg.2952	CDS	bi	3D	A	A,-,-,T	25	18	7	0	0	18	D→D,-,-,D→E	Yes	n.d.	n.d.	0	n.d.	n.d.	n.d.	n.d.	n.d.	n.d.	n.d.	n.d.	0	n.d.	n.d.	n.d.	n.d.	n.d.	n.d.
Clostridium_celerecrescens_61145	3161196	JPME01000018	59991	29354.3.peg.2953	CDS	bi	1D	T	-,-,G,T	26	23	0	0	23	3	-,-,K→Q,K→K	Yes	-,-,G,T	62	40	0	0	40	22	-,-,K→Q,K→K	Yes	-,-,G,T	73	40	0	0	40	33	-,-,K→Q,K→K	Yes
Clostridium_celerecrescens_61145	3161214	JPME01000018	60009	29354.3.peg.2953	CDS	bi	2D	T	A,-,-,T	29	19	19	0	0	10	I→L,-,-,I→I	Yes	A,-,-,T	52	36	36	0	0	16	I→L,-,-,I→I	Yes	A,-,-,T	73	48	48	0	0	25	I→L,-,-,I→I	Yes
Clostridium_celerecrescens_61145	299649	JPME01000002	265069	29354.3.peg.296	CDS	bi	1D	G	A,-,G,-	31	18	18	0	13	0	S→N,-,S→S,-	Yes	n.d.	n.d.	0	n.d.	n.d.	n.d.	n.d.	n.d.	n.d.	n.d.	n.d.	0	n.d.	n.d.	n.d.	n.d.	n.d.	n.d.
Clostridium_celerecrescens_61145	300105	JPME01000002	265525	29354.3.peg.296	CDS	bi	1D	A	A,C,-,-	15	10	5	10	0	0	E→E,E→A,-,-	Yes	A,C,-,-	63	46	17	46	0	0	E→E,E→A,-,-	Yes	A,C,-,-	132	71	61	71	0	0	E→E,E→A,-,-	Yes
Clostridium_celerecrescens_61145	299360	JPME01000002	264780	29354.3.peg.296	CDS	bi	1D	A	A,-,G,-	25	18	7	0	18	0	I→I,-,I→V,-	Yes	A,-,G,-	63	41	22	0	41	0	I→I,-,I→V,-	Yes	A,-,G,-	84	44	40	0	44	0	I→I,-,I→V,-	Yes
Clostridium_celerecrescens_61145	300722	JPME01000002	266142	29354.3.peg.297	CDS	bi	1D	A	A,C,-,-	25	20	5	20	0	0	T→T,T→P,-,-	Yes	A,C,-,-	56	36	20	36	0	0	T→T,T→P,-,-	Yes	A,C,-,-	109	65	44	65	0	0	T→T,T→P,-,-	Yes
Clostridium_celerecrescens_61145	301593	JPME01000002	267013	29354.3.peg.297	CDS	bi	1D	T	A,-,-,T	12	7	7	0	0	5	V→D,-,-,V→V	Yes	A,-,-,T	50	32	32	0	0	18	V→D,-,-,V→V	Yes	A,-,-,T	84	50	50	0	0	34	V→D,-,-,V→V	Yes
Clostridium_celerecrescens_61145	302250	JPME01000002	267670	29354.3.peg.297	CDS	bi	1D	A	A,-,G,-	29	22	7	0	22	0	N→N,-,N→S,-	Yes	A,-,G,-	36	12	24	0	12	0	N→N,-,N→S,-	Yes	A,-,G,-	103	57	46	0	57	0	N→N,-,N→S,-	Yes
Clostridium_celerecrescens_61145	3187147	JPME01000018	85942	29354.3.peg.2972	CDS	bi	1D	C	A,C,-,-	17	9	9	8	0	0	A→S,A→A,-,-	Yes	n.d.	n.d.	0	n.d.	n.d.	n.d.	n.d.	n.d.	n.d.	n.d.	n.d.	0	n.d.	n.d.	n.d.	n.d.	n.d.	n.d.
Clostridium_celerecrescens_61145	302359	JPME01000002	267779	29354.3.peg.298	CDS	bi	1D	A	A,-,-,T	37	19	18	0	0	19	T→T,-,-,T→S	Yes	n.d.	n.d.	0	n.d.	n.d.	n.d.	n.d.	n.d.	n.d.	A,-,-,T	105	33	72	0	0	33	T→T,-,-,T→S	Yes
Clostridium_celerecrescens_61145	303014	JPME01000002	268434	29354.3.peg.298	CDS	bi	1D	C	A,C,-,-	19	13	13	6	0	0	T→K,T→T,-,-	Yes	A,C,-,-	59	35	35	24	0	0	T→K,T→T,-,-	Yes	n.d.	n.d.	0	n.d.	n.d.	n.d.	n.d.	n.d.	n.d.
Clostridium_celerecrescens_61145	303346	JPME01000002	268766	29354.3.peg.298	CDS	bi	1D	A	A,-,G,-	38	32	6	0	32	0	I→I,-,I→V,-	Yes	n.d.	n.d.	0	n.d.	n.d.	n.d.	n.d.	n.d.	n.d.	n.d.	n.d.	0	n.d.	n.d.	n.d.	n.d.	n.d.	n.d.
Clostridium_celerecrescens_61145	303787	JPME01000002	269207	29354.3.peg.298	CDS	bi	1D	A	A,-,G,-	25	23	2	0	23	0	N→N,-,N→D,-	Yes	n.d.	n.d.	0	n.d.	n.d.	n.d.	n.d.	n.d.	n.d.	A,-,G,-	119	84	35	0	84	0	N→N,-,N→D,-	Yes
Clostridium_celerecrescens_61145	303883	JPME01000002	269303	29354.3.peg.298	CDS	bi	1D	A	A,-,G,-	15	8	7	0	8	0	I→I,-,I→V,-	Yes	n.d.	n.d.	0	n.d.	n.d.	n.d.	n.d.	n.d.	n.d.	n.d.	n.d.	0	n.d.	n.d.	n.d.	n.d.	n.d.	n.d.
Clostridium_celerecrescens_61145	3200291	JPME01000018	99086	29354.3.peg.2983	CDS	bi	3D	A	A,-,-,T	33	22	11	0	0	22	D→D,-,-,D→E	Yes	A,-,-,T	31	20	11	0	0	20	D→D,-,-,D→E	Yes	A,-,-,T	95	31	64	0	0	31	D→D,-,-,D→E	Yes
Clostridium_celerecrescens_61145	3200299	JPME01000018	99094	29354.3.peg.2983	CDS	bi	1D	T	-,-,G,T	30	18	0	0	18	12	-,-,T→P,T→T	Yes	-,-,G,T	27	15	0	0	15	12	-,-,T→P,T→T	Yes	-,-,G,T	90	26	0	0	26	64	-,-,T→P,T→T	Yes
Clostridium_celerecrescens_61145	3201714	JPME01000018	100509	29354.3.peg.2984	CDS	bi	1D	A	A,-,-,T	17	11	6	0	0	11	L→L,-,-,L→Q	Yes	n.d.	n.d.	0	n.d.	n.d.	n.d.	n.d.	n.d.	n.d.	A,-,-,T	33	11	22	0	0	11	L→L,-,-,L→Q	Yes
Clostridium_celerecrescens_61145	3208347	JPME01000018	107142	29354.3.peg.2989	CDS	bi	1D	A	A,-,G,-	22	14	8	0	14	0	V→V,-,V→A,-	Yes	A,-,G,-	34	2	32	0	2	0	V→V,-,V→A,-	Yes	A,-,G,-	46	13	33	0	13	0	V→V,-,V→A,-	Yes
Clostridium_celerecrescens_61145	304999	JPME01000002	270419	29354.3.peg.299	CDS	bi	2D	A	A,C,-,-	18	14	4	14	0	0	M→M,M→L,-,-	Yes	A,C,-,-	38	18	20	18	0	0	M→M,M→L,-,-	Yes	A,C,-,-	99	63	36	63	0	0	M→M,M→L,-,-	Yes
Clostridium_celerecrescens_61145	305311	JPME01000002	270731	29354.3.peg.299	CDS	bi	2D	A	A,C,-,-	20	8	12	8	0	0	M→M,M→L,-,-	Yes	A,C,-,-	58	42	16	42	0	0	M→M,M→L,-,-	Yes	A,C,-,-	84	38	46	38	0	0	M→M,M→L,-,-	Yes
Clostridium_celerecrescens_61145	306320	JPME01000002	271740	29354.3.peg.299	CDS	bi	1D	G	A,-,G,-	26	25	25	0	1	0	S→N,-,S→S,-	Yes	n.d.	n.d.	0	n.d.	n.d.	n.d.	n.d.	n.d.	n.d.	A,-,G,-	99	57	57	0	42	0	S→N,-,S→S,-	Yes
Clostridium_celerecrescens_61145	306321	JPME01000002	271741	29354.3.peg.299	CDS	bi	3D	T	A,-,-,T	25	24	24	0	0	1	S→R,-,-,S→S	Yes	n.d.	n.d.	0	n.d.	n.d.	n.d.	n.d.	n.d.	n.d.	A,-,-,T	99	56	56	0	0	43	S→R,-,-,S→S	Yes
Clostridium_celerecrescens_61145	3214630	JPME01000018	113425	29354.3.peg.2993	CDS	bi	3D	T	-,-,G,T	28	16	0	0	16	12	-,-,K→N,K→K	Yes	-,-,G,T	30	1	0	0	1	29	-,-,K→N,K→K	Yes	-,-,G,T	74	23	0	0	23	51	-,-,K→N,K→K	Yes
Clostridium_celerecrescens_61145	3218699	JPME01000018	117494	29354.3.peg.2996	CDS	bi	3D	T	A,-,-,T	23	13	13	0	0	10	E→D,-,-,E→E	Yes	n.d.	n.d.	0	n.d.	n.d.	n.d.	n.d.	n.d.	n.d.	A,-,-,T	27	1	1	0	0	26	E→D,-,-,E→E	Yes
Clostridium_celerecrescens_61145	306916	JPME01000002	272336	29354.3.peg.300	CDS	bi	1D	T	-,C,-,T	43	27	0	27	0	16	-,V→A,-,V→V	Yes	n.d.	n.d.	0	n.d.	n.d.	n.d.	n.d.	n.d.	n.d.	n.d.	n.d.	0	n.d.	n.d.	n.d.	n.d.	n.d.	n.d.
Clostridium_celerecrescens_61145	306921	JPME01000002	272341	29354.3.peg.300	CDS	bi	1D	A	A,-,G,-	42	32	10	0	32	0	K→K,-,K→E,-	Yes	n.d.	n.d.	0	n.d.	n.d.	n.d.	n.d.	n.d.	n.d.	A,-,G,-	123	18	105	0	18	0	K→K,-,K→E,-	Yes
Clostridium_celerecrescens_61145	306922	JPME01000002	272342	29354.3.peg.300	CDS	bi	1D	A	A,C,-,-	45	33	12	33	0	0	K→K,K→T,-,-	Yes	n.d.	n.d.	0	n.d.	n.d.	n.d.	n.d.	n.d.	n.d.	A,C,-,-	123	72	51	72	0	0	K→K,K→T,-,-	Yes
Clostridium_celerecrescens_61145	308169	JPME01000002	273589	29354.3.peg.300	CDS	bi	1D	A	A,-,G,-	19	13	6	0	13	0	K→K,-,K→E,-	Yes	A,-,G,-	42	27	15	0	27	0	K→K,-,K→E,-	Yes	A,-,G,-	85	51	34	0	51	0	K→K,-,K→E,-	Yes
Clostridium_celerecrescens_61145	3225774	JPME01000018	124569	29354.3.peg.3001	CDS	bi	2D	T	-,-,G,T	19	4	0	0	4	15	-,-,L→_,L→L	Yes	n.d.	n.d.	0	n.d.	n.d.	n.d.	n.d.	n.d.	n.d.	-,-,G,T	106	60	0	0	60	46	-,-,L→_,L→L	Yes
Clostridium_celerecrescens_61145	3228272	JPME01000018	127067	29354.3.peg.3004	CDS	bi	1D	T	-,C,G,-	6	6	0	4	2	0	-,V→A,V→G,-	Yes	n.d.	n.d.	0	n.d.	n.d.	n.d.	n.d.	n.d.	n.d.	n.d.	n.d.	0	n.d.	n.d.	n.d.	n.d.	n.d.	n.d.
Clostridium_celerecrescens_61145	3233485	JPME01000018	132280	29354.3.peg.3009	CDS	bi	1D	T	-,C,-,T	37	24	0	24	0	13	-,N→S,-,N→N	Yes	-,C,-,T	18	2	0	2	0	16	-,N→S,-,N→N	Yes	-,C,-,T	33	13	0	13	0	20	-,N→S,-,N→N	Yes
Clostridium_celerecrescens_61145	3234923	JPME01000018	133718	29354.3.peg.3009	CDS	bi	1D	T	-,C,-,T	24	15	0	15	0	9	-,S→G,-,S→S	Yes	n.d.	n.d.	0	n.d.	n.d.	n.d.	n.d.	n.d.	n.d.	-,C,-,T	95	47	0	47	0	48	-,S→G,-,S→S	Yes
Clostridium_celerecrescens_61145	309397	JPME01000002	274817	29354.3.peg.301	CDS	bi	1D	G	A,-,G,-	17	12	12	0	5	0	A→T,-,A→A,-	Yes	A,-,G,-	61	34	34	0	27	0	A→T,-,A→A,-	Yes	A,-,G,-	68	42	42	0	26	0	A→T,-,A→A,-	Yes
Clostridium_celerecrescens_61145	3239065	JPME01000018	137860	29354.3.peg.3013	CDS	bi	1D	T	-,C,-,T	34	20	0	20	0	14	-,T→A,-,T→T	Yes	-,C,-,T	43	8	0	8	0	35	-,T→A,-,T→T	Yes	-,C,-,T	60	7	0	7	0	53	-,T→A,-,T→T	Yes
Clostridium_celerecrescens_61145	3245697	JPME01000018	144492	29354.3.peg.3016	CDS	bi	1D	T	-,C,-,T	25	16	0	16	0	9	-,T→A,-,T→T	Yes	n.d.	n.d.	0	n.d.	n.d.	n.d.	n.d.	n.d.	n.d.	-,C,-,T	36	1	0	1	0	35	-,T→A,-,T→T	Yes
Clostridium_celerecrescens_61145	3248925	JPME01000018	147720	29354.3.peg.3020	CDS	bi	1D	C	-,C,-,T	37	17	0	20	0	17	-,A→A,-,A→T	Yes	-,C,-,T	69	38	0	31	0	38	-,A→A,-,A→T	Yes	-,C,-,T	124	73	0	51	0	73	-,A→A,-,A→T	Yes
Clostridium_celerecrescens_61145	3262681	JPME01000018	161476	29354.3.peg.3037	CDS	bi	3D	C	-,C,-,T	15	8	0	7	0	8	-,M→M,-,M→I	Yes	n.d.	n.d.	0	n.d.	n.d.	n.d.	n.d.	n.d.	n.d.	-,C,-,T	53	5	0	48	0	5	-,M→M,-,M→I	Yes
Clostridium_celerecrescens_61145	3263210	JPME01000018	162005	29354.3.peg.3037	CDS	bi	1D	G	A,-,G,-	24	13	13	0	11	0	A→V,-,A→A,-	Yes	n.d.	n.d.	0	n.d.	n.d.	n.d.	n.d.	n.d.	n.d.	n.d.	n.d.	0	n.d.	n.d.	n.d.	n.d.	n.d.	n.d.
Clostridium_celerecrescens_61145	3275903	JPME01000018	174698	29354.3.peg.3045	CDS	bi	1D	G	-,-,G,T	19	10	0	0	9	10	-,-,A→A,A→E	Yes	n.d.	n.d.	0	n.d.	n.d.	n.d.	n.d.	n.d.	n.d.	-,-,G,T	49	17	0	0	32	17	-,-,A→A,A→E	Yes
Clostridium_celerecrescens_61145	3279114	JPME01000018	177909	29354.3.peg.3047	CDS	bi	3D	C	A,C,-,-	24	14	14	10	0	0	E→D,E→E,-,-	Yes	n.d.	n.d.	0	n.d.	n.d.	n.d.	n.d.	n.d.	n.d.	n.d.	n.d.	0	n.d.	n.d.	n.d.	n.d.	n.d.	n.d.
Clostridium_celerecrescens_61145	3279123	JPME01000018	177918	29354.3.peg.3047	CDS	bi	3D	C	A,C,-,-	23	12	12	11	0	0	R→S,R→R,-,-	Yes	n.d.	n.d.	0	n.d.	n.d.	n.d.	n.d.	n.d.	n.d.	n.d.	n.d.	0	n.d.	n.d.	n.d.	n.d.	n.d.	n.d.
Clostridium_celerecrescens_61145	3279132	JPME01000018	177927	29354.3.peg.3047	CDS	bi	3D	A	A,-,-,T	24	13	11	0	0	13	D→D,-,-,D→E	Yes	n.d.	n.d.	0	n.d.	n.d.	n.d.	n.d.	n.d.	n.d.	n.d.	n.d.	0	n.d.	n.d.	n.d.	n.d.	n.d.	n.d.
Clostridium_celerecrescens_61145	3284285	JPME01000018	183080	29354.3.peg.3052	CDS	bi	1D	G	A,-,G,-	31	24	24	0	7	0	R→K,-,R→R,-	Yes	A,-,G,-	17	6	6	0	11	0	R→K,-,R→R,-	Yes	n.d.	n.d.	0	n.d.	n.d.	n.d.	n.d.	n.d.	n.d.
Clostridium_celerecrescens_61145	3283412	JPME01000018	182207	29354.3.peg.3052	CDS	bi	1D	A	A,-,-,T	19	10	9	0	0	10	K→K,-,-,K→I	Yes	n.d.	n.d.	0	n.d.	n.d.	n.d.	n.d.	n.d.	n.d.	n.d.	n.d.	0	n.d.	n.d.	n.d.	n.d.	n.d.	n.d.
Clostridium_celerecrescens_61145	3283771	JPME01000018	182566	29354.3.peg.3052	CDS	bi	1D	T	-,C,-,T	17	3	0	3	0	14	-,Y→H,-,Y→Y	Yes	n.d.	n.d.	0	n.d.	n.d.	n.d.	n.d.	n.d.	n.d.	-,C,-,T	56	33	0	33	0	23	-,Y→H,-,Y→Y	Yes
Clostridium_celerecrescens_61145	3285678	JPME01000018	184473	29354.3.peg.3055	CDS	bi	1D	C	-,C,-,T	40	34	0	6	0	34	-,T→T,-,T→I	Yes	n.d.	n.d.	0	n.d.	n.d.	n.d.	n.d.	n.d.	n.d.	-,C,-,T	55	13	0	42	0	13	-,T→T,-,T→I	Yes
Clostridium_celerecrescens_61145	3288231	JPME01000018	187026	29354.3.peg.3057	CDS	bi	3D	A	A,-,-,T	12	9	3	0	0	9	L→L,-,-,L→F	Yes	A,-,-,T	20	1	19	0	0	1	L→L,-,-,L→F	Yes	A,-,-,T	51	1	50	0	0	1	L→L,-,-,L→F	Yes
Clostridium_celerecrescens_61145	3288241	JPME01000018	187036	29354.3.peg.3057	CDS	bi	1D	C	-,C,-,T	17	9	0	8	0	9	-,L→L,-,L→F	Yes	n.d.	n.d.	0	n.d.	n.d.	n.d.	n.d.	n.d.	n.d.	n.d.	n.d.	0	n.d.	n.d.	n.d.	n.d.	n.d.	n.d.
Clostridium_celerecrescens_61145	3288553	JPME01000018	187348	29354.3.peg.3057	CDS	bi	1D	A	A,-,-,T	40	15	25	0	0	15	I→I,-,-,I→F	Yes	A,-,-,T	35	20	15	0	0	20	I→I,-,-,I→F	Yes	A,-,-,T	74	30	44	0	0	30	I→I,-,-,I→F	Yes
Clostridium_celerecrescens_61145	3290659	JPME01000018	189454	29354.3.peg.3059	CDS	bi	3D	T	-,-,G,T	34	10	0	0	10	24	-,-,E→D,E→E	Yes	n.d.	n.d.	0	n.d.	n.d.	n.d.	n.d.	n.d.	n.d.	-,-,G,T	24	16	0	0	16	8	-,-,E→D,E→E	Yes
Clostridium_celerecrescens_61145	3291922	JPME01000018	190717	29354.3.peg.3060	CDS	bi	1D	A	A,-,-,T	14	9	5	0	0	9	V→V,-,-,V→D	Yes	A,-,-,T	17	4	13	0	0	4	V→V,-,-,V→D	Yes	A,-,-,T	35	10	25	0	0	10	V→V,-,-,V→D	Yes
Clostridium_celerecrescens_61145	3291923	JPME01000018	190718	29354.3.peg.3060	CDS	bi	1D	C	-,C,-,T	13	9	0	4	0	9	-,V→V,-,V→I	Yes	-,C,-,T	17	4	0	13	0	4	-,V→V,-,V→I	Yes	-,C,-,T	35	7	0	28	0	7	-,V→V,-,V→I	Yes
Clostridium_celerecrescens_61145	3300419	JPME01000018	199214	29354.3.peg.3068	CDS	bi	1D	C	A,C,-,-	14	8	8	6	0	0	L→I,L→L,-,-	Yes	n.d.	n.d.	0	n.d.	n.d.	n.d.	n.d.	n.d.	n.d.	A,C,-,-	18	4	4	14	0	0	L→I,L→L,-,-	Yes
Clostridium_celerecrescens_61145	3301919	JPME01000018	200714	29354.3.peg.3069	CDS	bi	1D	C	-,C,-,T	33	19	0	14	0	19	-,A→A,-,A→V	Yes	-,C,-,T	33	12	0	21	0	12	-,A→A,-,A→V	Yes	-,C,-,T	39	3	0	36	0	3	-,A→A,-,A→V	Yes
Clostridium_celerecrescens_61145	3302979	JPME01000018	201774	29354.3.peg.3070	CDS	bi	2D	T	-,C,-,T	19	10	0	10	0	9	-,I→V,-,I→I	Yes	n.d.	n.d.	0	n.d.	n.d.	n.d.	n.d.	n.d.	n.d.	n.d.	n.d.	0	n.d.	n.d.	n.d.	n.d.	n.d.	n.d.
Clostridium_celerecrescens_61145	3308976	JPME01000018	207771	29354.3.peg.3074	CDS	bi	1D	T	A,-,-,T	17	11	11	0	0	6	E→V,-,-,E→E	Yes	A,-,-,T	35	33	33	0	0	2	E→V,-,-,E→E	Yes	A,-,-,T	55	34	34	0	0	21	E→V,-,-,E→E	Yes
Clostridium_celerecrescens_61145	3307684	JPME01000018	206479	29354.3.peg.3074	CDS	bi	1D	T	-,C,-,T	22	9	0	9	0	13	-,I→V,-,I→I	Yes	-,C,-,T	15	12	0	12	0	3	-,I→V,-,I→I	Yes	-,C,-,T	85	1	0	1	0	84	-,I→V,-,I→I	Yes
Clostridium_celerecrescens_61145	3308797	JPME01000018	207592	29354.3.peg.3074	CDS	bi	1D	C	-,C,-,T	40	21	0	19	0	21	-,A→A,-,A→T	Yes	n.d.	n.d.	0	n.d.	n.d.	n.d.	n.d.	n.d.	n.d.	n.d.	n.d.	0	n.d.	n.d.	n.d.	n.d.	n.d.	n.d.
Clostridium_celerecrescens_61145	3306901	JPME01000018	205696	29354.3.peg.3074	CDS	bi	1D	C	A,C,-,-	30	20	20	10	0	0	G→C,G→G,-,-	Yes	n.d.	n.d.	0	n.d.	n.d.	n.d.	n.d.	n.d.	n.d.	n.d.	n.d.	0	n.d.	n.d.	n.d.	n.d.	n.d.	n.d.
Clostridium_celerecrescens_61145	3307357	JPME01000018	206152	29354.3.peg.3074	CDS	bi	1D	G	-,-,G,T	27	17	0	0	10	17	-,-,H→H,H→N	Yes	n.d.	n.d.	0	n.d.	n.d.	n.d.	n.d.	n.d.	n.d.	n.d.	n.d.	0	n.d.	n.d.	n.d.	n.d.	n.d.	n.d.
Clostridium_celerecrescens_61145	3309045	JPME01000018	207840	29354.3.peg.3074	CDS	bi	1D	T	-,C,-,T	20	11	0	11	0	9	-,Q→R,-,Q→Q	Yes	n.d.	n.d.	0	n.d.	n.d.	n.d.	n.d.	n.d.	n.d.	n.d.	n.d.	0	n.d.	n.d.	n.d.	n.d.	n.d.	n.d.
Clostridium_celerecrescens_61145	3308605	JPME01000018	207400	29354.3.peg.3074	CDS	bi	1D	A	A,C,-,-	17	12	5	12	0	0	S→S,S→A,-,-	Yes	A,C,-,-	58	34	24	34	0	0	S→S,S→A,-,-	Yes	A,C,-,-	113	68	45	68	0	0	S→S,S→A,-,-	Yes
Clostridium_celerecrescens_61145	3308716	JPME01000018	207511	29354.3.peg.3074	CDS	bi	1D	T	-,C,-,T	24	14	0	14	0	10	-,I→V,-,I→I	Yes	n.d.	n.d.	0	n.d.	n.d.	n.d.	n.d.	n.d.	n.d.	n.d.	n.d.	0	n.d.	n.d.	n.d.	n.d.	n.d.	n.d.
Clostridium_celerecrescens_61145	3310152	JPME01000018	208947	29354.3.peg.3075	CDS	bi	1D	G	-,-,G,T	34	18	0	0	16	18	-,-,P→P,P→Q	Yes	n.d.	n.d.	0	n.d.	n.d.	n.d.	n.d.	n.d.	n.d.	-,-,G,T	129	14	0	0	115	14	-,-,P→P,P→Q	Yes
Clostridium_celerecrescens_61145	3313650	JPME01000018	212445	29354.3.peg.3079	CDS	bi	1D	A	A,-,-,T	24	17	7	0	0	17	S→S,-,-,S→T	Yes	A,-,-,T	37	15	22	0	0	15	S→S,-,-,S→T	Yes	A,-,-,T	66	48	18	0	0	48	S→S,-,-,S→T	Yes
Clostridium_celerecrescens_61145	3320165	JPME01000018	218960	29354.3.peg.3083	CDS	bi	1D	A	A,-,-,T	42	25	17	0	0	25	F→F,-,-,F→I	Yes	A,-,-,T	32	13	19	0	0	13	F→F,-,-,F→I	Yes	A,-,-,T	53	8	45	0	0	8	F→F,-,-,F→I	Yes
Clostridium_celerecrescens_61145	3322436	JPME01000018	221231	29354.3.peg.3087	CDS	bi	2D	T	-,C,-,T	14	7	0	7	0	7	-,I→V,-,I→I	Yes	n.d.	n.d.	0	n.d.	n.d.	n.d.	n.d.	n.d.	n.d.	-,C,-,T	133	78	0	78	0	55	-,I→V,-,I→I	Yes
Clostridium_celerecrescens_61145	3331518	JPME01000018	230313	29354.3.peg.3093	CDS	bi	3D	C	A,C,-,-	43	23	23	20	0	0	Q→H,Q→Q,-,-	Yes	n.d.	n.d.	0	n.d.	n.d.	n.d.	n.d.	n.d.	n.d.	A,C,-,-	74	25	25	49	0	0	Q→H,Q→Q,-,-	Yes
Clostridium_celerecrescens_61145	3334859	JPME01000018	233654	29354.3.peg.3095	CDS	bi	1D	G	A,-,G,-	15	5	5	0	10	0	A→V,-,A→A,-	Yes	A,-,G,-	39	23	23	0	16	0	A→V,-,A→A,-	Yes	A,-,G,-	66	28	28	0	38	0	A→V,-,A→A,-	Yes
Clostridium_celerecrescens_61145	3343738	JPME01000018	242533	29354.3.peg.3103	CDS	bi	1D	C	-,C,-,T	19	12	0	7	0	12	-,G→G,-,G→S	Yes	n.d.	n.d.	0	n.d.	n.d.	n.d.	n.d.	n.d.	n.d.	n.d.	n.d.	0	n.d.	n.d.	n.d.	n.d.	n.d.	n.d.
Clostridium_celerecrescens_61145	3350393	JPME01000018	249188	29354.3.peg.3109	CDS	bi	1D	A	A,-,-,T	27	23	4	0	0	23	C→C,-,-,C→S	Yes	A,-,-,T	39	12	27	0	0	12	C→C,-,-,C→S	Yes	A,-,-,T	61	41	20	0	0	41	C→C,-,-,C→S	Yes
Clostridium_celerecrescens_61145	3350778	JPME01000018	249573	29354.3.peg.3110	CDS	bi	1D	A	A,-,-,T	36	26	10	0	0	26	V→V,-,-,V→E	Yes	n.d.	n.d.	0	n.d.	n.d.	n.d.	n.d.	n.d.	n.d.	n.d.	n.d.	0	n.d.	n.d.	n.d.	n.d.	n.d.	n.d.
Clostridium_celerecrescens_61145	3352387	JPME01000018	251182	29354.3.peg.3111	CDS	bi	1D	G	A,-,G,-	11	6	6	0	5	0	P→S,-,P→P,-	Yes	n.d.	n.d.	0	n.d.	n.d.	n.d.	n.d.	n.d.	n.d.	n.d.	n.d.	0	n.d.	n.d.	n.d.	n.d.	n.d.	n.d.
Clostridium_celerecrescens_61145	3353757	JPME01000018	252552	29354.3.peg.3113	CDS	bi	1D	T	-,-,G,T	30	15	0	0	15	15	-,-,Y→D,Y→Y	Yes	n.d.	n.d.	0	n.d.	n.d.	n.d.	n.d.	n.d.	n.d.	n.d.	n.d.	0	n.d.	n.d.	n.d.	n.d.	n.d.	n.d.
Clostridium_celerecrescens_61145	3355212	JPME01000018	254007	29354.3.peg.3113	CDS	bi	1D	A	A,C,-,-	19	5	14	5	0	0	K→K,K→Q,-,-	Yes	n.d.	n.d.	0	n.d.	n.d.	n.d.	n.d.	n.d.	n.d.	A,C,-,-	66	37	29	37	0	0	K→K,K→Q,-,-	Yes
Clostridium_celerecrescens_61145	3355325	JPME01000018	254120	29354.3.peg.3113	CDS	bi	3D	A	A,-,-,T	31	11	20	0	0	11	Q→Q,-,-,Q→H	Yes	n.d.	n.d.	0	n.d.	n.d.	n.d.	n.d.	n.d.	n.d.	A,-,-,T	85	48	37	0	0	48	Q→Q,-,-,Q→H	Yes
Clostridium_celerecrescens_61145	3356716	JPME01000018	255511	29354.3.peg.3114	CDS	bi	1D	G	A,-,G,-	34	13	13	0	21	0	A→T,-,A→A,-	Yes	n.d.	n.d.	0	n.d.	n.d.	n.d.	n.d.	n.d.	n.d.	A,-,G,-	54	32	32	0	22	0	A→T,-,A→A,-	Yes
Clostridium_celerecrescens_61145	3360844	JPME01000018	259639	29354.3.peg.3118	CDS	bi	1D	A	A,C,-,-	17	13	4	13	0	0	D→D,D→A,-,-	Yes	A,C,-,-	7	3	4	3	0	0	D→D,D→A,-,-	Yes	n.d.	n.d.	0	n.d.	n.d.	n.d.	n.d.	n.d.	n.d.
Clostridium_celerecrescens_61145	3360870	JPME01000018	259665	29354.3.peg.3118	CDS	bi	1D	G	A,-,G,-	13	5	5	0	8	0	E→K,-,E→E,-	Yes	A,-,G,-	7	4	4	0	3	0	E→K,-,E→E,-	Yes	n.d.	n.d.	0	n.d.	n.d.	n.d.	n.d.	n.d.	n.d.
Clostridium_celerecrescens_61145	3361680	JPME01000018	260475	29354.3.peg.3119	CDS	bi	1D	T	-,-,G,T	30	16	0	0	16	14	-,-,E→A,E→E	Yes	A,-,-,T	52	5	5	0	0	47	E→V,-,-,E→E	Yes	n.d.	n.d.	0	n.d.	n.d.	n.d.	n.d.	n.d.	n.d.
Clostridium_celerecrescens_61145	3362949	JPME01000018	261744	29354.3.peg.3120	CDS	bi	1D	C	-,C,-,T	26	14	0	12	0	14	-,D→D,-,D→N	Yes	n.d.	n.d.	0	n.d.	n.d.	n.d.	n.d.	n.d.	n.d.	-,C,-,T	71	43	0	28	0	43	-,D→D,-,D→N	Yes
Clostridium_celerecrescens_61145	3363217	JPME01000018	262012	29354.3.peg.3121	CDS	bi	1D	C	-,C,-,T	23	12	0	11	0	12	-,S→S,-,S→N	Yes	-,C,-,T	46	5	0	41	0	5	-,S→S,-,S→N	Yes	-,C,-,T	78	32	0	46	0	32	-,S→S,-,S→N	Yes
Clostridium_celerecrescens_61145	3364954	JPME01000018	263749	29354.3.peg.3123	CDS	bi	1D	G	-,-,G,T	25	16	0	0	9	16	-,-,A→A,A→D	Yes	-,-,G,T	30	22	0	0	8	22	-,-,A→A,A→D	Yes	-,-,G,T	85	46	0	0	39	46	-,-,A→A,A→D	Yes
Clostridium_celerecrescens_61145	3366367	JPME01000018	265162	29354.3.peg.3123	CDS	bi	1D	T	-,C,-,T	30	15	0	15	0	15	-,H→R,-,H→H	Yes	n.d.	n.d.	0	n.d.	n.d.	n.d.	n.d.	n.d.	n.d.	n.d.	n.d.	0	n.d.	n.d.	n.d.	n.d.	n.d.	n.d.
Clostridium_celerecrescens_61145	3366442	JPME01000018	265237	29354.3.peg.3123	CDS	bi	1D	T	A,-,-,T	46	23	23	0	0	23	Y→F,-,-,Y→Y	Yes	n.d.	n.d.	0	n.d.	n.d.	n.d.	n.d.	n.d.	n.d.	n.d.	n.d.	0	n.d.	n.d.	n.d.	n.d.	n.d.	n.d.
Clostridium_celerecrescens_61145	3367291	JPME01000018	266086	29354.3.peg.3124	CDS	bi	2D	T	-,C,-,T	22	18	0	18	0	4	-,I→V,-,I→I	Yes	-,C,-,T	23	13	0	13	0	10	-,I→V,-,I→I	Yes	-,C,-,T	36	28	0	28	0	8	-,I→V,-,I→I	Yes
Clostridium_celerecrescens_61145	3368733	JPME01000018	267528	29354.3.peg.3124	CDS	bi	1D	A	A,-,G,-	18	11	7	0	11	0	V→V,-,V→A,-	Yes	A,-,G,-	48	16	32	0	16	0	V→V,-,V→A,-	Yes	A,-,G,-	104	41	63	0	41	0	V→V,-,V→A,-	Yes
Clostridium_celerecrescens_61145	3376905	JPME01000018	275700	29354.3.peg.3135	CDS	bi	1D	C	-,C,-,T	23	13	0	10	0	13	-,R→R,-,R→K	Yes	-,C,-,T	17	3	0	14	0	3	-,R→R,-,R→K	Yes	-,C,-,T	54	26	0	28	0	26	-,R→R,-,R→K	Yes
Clostridium_celerecrescens_61145	3376996	JPME01000018	275791	29354.3.peg.3135	CDS	bi	1D	A	A,-,G,-	38	20	18	0	20	0	F→F,-,F→L,-	Yes	n.d.	n.d.	0	n.d.	n.d.	n.d.	n.d.	n.d.	n.d.	n.d.	n.d.	0	n.d.	n.d.	n.d.	n.d.	n.d.	n.d.
Clostridium_celerecrescens_61145	3379236	JPME01000018	278031	29354.3.peg.3138	CDS	bi	3D	C	-,C,-,T	20	18	0	2	0	18	-,M→M,-,M→I	Yes	n.d.	n.d.	0	n.d.	n.d.	n.d.	n.d.	n.d.	n.d.	-,C,-,T	83	34	0	49	0	34	-,M→M,-,M→I	Yes
Clostridium_celerecrescens_61145	3379491	JPME01000018	278286	29354.3.peg.3140	CDS	bi	1D	G	A,-,G,-	22	12	12	0	10	0	D→N,-,D→D,-	Yes	n.d.	n.d.	0	n.d.	n.d.	n.d.	n.d.	n.d.	n.d.	A,-,G,-	122	47	47	0	75	0	D→N,-,D→D,-	Yes
Clostridium_celerecrescens_61145	3383928	JPME01000018	282723	29354.3.peg.3145	CDS	bi	2D	G	A,-,G,-	30	16	16	0	14	0	V→I,-,V→V,-	Yes	n.d.	n.d.	0	n.d.	n.d.	n.d.	n.d.	n.d.	n.d.	A,-,G,-	124	54	54	0	70	0	V→I,-,V→V,-	Yes
Clostridium_celerecrescens_61145	3384321	JPME01000018	283116	29354.3.peg.3146	CDS	bi	3D	C	-,C,G,-	15	10	0	5	10	0	-,R→R,R→S,-	Yes	-,C,G,-	29	14	0	15	14	0	-,R→R,R→S,-	Yes	-,C,G,-	59	14	0	45	14	0	-,R→R,R→S,-	Yes
Clostridium_celerecrescens_61145	3385997	JPME01000018	284792	29354.3.peg.3148	CDS	bi	1D	C	-,C,-,T	16	13	0	3	0	13	-,D→D,-,D→N	Yes	n.d.	n.d.	0	n.d.	n.d.	n.d.	n.d.	n.d.	n.d.	n.d.	n.d.	0	n.d.	n.d.	n.d.	n.d.	n.d.	n.d.
Clostridium_celerecrescens_61145	3386009	JPME01000018	284804	29354.3.peg.3148	CDS	bi	1D	C	-,C,-,T	22	15	0	7	0	15	-,E→E,-,E→K	Yes	n.d.	n.d.	0	n.d.	n.d.	n.d.	n.d.	n.d.	n.d.	-,C,-,T	70	40	0	30	0	40	-,E→E,-,E→K	Yes
Clostridium_celerecrescens_61145	3386199	JPME01000018	284994	29354.3.peg.3148	CDS	bi	3D	A	A,C,-,-	39	23	16	23	0	0	I→I,I→M,-,-	Yes	n.d.	n.d.	0	n.d.	n.d.	n.d.	n.d.	n.d.	n.d.	A,C,-,-	87	20	67	20	0	0	I→I,I→M,-,-	Yes
Clostridium_celerecrescens_61145	3387335	JPME01000018	286130	29354.3.peg.3148	CDS	bi	2D	G	-,-,G,T	26	14	0	0	12	14	-,-,L→L,L→M	Yes	n.d.	n.d.	0	n.d.	n.d.	n.d.	n.d.	n.d.	n.d.	-,-,G,T	39	2	0	0	37	2	-,-,L→L,L→M	Yes
Clostridium_celerecrescens_61145	3389483	JPME01000018	288278	29354.3.peg.3151	CDS	bi	1D	T	-,C,-,T	28	18	0	18	0	10	-,I→V,-,I→I	Yes	-,C,-,T	45	21	0	21	0	24	-,I→V,-,I→I	Yes	-,C,-,T	60	15	0	15	0	45	-,I→V,-,I→I	Yes
Clostridium_celerecrescens_61145	3393763	JPME01000018	292558	29354.3.peg.3154	CDS	bi	1D	A	A,C,-,-	25	19	6	19	0	0	S→S,S→A,-,-	Yes	A,C,-,-	54	43	11	43	0	0	S→S,S→A,-,-	Yes	A,C,-,-	100	74	26	74	0	0	S→S,S→A,-,-	Yes
Clostridium_celerecrescens_61145	3393766	JPME01000018	292561	29354.3.peg.3154	CDS	bi	1D	T	A,-,-,T	30	21	21	0	0	9	T→S,-,-,T→T	Yes	n.d.	n.d.	0	n.d.	n.d.	n.d.	n.d.	n.d.	n.d.	n.d.	n.d.	0	n.d.	n.d.	n.d.	n.d.	n.d.	n.d.
Clostridium_celerecrescens_61145	3393772	JPME01000018	292567	29354.3.peg.3154	CDS	bi	1D	C	-,C,-,T	30	21	0	9	0	21	-,D→D,-,D→N	Yes	n.d.	n.d.	0	n.d.	n.d.	n.d.	n.d.	n.d.	n.d.	n.d.	n.d.	0	n.d.	n.d.	n.d.	n.d.	n.d.	n.d.
Clostridium_celerecrescens_61145	3402412	JPME01000018	301207	29354.3.peg.3161	CDS	bi	1D	C	-,C,-,T	34	19	0	15	0	19	-,V→V,-,V→I	Yes	n.d.	n.d.	0	n.d.	n.d.	n.d.	n.d.	n.d.	n.d.	n.d.	n.d.	0	n.d.	n.d.	n.d.	n.d.	n.d.	n.d.
Clostridium_celerecrescens_61145	3404319	JPME01000018	303114	29354.3.peg.3162	CDS	bi	1D	G	-,-,G,T	26	14	0	0	12	14	-,-,A→A,A→E	Yes	n.d.	n.d.	0	n.d.	n.d.	n.d.	n.d.	n.d.	n.d.	A,-,G,-	72	35	35	0	37	0	A→V,-,A→A,-	Yes
Clostridium_celerecrescens_61145	3407345	JPME01000018	306140	29354.3.peg.3165	CDS	bi	1D	G	A,-,G,-	27	14	14	0	13	0	A→V,-,A→A,-	Yes	n.d.	n.d.	0	n.d.	n.d.	n.d.	n.d.	n.d.	n.d.	A,-,G,-	59	21	21	0	38	0	A→V,-,A→A,-	Yes
Clostridium_celerecrescens_61145	3409913	JPME01000018	308708	29354.3.peg.3169	CDS	bi	1D	T	A,-,-,T	24	12	12	0	0	12	N→I,-,-,N→N	Yes	n.d.	n.d.	0	n.d.	n.d.	n.d.	n.d.	n.d.	n.d.	A,-,-,T	97	51	51	0	0	46	N→I,-,-,N→N	Yes
Clostridium_celerecrescens_61145	326911	JPME01000002	292331	29354.3.peg.317	CDS	bi	1D	T	A,-,-,T	26	13	13	0	0	13	Y→N,-,-,Y→Y	Yes	n.d.	n.d.	0	n.d.	n.d.	n.d.	n.d.	n.d.	n.d.	A,-,-,T	64	16	16	0	0	48	Y→N,-,-,Y→Y	Yes
Clostridium_celerecrescens_61145	3413345	JPME01000018	312140	29354.3.peg.3172	CDS	bi	1D	C	-,C,-,T	32	20	0	12	0	20	-,V→V,-,V→I	Yes	n.d.	n.d.	0	n.d.	n.d.	n.d.	n.d.	n.d.	n.d.	n.d.	n.d.	0	n.d.	n.d.	n.d.	n.d.	n.d.	n.d.
Clostridium_celerecrescens_61145	3422867	JPME01000018	321662	29354.3.peg.3185	CDS	bi	1D	C	-,C,-,T	25	13	0	12	0	13	-,R→R,-,R→Q	Yes	-,C,-,T	54	39	0	15	0	39	-,R→R,-,R→Q	Yes	-,C,-,T	95	64	0	31	0	64	-,R→R,-,R→Q	Yes
Clostridium_celerecrescens_61145	3424530	JPME01000018	323325	29354.3.peg.3188	CDS	bi	1D	A	A,-,-,T	13	8	5	0	0	8	L→L,-,-,L→Q	Yes	n.d.	n.d.	0	n.d.	n.d.	n.d.	n.d.	n.d.	n.d.	A,-,-,T	67	23	44	0	0	23	L→L,-,-,L→Q	Yes
Clostridium_celerecrescens_61145	3424478	JPME01000018	323273	29354.3.peg.3188	CDS	bi	3D	T	A,-,-,T	16	11	11	0	0	5	L→F,-,-,L→L	Yes	A,-,-,T	67	47	47	0	0	20	L→F,-,-,L→L	Yes	A,-,-,T	81	59	59	0	0	22	L→F,-,-,L→L	Yes
Clostridium_celerecrescens_61145	3430195	JPME01000018	328990	29354.3.peg.3195	CDS	bi	3D	A	A,-,-,T	34	9	25	0	0	9	N→N,-,-,N→K	Yes	n.d.	n.d.	0	n.d.	n.d.	n.d.	n.d.	n.d.	n.d.	A,-,-,T	69	35	34	0	0	35	N→N,-,-,N→K	Yes
Clostridium_celerecrescens_61145	3430253	JPME01000018	329048	29354.3.peg.3195	CDS	bi	1D	T	-,-,G,T	17	9	0	0	9	8	-,-,K→T,K→K	Yes	n.d.	n.d.	0	n.d.	n.d.	n.d.	n.d.	n.d.	n.d.	n.d.	n.d.	0	n.d.	n.d.	n.d.	n.d.	n.d.	n.d.
Clostridium_celerecrescens_61145	3435208	JPME01000018	334003	29354.3.peg.3199	CDS	bi	3D	A	A,C,-,-	35	23	12	23	0	0	N→N,N→K,-,-	Yes	n.d.	n.d.	0	n.d.	n.d.	n.d.	n.d.	n.d.	n.d.	A,C,-,-	65	14	51	14	0	0	N→N,N→K,-,-	Yes
Clostridium_celerecrescens_61145	3439274	JPME01000018	338069	29354.3.peg.3203	CDS	bi	2D	T	A,-,-,T	33	17	17	0	0	16	L→M,-,-,L→L	Yes	n.d.	n.d.	0	n.d.	n.d.	n.d.	n.d.	n.d.	n.d.	A,-,-,T	74	29	29	0	0	45	L→M,-,-,L→L	Yes
Clostridium_celerecrescens_61145	3445112	JPME01000018	343907	29354.3.peg.3208	CDS	bi	1D	A	A,-,G,-	39	23	16	0	23	0	L→L,-,L→P,-	Yes	n.d.	n.d.	0	n.d.	n.d.	n.d.	n.d.	n.d.	n.d.	n.d.	n.d.	0	n.d.	n.d.	n.d.	n.d.	n.d.	n.d.
Clostridium_celerecrescens_61145	3445560	JPME01000018	344355	29354.3.peg.3208	CDS	bi	1D	A	A,-,G,-	30	29	1	0	29	0	Y→Y,-,Y→H,-	Yes	n.d.	n.d.	0	n.d.	n.d.	n.d.	n.d.	n.d.	n.d.	A,-,G,-	44	26	18	0	26	0	Y→Y,-,Y→H,-	Yes
Clostridium_celerecrescens_61145	3452865	JPME01000019	2909	29354.3.peg.3218	CDS	bi	1D	T	-,C,-,T	30	17	0	17	0	13	-,S→G,-,S→S	Yes	n.d.	n.d.	0	n.d.	n.d.	n.d.	n.d.	n.d.	n.d.	n.d.	n.d.	0	n.d.	n.d.	n.d.	n.d.	n.d.	n.d.
Clostridium_celerecrescens_61145	3454413	JPME01000019	4457	29354.3.peg.3221	CDS	bi	1D	A	A,-,-,T	33	18	15	0	0	18	C→C,-,-,C→S	Yes	A,-,-,T	59	1	58	0	0	1	C→C,-,-,C→S	Yes	n.d.	n.d.	0	n.d.	n.d.	n.d.	n.d.	n.d.	n.d.
Clostridium_celerecrescens_61145	3454841	JPME01000019	4885	29354.3.peg.3222	CDS	bi	3D	T	A,-,-,T	33	27	27	0	0	6	E→D,-,-,E→E	Yes	n.d.	n.d.	0	n.d.	n.d.	n.d.	n.d.	n.d.	n.d.	A,-,-,T	98	70	70	0	0	28	E→D,-,-,E→E	Yes
Clostridium_celerecrescens_61145	3454943	JPME01000019	4987	29354.3.peg.3222	CDS	bi	3D	C	-,C,-,T	9	4	0	5	0	4	-,M→M,-,M→I	Yes	-,C,-,T	15	14	0	1	0	14	-,M→M,-,M→I	Yes	-,C,-,T	83	42	0	41	0	42	-,M→M,-,M→I	Yes
Clostridium_celerecrescens_61145	3457524	JPME01000019	7568	29354.3.peg.3225	CDS	bi	1D	T	-,C,-,T	33	17	0	17	0	16	-,K→R,-,K→K	Yes	n.d.	n.d.	0	n.d.	n.d.	n.d.	n.d.	n.d.	n.d.	n.d.	n.d.	0	n.d.	n.d.	n.d.	n.d.	n.d.	n.d.
Clostridium_celerecrescens_61145	3461547	JPME01000019	11591	29354.3.peg.3229	CDS	bi	1D	G	-,-,G,T	19	10	0	0	9	10	-,-,A→A,A→D	Yes	n.d.	n.d.	0	n.d.	n.d.	n.d.	n.d.	n.d.	n.d.	n.d.	n.d.	0	n.d.	n.d.	n.d.	n.d.	n.d.	n.d.
Clostridium_celerecrescens_61145	3471545	JPME01000019	21589	29354.3.peg.3241	CDS	bi	1D	C	-,C,-,T	19	13	0	6	0	13	-,E→E,-,E→K	Yes	-,C,-,T	15	3	0	12	0	3	-,E→E,-,E→K	Yes	-,C,-,T	42	12	0	30	0	12	-,E→E,-,E→K	Yes
Clostridium_celerecrescens_61145	3474901	JPME01000019	24945	29354.3.peg.3244	CDS	bi	1D	T	-,C,-,T	22	13	0	13	0	9	-,Q→R,-,Q→Q	Yes	n.d.	n.d.	0	n.d.	n.d.	n.d.	n.d.	n.d.	n.d.	n.d.	n.d.	0	n.d.	n.d.	n.d.	n.d.	n.d.	n.d.
Clostridium_celerecrescens_61145	3484262	JPME01000020	1776	29354.3.peg.3253	CDS	bi	3D	T	-,C,-,T	20	14	0	14	0	6	-,I→M,-,I→I	Yes	n.d.	n.d.	0	n.d.	n.d.	n.d.	n.d.	n.d.	n.d.	-,C,-,T	52	15	0	15	0	37	-,I→M,-,I→I	Yes
Clostridium_celerecrescens_61145	3484304	JPME01000020	1818	29354.3.peg.3253	CDS	bi	3D	C	-,C,-,T	20	12	0	8	0	12	-,M→M,-,M→I	Yes	n.d.	n.d.	0	n.d.	n.d.	n.d.	n.d.	n.d.	n.d.	n.d.	n.d.	0	n.d.	n.d.	n.d.	n.d.	n.d.	n.d.
Clostridium_celerecrescens_61145	3485283	JPME01000020	2797	29354.3.peg.3254	CDS	bi	3D	T	A,-,-,T	35	31	31	0	0	4	E→D,-,-,E→E	Yes	A,-,-,T	47	27	27	0	0	20	E→D,-,-,E→E	Yes	A,-,-,T	95	49	49	0	0	46	E→D,-,-,E→E	Yes
Clostridium_celerecrescens_61145	3488027	JPME01000020	5541	29354.3.peg.3257	CDS	bi	2D	T	-,C,-,T	30	18	0	18	0	12	-,I→V,-,I→I	Yes	n.d.	n.d.	0	n.d.	n.d.	n.d.	n.d.	n.d.	n.d.	-,C,-,T	88	27	0	27	0	61	-,I→V,-,I→I	Yes
Clostridium_celerecrescens_61145	3489892	JPME01000020	7406	29354.3.peg.3260	CDS	bi	1D	G	A,-,G,-	26	20	20	0	6	0	T→M,-,T→T,-	Yes	n.d.	n.d.	0	n.d.	n.d.	n.d.	n.d.	n.d.	n.d.	A,-,G,-	76	23	23	0	53	0	T→M,-,T→T,-	Yes
Clostridium_celerecrescens_61145	3494364	JPME01000020	11878	29354.3.peg.3263	CDS	bi	2D	T	-,C,-,T	30	21	0	21	0	9	-,I→V,-,I→I	Yes	n.d.	n.d.	0	n.d.	n.d.	n.d.	n.d.	n.d.	n.d.	-,C,-,T	120	79	0	79	0	41	-,I→V,-,I→I	Yes
Clostridium_celerecrescens_61145	3494817	JPME01000020	12331	29354.3.peg.3264	CDS	bi	1D	T	-,C,-,T	25	3	0	3	0	22	-,D→G,-,D→D	Yes	-,C,-,T	57	16	0	16	0	41	-,D→G,-,D→D	Yes	-,C,-,T	116	60	0	60	0	56	-,D→G,-,D→D	Yes
Clostridium_celerecrescens_61145	3494914	JPME01000020	12428	29354.3.peg.3264	CDS	bi	1D	T	-,-,G,T	30	19	0	0	19	11	-,-,K→Q,K→K	Yes	-,-,G,T	48	6	0	0	6	42	-,-,K→Q,K→K	Yes	-,-,G,T	90	37	0	0	37	53	-,-,K→Q,K→K	Yes
Clostridium_celerecrescens_61145	3497636	JPME01000020	15150	29354.3.peg.3267	CDS	bi	1D	T	-,C,-,T	25	17	0	17	0	8	-,T→A,-,T→T	Yes	n.d.	n.d.	0	n.d.	n.d.	n.d.	n.d.	n.d.	n.d.	n.d.	n.d.	0	n.d.	n.d.	n.d.	n.d.	n.d.	n.d.
Clostridium_celerecrescens_61145	3503008	JPME01000020	20522	29354.3.peg.3273	CDS	bi	1D	A	A,-,-,T	11	7	4	0	0	7	L→L,-,-,L→Q	Yes	n.d.	n.d.	0	n.d.	n.d.	n.d.	n.d.	n.d.	n.d.	n.d.	n.d.	0	n.d.	n.d.	n.d.	n.d.	n.d.	n.d.
Clostridium_celerecrescens_61145	3509019	JPME01000020	26533	29354.3.peg.3278	CDS	bi	3D	A	A,-,-,T	28	27	1	0	0	27	D→D,-,-,D→E	Yes	n.d.	n.d.	0	n.d.	n.d.	n.d.	n.d.	n.d.	n.d.	A,-,-,T	57	41	16	0	0	41	D→D,-,-,D→E	Yes
Clostridium_celerecrescens_61145	3509816	JPME01000020	27330	29354.3.peg.3279	CDS	bi	1D	C	A,C,-,-	26	15	15	11	0	0	A→S,A→A,-,-	Yes	A,C,-,-	24	3	3	21	0	0	A→S,A→A,-,-	Yes	A,C,-,-	48	13	13	35	0	0	A→S,A→A,-,-	Yes
Clostridium_celerecrescens_61145	3513470	JPME01000020	30984	29354.3.peg.3283	CDS	bi	1D	A	A,-,-,T	42	26	16	0	0	26	F→F,-,-,F→I	Yes	n.d.	n.d.	0	n.d.	n.d.	n.d.	n.d.	n.d.	n.d.	n.d.	n.d.	0	n.d.	n.d.	n.d.	n.d.	n.d.	n.d.
Clostridium_celerecrescens_61145	3516065	JPME01000020	33579	29354.3.peg.3284	CDS	bi	1D	G	-,-,G,T	24	13	0	0	11	13	-,-,A→A,A→D	Yes	n.d.	n.d.	0	n.d.	n.d.	n.d.	n.d.	n.d.	n.d.	-,-,G,T	97	39	0	0	58	39	-,-,A→A,A→D	Yes
Clostridium_celerecrescens_61145	3517761	JPME01000020	35275	29354.3.peg.3286	CDS	bi	1D	C	-,C,-,T	12	7	0	5	0	7	-,G→G,-,G→E	Yes	n.d.	n.d.	0	n.d.	n.d.	n.d.	n.d.	n.d.	n.d.	n.d.	n.d.	0	n.d.	n.d.	n.d.	n.d.	n.d.	n.d.
Clostridium_celerecrescens_61145	340997	JPME01000002	306417	29354.3.peg.329	CDS	bi	1D	G	-,C,G,-	21	17	0	17	4	0	-,E→Q,E→E,-	Yes	-,C,G,-	72	3	0	3	69	0	-,E→Q,E→E,-	Yes	n.d.	n.d.	0	n.d.	n.d.	n.d.	n.d.	n.d.	n.d.
Clostridium_celerecrescens_61145	342497	JPME01000002	307917	29354.3.peg.329	CDS	bi	1D	A	A,-,G,-	22	7	15	0	7	0	I→I,-,I→V,-	Yes	A,-,G,-	14	11	3	0	11	0	I→I,-,I→V,-	Yes	n.d.	n.d.	0	n.d.	n.d.	n.d.	n.d.	n.d.	n.d.
Clostridium_celerecrescens_61145	3522892	JPME01000020	40406	29354.3.peg.3293	CDS	bi	1D	C	-,C,-,T	40	24	0	16	0	24	-,R→R,-,R→K	Yes	n.d.	n.d.	0	n.d.	n.d.	n.d.	n.d.	n.d.	n.d.	n.d.	n.d.	0	n.d.	n.d.	n.d.	n.d.	n.d.	n.d.
Clostridium_celerecrescens_61145	3526014	JPME01000020	43528	29354.3.peg.3298	CDS	bi	1D	C	-,C,-,T	37	28	0	9	0	28	-,E→E,-,E→K	Yes	-,C,-,T	73	42	0	31	0	42	-,E→E,-,E→K	Yes	-,C,-,T	92	56	0	36	0	56	-,E→E,-,E→K	Yes
Clostridium_celerecrescens_61145	3526534	JPME01000020	44048	29354.3.peg.3299	CDS	bi	3D	C	-,C,-,T	33	17	0	16	0	17	-,M→M,-,M→I	Yes	n.d.	n.d.	0	n.d.	n.d.	n.d.	n.d.	n.d.	n.d.	n.d.	n.d.	0	n.d.	n.d.	n.d.	n.d.	n.d.	n.d.
Clostridium_celerecrescens_61145	3527651	JPME01000020	45165	29354.3.peg.3300	CDS	bi	1D	A	A,-,G,-	31	27	4	0	27	0	S→S,-,S→P,-	Yes	n.d.	n.d.	0	n.d.	n.d.	n.d.	n.d.	n.d.	n.d.	n.d.	n.d.	0	n.d.	n.d.	n.d.	n.d.	n.d.	n.d.
Clostridium_celerecrescens_61145	3529933	JPME01000020	47447	29354.3.peg.3303	CDS	bi	1D	T	-,C,-,T	26	20	0	20	0	6	-,K→R,-,K→K	Yes	n.d.	n.d.	0	n.d.	n.d.	n.d.	n.d.	n.d.	n.d.	n.d.	n.d.	0	n.d.	n.d.	n.d.	n.d.	n.d.	n.d.
Clostridium_celerecrescens_61145	3532163	JPME01000020	49677	29354.3.peg.3306	CDS	bi	1D	G	A,-,G,-	13	8	8	0	5	0	P→S,-,P→P,-	Yes	A,-,G,-	29	12	12	0	17	0	P→S,-,P→P,-	Yes	A,-,G,-	55	17	17	0	38	0	P→S,-,P→P,-	Yes
Clostridium_celerecrescens_61145	3533670	JPME01000020	51184	29354.3.peg.3306	CDS	bi	3D	T	A,-,-,T	33	19	19	0	0	14	E→D,-,-,E→E	Yes	n.d.	n.d.	0	n.d.	n.d.	n.d.	n.d.	n.d.	n.d.	n.d.	n.d.	0	n.d.	n.d.	n.d.	n.d.	n.d.	n.d.
Clostridium_celerecrescens_61145	344286	JPME01000002	309706	29354.3.peg.331	CDS	bi	1D	C	A,-,-,T	20	20	19	0	0	1	A→S,-,-,A→T	Yes	n.d.	n.d.	0	n.d.	n.d.	n.d.	n.d.	n.d.	n.d.	n.d.	n.d.	0	n.d.	n.d.	n.d.	n.d.	n.d.	n.d.
Clostridium_celerecrescens_61145	3538925	JPME01000020	56439	29354.3.peg.3311	CDS	bi	3D	A	A,-,-,T	33	25	8	0	0	25	H→H,-,-,H→Q	Yes	A,-,-,T	17	3	14	0	0	3	H→H,-,-,H→Q	Yes	A,-,-,T	50	2	48	0	0	2	H→H,-,-,H→Q	Yes
Clostridium_celerecrescens_61145	3538828	JPME01000020	56342	29354.3.peg.3311	CDS	bi	2D	T	A,-,-,T	25	13	13	0	0	12	M→L,-,-,M→M	Yes	n.d.	n.d.	0	n.d.	n.d.	n.d.	n.d.	n.d.	n.d.	A,-,-,T	43	1	1	0	0	42	M→L,-,-,M→M	Yes
Clostridium_celerecrescens_61145	3538044	JPME01000020	55558	29354.3.peg.3311	CDS	bi	1D	A	A,-,G,-	47	29	18	0	29	0	V→V,-,V→A,-	Yes	n.d.	n.d.	0	n.d.	n.d.	n.d.	n.d.	n.d.	n.d.	A,-,G,-	90	62	28	0	62	0	V→V,-,V→A,-	Yes
Clostridium_celerecrescens_61145	3541053	JPME01000020	58567	29354.3.peg.3313	CDS	bi	1D	C	A,C,-,-	38	27	27	11	0	0	A→S,A→A,-,-	Yes	A,C,-,-	27	16	16	11	0	0	A→S,A→A,-,-	Yes	A,C,-,-	70	36	36	34	0	0	A→S,A→A,-,-	Yes
Clostridium_celerecrescens_61145	3542900	JPME01000020	60414	29354.3.peg.3314	CDS	bi	1D	G	-,-,G,T	38	15	0	0	23	15	-,-,A→A,A→D	Yes	-,-,G,T	35	18	0	0	17	18	-,-,A→A,A→D	Yes	n.d.	n.d.	0	n.d.	n.d.	n.d.	n.d.	n.d.	n.d.
Clostridium_celerecrescens_61145	3543131	JPME01000020	60645	29354.3.peg.3314	CDS	bi	1D	C	-,C,-,T	40	24	0	16	0	24	-,R→R,-,R→K	Yes	-,C,-,T	53	34	0	19	0	34	-,R→R,-,R→K	Yes	-,C,-,T	58	42	0	16	0	42	-,R→R,-,R→K	Yes
Clostridium_celerecrescens_61145	3544516	JPME01000020	62030	29354.3.peg.3315	CDS	bi	2D	C	-,C,-,T	29	16	0	13	0	16	-,V→V,-,V→I	Yes	n.d.	n.d.	0	n.d.	n.d.	n.d.	n.d.	n.d.	n.d.	n.d.	n.d.	0	n.d.	n.d.	n.d.	n.d.	n.d.	n.d.
Clostridium_celerecrescens_61145	3543417	JPME01000020	60931	29354.3.peg.3315	CDS	bi	1D	A	A,-,-,T	34	31	3	0	0	31	F→F,-,-,F→Y	Yes	-,C,-,T	54	54	0	9	0	45	-,F→C,-,F→Y	Yes	A,-,-,T	56	29	27	0	0	29	F→F,-,-,F→Y	Yes
Clostridium_celerecrescens_61145	3545245	JPME01000020	62759	29354.3.peg.3316	CDS	bi	1D	T	-,-,G,T	21	12	0	0	12	9	-,-,E→A,E→E	Yes	-,-,G,T	33	19	0	0	19	14	-,-,E→A,E→E	Yes	-,-,G,T	78	61	0	0	61	17	-,-,E→A,E→E	Yes
Clostridium_celerecrescens_61145	3549937	JPME01000020	67451	29354.3.peg.3318	CDS	bi	1D	T	-,C,-,T	26	19	0	19	0	7	-,K→R,-,K→K	Yes	-,C,-,T	41	33	0	33	0	8	-,K→R,-,K→K	Yes	-,C,-,T	95	58	0	58	0	37	-,K→R,-,K→K	Yes
Clostridium_celerecrescens_61145	3553254	JPME01000020	70768	29354.3.peg.3320	CDS	bi	1D	C	A,C,-,-	49	26	26	23	0	0	P→T,P→P,-,-	Yes	n.d.	n.d.	0	n.d.	n.d.	n.d.	n.d.	n.d.	n.d.	n.d.	n.d.	0	n.d.	n.d.	n.d.	n.d.	n.d.	n.d.
Clostridium_celerecrescens_61145	3553479	JPME01000020	70993	29354.3.peg.3320	CDS	bi	1D	A	A,C,-,-	34	22	12	22	0	0	K→K,K→Q,-,-	Yes	A,C,-,-	29	2	27	2	0	0	K→K,K→Q,-,-	Yes	n.d.	n.d.	0	n.d.	n.d.	n.d.	n.d.	n.d.	n.d.
Clostridium_celerecrescens_61145	3553500	JPME01000020	71014	29354.3.peg.3320	CDS	bi	1D	A	A,-,G,-	26	18	8	0	18	0	T→T,-,T→A,-	Yes	A,-,G,-	31	14	17	0	14	0	T→T,-,T→A,-	Yes	A,-,G,-	63	28	35	0	28	0	T→T,-,T→A,-	Yes
Clostridium_celerecrescens_61145	3554843	JPME01000020	72357	29354.3.peg.3321	CDS	bi	1D	A	A,C,-,-	25	19	6	19	0	0	S→S,S→A,-,-	Yes	A,C,-,-	24	14	10	14	0	0	S→S,S→A,-,-	Yes	A,C,-,-	43	22	21	22	0	0	S→S,S→A,-,-	Yes
Clostridium_celerecrescens_61145	3555545	JPME01000020	73059	29354.3.peg.3322	CDS	bi	1D	A	A,-,-,T	26	19	7	0	0	19	M→M,-,-,M→K	Yes	A,-,-,T	37	14	23	0	0	14	M→M,-,-,M→K	Yes	A,-,-,T	89	10	79	0	0	10	M→M,-,-,M→K	Yes
Clostridium_celerecrescens_61145	3556033	JPME01000020	73547	29354.3.peg.3323	CDS	bi	1D	C	-,C,-,T	28	20	0	8	0	20	-,R→R,-,R→Q	Yes	-,C,-,T	41	27	0	14	0	27	-,R→R,-,R→Q	Yes	-,C,-,T	105	27	0	78	0	27	-,R→R,-,R→Q	Yes
Clostridium_celerecrescens_61145	3556576	JPME01000020	74090	29354.3.peg.3323	CDS	bi	1D	A	A,-,G,-	32	13	19	0	13	0	M→M,-,M→T,-	Yes	A,-,G,-	11	9	2	0	9	0	M→M,-,M→T,-	Yes	A,-,G,-	37	15	22	0	15	0	M→M,-,M→T,-	Yes
Clostridium_celerecrescens_61145	3556691	JPME01000020	74205	29354.3.peg.3323	CDS	bi	1D	T	-,C,-,T	14	3	0	3	0	11	-,N→D,-,N→N	Yes	-,C,-,T	16	15	0	15	0	1	-,N→D,-,N→N	Yes	-,C,-,T	52	33	0	33	0	19	-,N→D,-,N→N	Yes
Clostridium_celerecrescens_61145	3558709	JPME01000020	76223	29354.3.peg.3327	CDS	bi	1D	T	A,-,-,T	28	22	22	0	0	6	Y→F,-,-,Y→Y	Yes	A,-,-,T	31	1	1	0	0	30	Y→F,-,-,Y→Y	Yes	n.d.	n.d.	0	n.d.	n.d.	n.d.	n.d.	n.d.	n.d.
Clostridium_celerecrescens_61145	3564350	JPME01000020	81864	29354.3.peg.3331	CDS	bi	2D	T	-,-,G,T	22	15	0	0	15	7	-,-,M→L,M→M	Yes	-,-,G,T	50	4	0	0	4	46	-,-,M→L,M→M	Yes	n.d.	n.d.	0	n.d.	n.d.	n.d.	n.d.	n.d.	n.d.
Clostridium_celerecrescens_61145	3565275	JPME01000020	82789	29354.3.peg.3333	CDS	bi	2D	C	-,C,-,T	35	26	0	9	0	26	-,V→V,-,V→I	Yes	-,C,-,T	29	8	0	21	0	8	-,V→V,-,V→I	Yes	n.d.	n.d.	0	n.d.	n.d.	n.d.	n.d.	n.d.	n.d.
Clostridium_celerecrescens_61145	3565686	JPME01000020	83200	29354.3.peg.3334	CDS	bi	1D	G	-,-,G,T	16	10	0	0	6	10	-,-,Q→Q,Q→K	Yes	n.d.	n.d.	0	n.d.	n.d.	n.d.	n.d.	n.d.	n.d.	n.d.	n.d.	0	n.d.	n.d.	n.d.	n.d.	n.d.	n.d.
Clostridium_celerecrescens_61145	3565676	JPME01000020	83190	29354.3.peg.3334	CDS	bi	1D	T	A,-,-,T	15	12	12	0	0	3	N→I,-,-,N→N	Yes	n.d.	n.d.	0	n.d.	n.d.	n.d.	n.d.	n.d.	n.d.	n.d.	n.d.	0	n.d.	n.d.	n.d.	n.d.	n.d.	n.d.
Clostridium_celerecrescens_61145	3569856	JPME01000020	87370	29354.3.peg.3337	CDS	bi	3D	C	-,C,G,-	24	16	0	8	16	0	-,E→E,E→D,-	Yes	n.d.	n.d.	0	n.d.	n.d.	n.d.	n.d.	n.d.	n.d.	n.d.	n.d.	0	n.d.	n.d.	n.d.	n.d.	n.d.	n.d.
Clostridium_celerecrescens_61145	3570155	JPME01000020	87669	29354.3.peg.3337	CDS	bi	1D	C	-,C,-,T	27	18	0	9	0	18	-,V→V,-,V→I	Yes	n.d.	n.d.	0	n.d.	n.d.	n.d.	n.d.	n.d.	n.d.	-,C,-,T	43	10	0	33	0	10	-,V→V,-,V→I	Yes
Clostridium_celerecrescens_61145	345507	JPME01000002	310927	29354.3.peg.334	CDS	bi	1D	G	A,-,G,-	12	7	7	0	5	0	R→H,-,R→R,-	Yes	-,-,G,T	29	1	0	0	28	1	-,-,R→R,R→L	Yes	A,-,G,-	50	1	1	0	49	0	R→H,-,R→R,-	Yes
Clostridium_celerecrescens_61145	3594625	JPME01000020	112139	29354.3.peg.3364	CDS	bi	3D	C	A,C,-,-	36	21	21	15	0	0	K→N,K→K,-,-	Yes	n.d.	n.d.	0	n.d.	n.d.	n.d.	n.d.	n.d.	n.d.	A,C,-,-	112	34	34	78	0	0	K→N,K→K,-,-	Yes
Clostridium_celerecrescens_61145	3594981	JPME01000020	112495	29354.3.peg.3364	CDS	bi	1D	C	-,C,-,T	15	5	0	10	0	5	-,A→A,-,A→T	Yes	-,C,-,T	20	16	0	4	0	16	-,A→A,-,A→T	Yes	-,C,-,T	60	9	0	51	0	9	-,A→A,-,A→T	Yes
Clostridium_celerecrescens_61145	3594994	JPME01000020	112508	29354.3.peg.3364	CDS	bi	3D	A	A,C,-,-	27	15	12	15	0	0	D→D,D→E,-,-	Yes	n.d.	n.d.	0	n.d.	n.d.	n.d.	n.d.	n.d.	n.d.	n.d.	n.d.	0	n.d.	n.d.	n.d.	n.d.	n.d.	n.d.
Clostridium_celerecrescens_61145	3595353	JPME01000020	112867	29354.3.peg.3364	CDS	bi	1D	A	A,-,G,-	41	36	5	0	36	0	S→S,-,S→P,-	Yes	n.d.	n.d.	0	n.d.	n.d.	n.d.	n.d.	n.d.	n.d.	A,-,G,-	110	80	30	0	80	0	S→S,-,S→P,-	Yes
Clostridium_celerecrescens_61145	3595530	JPME01000020	113044	29354.3.peg.3365	CDS	bi	3D	A	A,C,-,-	32	22	10	22	0	0	I→I,I→M,-,-	Yes	n.d.	n.d.	0	n.d.	n.d.	n.d.	n.d.	n.d.	n.d.	A,C,-,-	109	46	63	46	0	0	I→I,I→M,-,-	Yes
Clostridium_celerecrescens_61145	3595532	JPME01000020	113046	29354.3.peg.3365	CDS	bi	1D	T	-,C,-,T	36	22	0	22	0	14	-,I→V,-,I→I	Yes	n.d.	n.d.	0	n.d.	n.d.	n.d.	n.d.	n.d.	n.d.	n.d.	n.d.	0	n.d.	n.d.	n.d.	n.d.	n.d.	n.d.
Clostridium_celerecrescens_61145	3597925	JPME01000020	115439	29354.3.peg.3367	CDS	bi	1D	C	-,C,-,T	36	23	0	13	0	23	-,V→V,-,V→I	Yes	-,C,-,T	60	43	0	17	0	43	-,V→V,-,V→I	Yes	-,C,-,T	83	64	0	19	0	64	-,V→V,-,V→I	Yes
Clostridium_celerecrescens_61145	3598512	JPME01000020	116026	29354.3.peg.3367	CDS	bi	1D	T	-,C,-,T	21	12	0	12	0	9	-,H→R,-,H→H	Yes	n.d.	n.d.	0	n.d.	n.d.	n.d.	n.d.	n.d.	n.d.	n.d.	n.d.	0	n.d.	n.d.	n.d.	n.d.	n.d.	n.d.
Clostridium_celerecrescens_61145	3598764	JPME01000020	116278	29354.3.peg.3367	CDS	bi	1D	T	A,-,-,T	26	14	14	0	0	12	K→M,-,-,K→K	Yes	n.d.	n.d.	0	n.d.	n.d.	n.d.	n.d.	n.d.	n.d.	A,-,-,T	55	6	6	0	0	49	K→M,-,-,K→K	Yes
Clostridium_celerecrescens_61145	3607013	JPME01000020	124527	29354.3.peg.3378	CDS	bi	3D	T	-,-,G,T	26	13	0	0	13	13	-,-,E→D,E→E	Yes	-,-,G,T	41	26	0	0	26	15	-,-,E→D,E→E	Yes	-,-,G,T	73	34	0	0	34	39	-,-,E→D,E→E	Yes
Clostridium_celerecrescens_61145	3614023	JPME01000020	131537	29354.3.peg.3386	CDS	bi	1D	G	-,-,G,T	20	16	0	0	4	16	-,-,A→A,A→E	Yes	-,-,G,T	46	34	0	0	12	34	-,-,A→A,A→E	Yes	-,-,G,T	77	40	0	0	37	40	-,-,A→A,A→E	Yes
Clostridium_celerecrescens_61145	3614214	JPME01000020	131728	29354.3.peg.3386	CDS	bi	3D	A	A,-,-,T	44	34	10	0	0	34	D→D,-,-,D→E	Yes	A,-,-,T	45	30	15	0	0	30	D→D,-,-,D→E	Yes	A,-,-,T	109	70	39	0	0	70	D→D,-,-,D→E	Yes
Clostridium_celerecrescens_61145	3614375	JPME01000020	131889	29354.3.peg.3386	CDS	bi	1D	T	-,-,G,T	14	8	0	0	8	6	-,-,I→L,I→I	Yes	-,-,G,T	40	2	0	0	2	38	-,-,I→L,I→I	Yes	-,-,G,T	93	31	0	0	31	62	-,-,I→L,I→I	Yes
Clostridium_celerecrescens_61145	3614405	JPME01000020	131919	29354.3.peg.3386	CDS	bi	1D	A	A,-,G,-	19	12	7	0	12	0	Y→Y,-,Y→H,-	Yes	A,-,G,-	41	19	22	0	19	0	Y→Y,-,Y→H,-	Yes	A,-,G,-	94	47	47	0	47	0	Y→Y,-,Y→H,-	Yes
Clostridium_celerecrescens_61145	3625390	JPME01000020	142904	29354.3.peg.3394	CDS	bi	1D	A	A,-,G,-	15	8	7	0	8	0	F→F,-,F→L,-	Yes	A,-,G,-	55	8	47	0	8	0	F→F,-,F→L,-	Yes	n.d.	n.d.	0	n.d.	n.d.	n.d.	n.d.	n.d.	n.d.
Clostridium_celerecrescens_61145	3626834	JPME01000020	144348	29354.3.peg.3396	CDS	bi	1D	C	-,C,-,T	19	16	0	3	0	16	-,G→G,-,G→S	Yes	n.d.	n.d.	0	n.d.	n.d.	n.d.	n.d.	n.d.	n.d.	-,C,-,T	57	41	0	16	0	41	-,G→G,-,G→S	Yes
Clostridium_celerecrescens_61145	3629645	JPME01000020	147159	29354.3.peg.3398	CDS	bi	1D	C	-,C,-,T	22	16	0	6	0	16	-,A→A,-,A→V	Yes	n.d.	n.d.	0	n.d.	n.d.	n.d.	n.d.	n.d.	n.d.	n.d.	n.d.	0	n.d.	n.d.	n.d.	n.d.	n.d.	n.d.
Clostridium_celerecrescens_61145	3630976	JPME01000020	148490	29354.3.peg.3400	CDS	bi	1D	C	-,C,-,T	15	12	0	3	0	12	-,E→E,-,E→K	Yes	-,C,-,T	21	18	0	3	0	18	-,E→E,-,E→K	Yes	-,C,-,T	38	24	0	14	0	24	-,E→E,-,E→K	Yes
Clostridium_celerecrescens_61145	3633511	JPME01000020	151025	29354.3.peg.3403	CDS	bi	1D	C	-,C,G,-	44	28	0	16	28	0	-,E→E,E→Q,-	Yes	n.d.	n.d.	0	n.d.	n.d.	n.d.	n.d.	n.d.	n.d.	-,C,G,-	99	49	0	50	49	0	-,E→E,E→Q,-	Yes
Clostridium_celerecrescens_61145	3637152	JPME01000020	154666	29354.3.peg.3407	CDS	bi	1D	T	-,C,-,T	25	13	0	13	0	12	-,Y→C,-,Y→Y	Yes	n.d.	n.d.	0	n.d.	n.d.	n.d.	n.d.	n.d.	n.d.	n.d.	n.d.	0	n.d.	n.d.	n.d.	n.d.	n.d.	n.d.
Clostridium_celerecrescens_61145	3637156	JPME01000020	154670	29354.3.peg.3407	CDS	bi	1D	T	-,C,-,T	22	11	0	11	0	11	-,N→D,-,N→N	Yes	-,C,-,T	73	57	0	57	0	16	-,N→D,-,N→N	Yes	-,C,-,T	127	70	0	70	0	57	-,N→D,-,N→N	Yes
Clostridium_celerecrescens_61145	3638641	JPME01000020	156155	29354.3.peg.3408	CDS	bi	1D	A	A,-,G,-	34	18	16	0	18	0	V→V,-,V→A,-	Yes	A,-,G,-	26	7	19	0	7	0	V→V,-,V→A,-	Yes	A,-,G,-	64	3	61	0	3	0	V→V,-,V→A,-	Yes
Clostridium_celerecrescens_61145	3643721	JPME01000020	161235	29354.3.peg.3414	CDS	bi	1D	C	-,C,-,T	26	15	0	11	0	15	-,T→T,-,T→I	Yes	n.d.	n.d.	0	n.d.	n.d.	n.d.	n.d.	n.d.	n.d.	n.d.	n.d.	0	n.d.	n.d.	n.d.	n.d.	n.d.	n.d.
Clostridium_celerecrescens_61145	3647006	JPME01000020	164520	29354.3.peg.3416	CDS	bi	2D	A	A,C,-,-	17	9	8	9	0	0	L→L,L→V,-,-	Yes	A,C,-,-	24	23	1	23	0	0	L→L,L→V,-,-	Yes	A,C,-,-	58	42	16	42	0	0	L→L,L→V,-,-	Yes
Clostridium_celerecrescens_61145	3654296	JPME01000020	171810	29354.3.peg.3424	CDS	bi	1D	C	-,C,-,T	25	16	0	9	0	16	-,S→S,-,S→N	Yes	n.d.	n.d.	0	n.d.	n.d.	n.d.	n.d.	n.d.	n.d.	-,C,-,T	101	66	0	35	0	66	-,S→S,-,S→N	Yes
Clostridium_celerecrescens_61145	3659183	JPME01000020	176697	29354.3.peg.3428	CDS	bi	1D	T	-,C,-,T	32	19	0	19	0	13	-,I→V,-,I→I	Yes	n.d.	n.d.	0	n.d.	n.d.	n.d.	n.d.	n.d.	n.d.	-,C,-,T	88	25	0	25	0	63	-,I→V,-,I→I	Yes
Clostridium_celerecrescens_61145	3658778	JPME01000020	176292	29354.3.peg.3428	CDS	bi	1D	C	A,C,-,-	14	11	11	3	0	0	A→S,A→A,-,-	Yes	n.d.	n.d.	0	n.d.	n.d.	n.d.	n.d.	n.d.	n.d.	A,C,-,-	88	23	23	65	0	0	A→S,A→A,-,-	Yes
Clostridium_celerecrescens_61145	3660495	JPME01000020	178009	29354.3.peg.3430	CDS	bi	1D	A	A,C,-,-	25	13	12	13	0	0	N→N,N→H,-,-	Yes	n.d.	n.d.	0	n.d.	n.d.	n.d.	n.d.	n.d.	n.d.	A,C,-,-	85	24	61	24	0	0	N→N,N→H,-,-	Yes
Clostridium_celerecrescens_61145	3665813	JPME01000020	183327	29354.3.peg.3435	CDS	bi	1D	A	A,-,G,-	22	13	9	0	13	0	M→M,-,M→T,-	Yes	n.d.	n.d.	0	n.d.	n.d.	n.d.	n.d.	n.d.	n.d.	A,-,G,-	99	35	64	0	35	0	M→M,-,M→T,-	Yes
Clostridium_celerecrescens_61145	356821	JPME01000002	322241	29354.3.peg.344	CDS	bi	1D	T	-,C,-,T	21	18	0	18	0	3	-,I→V,-,I→I	Yes	-,C,-,T	73	50	0	50	0	23	-,I→V,-,I→I	Yes	-,C,-,T	104	51	0	51	0	53	-,I→V,-,I→I	Yes
Clostridium_celerecrescens_61145	3670452	JPME01000020	187966	29354.3.peg.3440	CDS	bi	3D	C	-,C,G,-	37	24	0	13	24	0	-,E→E,E→D,-	Yes	n.d.	n.d.	0	n.d.	n.d.	n.d.	n.d.	n.d.	n.d.	-,C,G,-	119	40	0	79	40	0	-,E→E,E→D,-	Yes
Clostridium_celerecrescens_61145	3670695	JPME01000020	188209	29354.3.peg.3440	CDS	bi	3D	C	-,C,-,T	20	13	0	7	0	13	-,M→M,-,M→I	Yes	-,C,-,T	25	5	0	20	0	5	-,M→M,-,M→I	Yes	-,C,-,T	52	10	0	42	0	10	-,M→M,-,M→I	Yes
Clostridium_celerecrescens_61145	3671338	JPME01000020	188852	29354.3.peg.3440	CDS	bi	1D	C	-,C,-,T	27	19	0	8	0	19	-,R→R,-,R→K	Yes	n.d.	n.d.	0	n.d.	n.d.	n.d.	n.d.	n.d.	n.d.	n.d.	n.d.	0	n.d.	n.d.	n.d.	n.d.	n.d.	n.d.
Clostridium_celerecrescens_61145	357876	JPME01000002	323296	29354.3.peg.345	CDS	bi	1D	T	-,C,-,T	20	11	0	11	0	9	-,S→G,-,S→S	Yes	n.d.	n.d.	0	n.d.	n.d.	n.d.	n.d.	n.d.	n.d.	n.d.	n.d.	0	n.d.	n.d.	n.d.	n.d.	n.d.	n.d.
Clostridium_celerecrescens_61145	357957	JPME01000002	323377	29354.3.peg.345	CDS	bi	1D	T	-,C,-,T	16	8	0	8	0	8	-,I→V,-,I→I	Yes	n.d.	n.d.	0	n.d.	n.d.	n.d.	n.d.	n.d.	n.d.	n.d.	n.d.	0	n.d.	n.d.	n.d.	n.d.	n.d.	n.d.
Clostridium_celerecrescens_61145	360333	JPME01000002	325753	29354.3.peg.345	CDS	bi	1D	C	-,C,-,T	25	9	0	16	0	9	-,D→D,-,D→N	Yes	-,C,-,T	21	1	0	20	0	1	-,D→D,-,D→N	Yes	-,C,-,T	80	41	0	39	0	41	-,D→D,-,D→N	Yes
Clostridium_celerecrescens_61145	3687151	JPME01000021	15578	29354.3.peg.3459	CDS	bi	1D	T	-,-,G,T	33	18	0	0	18	15	-,-,N→T,N→N	Yes	n.d.	n.d.	0	n.d.	n.d.	n.d.	n.d.	n.d.	n.d.	-,-,G,T	20	9	0	0	9	11	-,-,N→T,N→N	Yes
Clostridium_celerecrescens_61145	3687180	JPME01000021	15607	29354.3.peg.3459	CDS	bi	3D	T	-,-,G,T	33	19	0	0	19	14	-,-,K→N,K→K	Yes	n.d.	n.d.	0	n.d.	n.d.	n.d.	n.d.	n.d.	n.d.	-,-,G,T	12	2	0	0	2	10	-,-,K→N,K→K	Yes
Clostridium_celerecrescens_61145	360508	JPME01000002	325928	29354.3.peg.346	CDS	bi	2D	T	-,C,-,T	14	9	0	9	0	5	-,R→G,-,R→R	Yes	n.d.	n.d.	0	n.d.	n.d.	n.d.	n.d.	n.d.	n.d.	-,C,-,T	71	26	0	26	0	45	-,R→G,-,R→R	Yes
Clostridium_celerecrescens_61145	360858	JPME01000002	326278	29354.3.peg.346	CDS	bi	1D	T	-,-,G,T	21	11	0	0	11	10	-,-,K→T,K→K	Yes	n.d.	n.d.	0	n.d.	n.d.	n.d.	n.d.	n.d.	n.d.	-,-,G,T	74	32	0	0	32	42	-,-,K→T,K→K	Yes
Clostridium_celerecrescens_61145	361043	JPME01000002	326463	29354.3.peg.346	CDS	bi	3D	C	A,C,-,-	33	28	28	5	0	0	E→D,E→E,-,-	Yes	A,C,-,-	46	41	41	5	0	0	E→D,E→E,-,-	Yes	n.d.	n.d.	0	n.d.	n.d.	n.d.	n.d.	n.d.	n.d.
Clostridium_celerecrescens_61145	361285	JPME01000002	326705	29354.3.peg.346	CDS	bi	2D	A	A,-,-,T	26	21	5	0	0	21	L→L,-,-,L→M	Yes	A,-,-,T	35	19	16	0	0	19	L→L,-,-,L→M	Yes	A,-,-,T	85	32	53	0	0	32	L→L,-,-,L→M	Yes
Clostridium_celerecrescens_61145	3689266	JPME01000021	17693	29354.3.peg.3461	CDS	bi	1D	G	A,-,G,-	28	17	17	0	11	0	S→N,-,S→S,-	Yes	n.d.	n.d.	0	n.d.	n.d.	n.d.	n.d.	n.d.	n.d.	n.d.	n.d.	0	n.d.	n.d.	n.d.	n.d.	n.d.	n.d.
Clostridium_celerecrescens_61145	3692663	JPME01000021	21090	29354.3.peg.3463	CDS	bi	3D	A	A,-,G,-	29	17	12	0	17	0	I→I,-,I→M,-	Yes	A,-,G,-	51	31	20	0	31	0	I→I,-,I→M,-	Yes	A,-,G,-	74	26	48	0	26	0	I→I,-,I→M,-	Yes
Clostridium_celerecrescens_61145	3693671	JPME01000021	22098	29354.3.peg.3463	CDS	bi	3D	A	A,-,-,T	38	25	13	0	0	25	L→L,-,-,L→F	Yes	A,-,-,T	43	40	3	0	0	40	L→L,-,-,L→F	Yes	A,-,-,T	59	38	21	0	0	38	L→L,-,-,L→F	Yes
Clostridium_celerecrescens_61145	3699158	JPME01000021	27585	29354.3.peg.3465	CDS	bi	1D	T	-,C,-,T	14	8	0	8	0	6	-,S→G,-,S→S	Yes	-,C,-,T	44	21	0	21	0	23	-,S→G,-,S→S	Yes	-,C,-,T	86	67	0	67	0	19	-,S→G,-,S→S	Yes
Clostridium_celerecrescens_61145	3698794	JPME01000021	27221	29354.3.peg.3465	CDS	bi	1D	G	A,-,G,-	18	9	9	0	9	0	A→V,-,A→A,-	Yes	n.d.	n.d.	0	n.d.	n.d.	n.d.	n.d.	n.d.	n.d.	n.d.	n.d.	0	n.d.	n.d.	n.d.	n.d.	n.d.	n.d.
Clostridium_celerecrescens_61145	3700487	JPME01000021	28914	29354.3.peg.3466	CDS	bi	1D	C	A,C,-,-	19	13	13	6	0	0	A→D,A→A,-,-	Yes	A,C,-,-	35	23	23	12	0	0	A→D,A→A,-,-	Yes	A,C,-,-	79	45	45	34	0	0	A→D,A→A,-,-	Yes
Clostridium_celerecrescens_61145	3705084	JPME01000021	33511	29354.3.peg.3470	CDS	bi	2D	C	-,C,G,-	27	14	0	13	14	0	-,V→V,V→L,-	Yes	n.d.	n.d.	0	n.d.	n.d.	n.d.	n.d.	n.d.	n.d.	n.d.	n.d.	0	n.d.	n.d.	n.d.	n.d.	n.d.	n.d.
Clostridium_celerecrescens_61145	3705249	JPME01000021	33676	29354.3.peg.3470	CDS	bi	1D	C	-,C,-,T	26	20	0	6	0	20	-,G→G,-,G→S	Yes	-,C,-,T	28	8	0	20	0	8	-,G→G,-,G→S	Yes	-,C,-,T	77	30	0	47	0	30	-,G→G,-,G→S	Yes
Clostridium_celerecrescens_61145	361872	JPME01000002	327292	29354.3.peg.348	CDS	bi	3D	A	A,-,-,T	33	20	13	0	0	20	Q→Q,-,-,Q→H	Yes	n.d.	n.d.	0	n.d.	n.d.	n.d.	n.d.	n.d.	n.d.	n.d.	n.d.	0	n.d.	n.d.	n.d.	n.d.	n.d.	n.d.
Clostridium_celerecrescens_61145	361953	JPME01000002	327373	29354.3.peg.348	CDS	bi	3D	G	-,-,G,T	41	23	0	0	18	23	-,-,E→E,E→D	Yes	-,-,G,T	71	62	0	0	9	62	-,-,E→E,E→D	Yes	-,-,G,T	103	52	0	0	51	52	-,-,E→E,E→D	Yes
Clostridium_celerecrescens_61145	362222	JPME01000002	327642	29354.3.peg.348	CDS	bi	1D	T	A,-,-,T	44	22	22	0	0	22	V→E,-,-,V→V	Yes	n.d.	n.d.	0	n.d.	n.d.	n.d.	n.d.	n.d.	n.d.	n.d.	n.d.	0	n.d.	n.d.	n.d.	n.d.	n.d.	n.d.
Clostridium_celerecrescens_61145	362301	JPME01000002	327721	29354.3.peg.348	CDS	bi	3D	A	A,C,-,-	35	22	13	22	0	0	K→K,K→N,-,-	Yes	n.d.	n.d.	0	n.d.	n.d.	n.d.	n.d.	n.d.	n.d.	A,-,G,-	88	6	82	0	6	0	K→K,-,K→K,-	Yes
Clostridium_celerecrescens_61145	362324	JPME01000002	327744	29354.3.peg.348	CDS	bi	1D	T	-,C,-,T	37	25	0	25	0	12	-,F→S,-,F→F	Yes	-,C,-,T	45	27	0	27	0	18	-,F→S,-,F→F	Yes	-,C,-,T	93	51	0	51	0	42	-,F→S,-,F→F	Yes
Clostridium_celerecrescens_61145	3724347	JPME01000022	18434	29354.3.peg.3487	CDS	bi	1D	C	-,C,-,T	37	31	0	6	0	31	-,T→T,-,T→I	Yes	-,C,-,T	20	7	0	13	0	7	-,T→T,-,T→I	Yes	-,C,-,T	45	1	0	44	0	1	-,T→T,-,T→I	Yes
Clostridium_celerecrescens_61145	3725105	JPME01000022	19192	29354.3.peg.3487	CDS	bi	1D	A	A,-,-,T	31	17	14	0	0	17	T→T,-,-,T→S	Yes	A,-,-,T	22	4	18	0	0	4	T→T,-,-,T→S	Yes	A,-,-,T	82	25	57	0	0	25	T→T,-,-,T→S	Yes
Clostridium_celerecrescens_61145	3730740	JPME01000022	24827	29354.3.peg.3492	CDS	bi	1D	G	A,-,G,-	32	23	23	0	9	0	R→K,-,R→R,-	Yes	n.d.	n.d.	0	n.d.	n.d.	n.d.	n.d.	n.d.	n.d.	n.d.	n.d.	0	n.d.	n.d.	n.d.	n.d.	n.d.	n.d.
Clostridium_celerecrescens_61145	3730763	JPME01000022	24850	29354.3.peg.3492	CDS	bi	1D	G	A,-,G,-	26	17	17	0	9	0	V→I,-,V→V,-	Yes	n.d.	n.d.	0	n.d.	n.d.	n.d.	n.d.	n.d.	n.d.	n.d.	n.d.	0	n.d.	n.d.	n.d.	n.d.	n.d.	n.d.
Clostridium_celerecrescens_61145	3731479	JPME01000022	25566	29354.3.peg.3494	CDS	bi	3D	T	A,-,-,T	40	20	20	0	0	20	D→E,-,-,D→D	Yes	n.d.	n.d.	0	n.d.	n.d.	n.d.	n.d.	n.d.	n.d.	A,-,-,T	133	23	23	0	0	110	D→E,-,-,D→D	Yes
Clostridium_celerecrescens_61145	3731517	JPME01000022	25604	29354.3.peg.3494	CDS	bi	1D	G	A,-,G,-	44	29	29	0	15	0	S→N,-,S→S,-	Yes	n.d.	n.d.	0	n.d.	n.d.	n.d.	n.d.	n.d.	n.d.	n.d.	n.d.	0	n.d.	n.d.	n.d.	n.d.	n.d.	n.d.
Clostridium_celerecrescens_61145	3732465	JPME01000022	26552	29354.3.peg.3495	CDS	bi	1D	G	A,-,G,-	18	11	11	0	7	0	S→N,-,S→S,-	Yes	A,-,G,-	21	19	19	0	2	0	S→N,-,S→S,-	Yes	A,-,G,-	51	45	45	0	6	0	S→N,-,S→S,-	Yes
Clostridium_celerecrescens_61145	3732473	JPME01000022	26560	29354.3.peg.3495	CDS	bi	2D	A	A,-,-,T	10	6	4	0	0	6	R→R,-,-,R→W	Yes	A,-,-,T	16	15	1	0	0	15	R→R,-,-,R→W	Yes	A,-,-,T	54	48	6	0	0	48	R→R,-,-,R→W	Yes
Clostridium_celerecrescens_61145	3734321	JPME01000022	28408	29354.3.peg.3497	CDS	bi	1D	T	-,C,-,T	23	14	0	14	0	9	-,V→A,-,V→V	Yes	-,C,-,T	30	10	0	10	0	20	-,V→A,-,V→V	Yes	-,C,-,T	53	4	0	4	0	49	-,V→A,-,V→V	Yes
Clostridium_celerecrescens_61145	3734523	JPME01000022	28610	29354.3.peg.3497	CDS	bi	3D	A	A,-,-,T	34	11	23	0	0	11	E→E,-,-,E→D	Yes	A,-,-,T	44	24	20	0	0	24	E→E,-,-,E→D	Yes	A,-,-,T	113	31	82	0	0	31	E→E,-,-,E→D	Yes
Clostridium_celerecrescens_61145	3734581	JPME01000022	28668	29354.3.peg.3497	CDS	bi	1D	A	A,C,-,-	31	18	13	18	0	0	I→I,I→L,-,-	Yes	A,C,-,-	55	53	2	53	0	0	I→I,I→L,-,-	Yes	A,C,-,-	127	91	36	91	0	0	I→I,I→L,-,-	Yes
Clostridium_celerecrescens_61145	3739768	JPME01000022	33855	29354.3.peg.3506	CDS	bi	1D	A	A,-,G,-	24	12	12	0	12	0	E→E,-,E→G,-	Yes	A,-,G,-	47	26	21	0	26	0	E→E,-,E→G,-	Yes	A,-,G,-	101	28	73	0	28	0	E→E,-,E→G,-	Yes
Clostridium_celerecrescens_61145	3739854	JPME01000022	33941	29354.3.peg.3506	CDS	bi	1D	T	-,C,-,T	40	21	0	21	0	19	-,S→P,-,S→S	Yes	n.d.	n.d.	0	n.d.	n.d.	n.d.	n.d.	n.d.	n.d.	n.d.	n.d.	0	n.d.	n.d.	n.d.	n.d.	n.d.	n.d.
Clostridium_celerecrescens_61145	3741186	JPME01000022	35273	29354.3.peg.3508	CDS	bi	2D	T	A,C,-,-	19	19	13	6	0	0	W→R,W→R,-,-	Yes	A,C,-,-	27	27	14	13	0	0	W→R,W→R,-,-	Yes	A,C,-,-	72	72	51	21	0	0	W→R,W→R,-,-	Yes
Clostridium_celerecrescens_61145	363829	JPME01000002	329249	29354.3.peg.351	CDS	bi	1D	T	-,C,-,T	35	25	0	25	0	10	-,Y→H,-,Y→Y	Yes	-,C,-,T	70	52	0	52	0	18	-,Y→H,-,Y→Y	Yes	n.d.	n.d.	0	n.d.	n.d.	n.d.	n.d.	n.d.	n.d.
Clostridium_celerecrescens_61145	364345	JPME01000002	329765	29354.3.peg.351	CDS	bi	1D	A	A,-,-,T	32	18	14	0	0	18	T→T,-,-,T→S	Yes	n.d.	n.d.	0	n.d.	n.d.	n.d.	n.d.	n.d.	n.d.	n.d.	n.d.	0	n.d.	n.d.	n.d.	n.d.	n.d.	n.d.
Clostridium_celerecrescens_61145	364702	JPME01000002	330122	29354.3.peg.351	CDS	bi	1D	G	-,-,G,T	22	14	0	0	8	14	-,-,A→A,A→S	Yes	n.d.	n.d.	0	n.d.	n.d.	n.d.	n.d.	n.d.	n.d.	n.d.	n.d.	0	n.d.	n.d.	n.d.	n.d.	n.d.	n.d.
Clostridium_celerecrescens_61145	3747895	JPME01000022	41982	29354.3.peg.3514	CDS	bi	1D	C	-,C,-,T	52	27	0	25	0	27	-,T→T,-,T→I	Yes	n.d.	n.d.	0	n.d.	n.d.	n.d.	n.d.	n.d.	n.d.	n.d.	n.d.	0	n.d.	n.d.	n.d.	n.d.	n.d.	n.d.
Clostridium_celerecrescens_61145	3764173	JPME01000022	58260	29354.3.peg.3528	CDS	bi	1D	C	-,C,-,T	24	17	0	7	0	17	-,R→R,-,R→K	Yes	n.d.	n.d.	0	n.d.	n.d.	n.d.	n.d.	n.d.	n.d.	n.d.	n.d.	0	n.d.	n.d.	n.d.	n.d.	n.d.	n.d.
Clostridium_celerecrescens_61145	3764192	JPME01000022	58279	29354.3.peg.3528	CDS	bi	1D	T	-,C,-,T	13	9	0	9	0	4	-,I→V,-,I→I	Yes	n.d.	n.d.	0	n.d.	n.d.	n.d.	n.d.	n.d.	n.d.	n.d.	n.d.	0	n.d.	n.d.	n.d.	n.d.	n.d.	n.d.
Clostridium_celerecrescens_61145	3769986	JPME01000022	64073	29354.3.peg.3534	CDS	bi	1D	A	A,-,G,-	25	2	23	0	2	0	N→N,-,N→D,-	Yes	A,-,G,-	14	13	1	0	13	0	N→N,-,N→D,-	Yes	A,-,G,-	45	1	44	0	1	0	N→N,-,N→D,-	Yes
Clostridium_celerecrescens_61145	3774344	JPME01000022	68431	29354.3.peg.3537	CDS	bi	1D	C	-,C,-,T	29	17	0	12	0	17	-,L→L,-,L→F	Yes	-,C,-,T	42	24	0	18	0	24	-,L→L,-,L→F	Yes	-,C,-,T	89	31	0	58	0	31	-,L→L,-,L→F	Yes
Clostridium_celerecrescens_61145	3775247	JPME01000022	69334	29354.3.peg.3538	CDS	bi	1D	A	A,C,-,-	49	25	24	25	0	0	K→K,K→Q,-,-	Yes	n.d.	n.d.	0	n.d.	n.d.	n.d.	n.d.	n.d.	n.d.	n.d.	n.d.	0	n.d.	n.d.	n.d.	n.d.	n.d.	n.d.
Clostridium_celerecrescens_61145	367914	JPME01000002	333334	29354.3.peg.354	CDS	bi	2D	G	-,C,G,-	40	15	0	15	25	0	-,L→V,L→L,-	Yes	-,C,G,-	14	7	0	7	7	0	-,L→V,L→L,-	Yes	-,C,G,-	62	26	0	26	36	0	-,L→V,L→L,-	Yes
Clostridium_celerecrescens_61145	3781345	JPME01000022	75432	29354.3.peg.3543	CDS	bi	3D	A	A,-,-,T	30	14	16	0	0	14	E→E,-,-,E→D	Yes	A,C,-,-	17	9	8	9	0	0	E→E,E→D,-,-	Yes	n.d.	n.d.	0	n.d.	n.d.	n.d.	n.d.	n.d.	n.d.
Clostridium_celerecrescens_61145	3784687	JPME01000023	2249	29354.3.peg.3545	CDS	bi	1D	T	A,-,-,T	32	16	16	0	0	16	Y→F,-,-,Y→Y	Yes	A,-,-,T	41	8	8	0	0	33	Y→F,-,-,Y→Y	Yes	A,-,-,T	52	26	26	0	0	26	Y→F,-,-,Y→Y	Yes
Clostridium_celerecrescens_61145	3786725	JPME01000023	4287	29354.3.peg.3547	CDS	bi	1D	C	-,C,-,T	31	15	0	16	0	15	-,T→T,-,T→M	Yes	-,C,-,T	53	52	0	1	0	52	-,T→T,-,T→M	Yes	n.d.	n.d.	0	n.d.	n.d.	n.d.	n.d.	n.d.	n.d.
Clostridium_celerecrescens_61145	3789487	JPME01000023	7049	29354.3.peg.3550	CDS	bi	1D	A	A,-,G,-	50	31	19	0	31	0	N→N,-,N→D,-	Yes	n.d.	n.d.	0	n.d.	n.d.	n.d.	n.d.	n.d.	n.d.	n.d.	n.d.	0	n.d.	n.d.	n.d.	n.d.	n.d.	n.d.
Clostridium_celerecrescens_61145	3790406	JPME01000023	7968	29354.3.peg.3550	CDS	bi	1D	T	A,-,-,T	36	18	18	0	0	18	F→Y,-,-,F→F	Yes	A,-,-,T	43	37	37	0	0	6	F→Y,-,-,F→F	Yes	A,-,-,T	112	61	61	0	0	51	F→Y,-,-,F→F	Yes
Clostridium_celerecrescens_61145	3793294	JPME01000023	10856	29354.3.peg.3555	CDS	bi	1D	T	-,C,-,T	40	22	0	22	0	18	-,N→S,-,N→N	Yes	-,C,-,T	43	5	0	5	0	38	-,N→S,-,N→N	Yes	-,C,-,T	91	12	0	12	0	79	-,N→S,-,N→N	Yes
Clostridium_celerecrescens_61145	3795628	JPME01000023	13190	29354.3.peg.3556	CDS	bi	1D	G	-,-,G,T	42	23	0	0	19	23	-,-,L→L,L→I	Yes	n.d.	n.d.	0	n.d.	n.d.	n.d.	n.d.	n.d.	n.d.	n.d.	n.d.	0	n.d.	n.d.	n.d.	n.d.	n.d.	n.d.
Clostridium_celerecrescens_61145	3798252	JPME01000023	15814	29354.3.peg.3561	CDS	bi	1D	A	A,-,G,-	32	19	13	0	19	0	F→F,-,F→L,-	Yes	A,-,G,-	29	27	2	0	27	0	F→F,-,F→L,-	Yes	A,-,G,-	102	65	37	0	65	0	F→F,-,F→L,-	Yes
Clostridium_celerecrescens_61145	3800994	JPME01000023	18556	29354.3.peg.3564	CDS	bi	1D	T	-,-,G,T	13	10	0	0	10	3	-,-,Q→P,Q→Q	Yes	n.d.	n.d.	0	n.d.	n.d.	n.d.	n.d.	n.d.	n.d.	n.d.	n.d.	0	n.d.	n.d.	n.d.	n.d.	n.d.	n.d.
Clostridium_celerecrescens_61145	3801715	JPME01000023	19277	29354.3.peg.3564	CDS	bi	1D	T	-,C,-,T	24	12	0	12	0	12	-,T→A,-,T→T	Yes	-,C,-,T	29	14	0	14	0	15	-,T→A,-,T→T	Yes	-,C,-,T	127	7	0	7	0	120	-,T→A,-,T→T	Yes
Clostridium_celerecrescens_61145	3803453	JPME01000023	21015	29354.3.peg.3565	CDS	bi	1D	G	A,-,G,-	36	34	34	0	2	0	E→K,-,E→E,-	Yes	n.d.	n.d.	0	n.d.	n.d.	n.d.	n.d.	n.d.	n.d.	A,-,G,-	114	81	81	0	33	0	E→K,-,E→E,-	Yes
Clostridium_celerecrescens_61145	3803730	JPME01000023	21292	29354.3.peg.3565	CDS	bi	1D	C	-,C,-,T	36	19	0	17	0	19	-,A→A,-,A→V	Yes	n.d.	n.d.	0	n.d.	n.d.	n.d.	n.d.	n.d.	n.d.	n.d.	n.d.	0	n.d.	n.d.	n.d.	n.d.	n.d.	n.d.
Clostridium_celerecrescens_61145	3804016	JPME01000023	21578	29354.3.peg.3566	CDS	bi	1D	A	A,-,G,-	28	16	12	0	16	0	N→N,-,N→D,-	Yes	n.d.	n.d.	0	n.d.	n.d.	n.d.	n.d.	n.d.	n.d.	n.d.	n.d.	0	n.d.	n.d.	n.d.	n.d.	n.d.	n.d.
Clostridium_celerecrescens_61145	3804029	JPME01000023	21591	29354.3.peg.3566	CDS	bi	1D	G	A,-,G,-	32	29	29	0	3	0	G→D,-,G→G,-	Yes	A,-,G,-	65	47	47	0	18	0	G→D,-,G→G,-	Yes	A,-,G,-	108	89	89	0	19	0	G→D,-,G→G,-	Yes
Clostridium_celerecrescens_61145	3804390	JPME01000023	21952	29354.3.peg.3566	CDS	bi	3D	G	-,-,G,T	35	22	0	0	13	22	-,-,Q→Q,Q→H	Yes	-,-,G,T	65	53	0	0	12	53	-,-,Q→Q,Q→H	Yes	n.d.	n.d.	0	n.d.	n.d.	n.d.	n.d.	n.d.	n.d.
Clostridium_celerecrescens_61145	3805454	JPME01000023	23016	29354.3.peg.3568	CDS	bi	1D	A	A,-,-,T	49	32	17	0	0	32	K→K,-,-,K→I	Yes	n.d.	n.d.	0	n.d.	n.d.	n.d.	n.d.	n.d.	n.d.	n.d.	n.d.	0	n.d.	n.d.	n.d.	n.d.	n.d.	n.d.
Clostridium_celerecrescens_61145	3805513	JPME01000023	23075	29354.3.peg.3568	CDS	bi	1D	G	A,-,G,-	36	24	24	0	12	0	E→K,-,E→E,-	Yes	n.d.	n.d.	0	n.d.	n.d.	n.d.	n.d.	n.d.	n.d.	n.d.	n.d.	0	n.d.	n.d.	n.d.	n.d.	n.d.	n.d.
Clostridium_celerecrescens_61145	3805667	JPME01000023	23229	29354.3.peg.3568	CDS	bi	1D	T	-,C,-,T	21	15	0	15	0	6	-,I→T,-,I→I	Yes	n.d.	n.d.	0	n.d.	n.d.	n.d.	n.d.	n.d.	n.d.	-,C,-,T	111	42	0	42	0	69	-,I→T,-,I→I	Yes
Clostridium_celerecrescens_61145	3805676	JPME01000023	23238	29354.3.peg.3568	CDS	bi	1D	G	A,-,G,-	21	5	5	0	16	0	S→N,-,S→S,-	Yes	n.d.	n.d.	0	n.d.	n.d.	n.d.	n.d.	n.d.	n.d.	A,-,G,-	100	60	60	0	40	0	S→N,-,S→S,-	Yes
Clostridium_celerecrescens_61145	371005	JPME01000002	336425	29354.3.peg.357	CDS	bi	1D	C	-,C,-,T	28	17	0	11	0	17	-,V→V,-,V→I	Yes	n.d.	n.d.	0	n.d.	n.d.	n.d.	n.d.	n.d.	n.d.	-,C,-,T	86	30	0	56	0	30	-,V→V,-,V→I	Yes
Clostridium_celerecrescens_61145	3809061	JPME01000023	26623	29354.3.peg.3573	CDS	bi	1D	A	A,-,-,T	9	5	4	0	0	5	Y→Y,-,-,Y→F	Yes	n.d.	n.d.	0	n.d.	n.d.	n.d.	n.d.	n.d.	n.d.	n.d.	n.d.	0	n.d.	n.d.	n.d.	n.d.	n.d.	n.d.
Clostridium_celerecrescens_61145	3809510	JPME01000023	27072	29354.3.peg.3573	CDS	bi	1D	A	A,-,G,-	32	22	10	0	22	0	N→N,-,N→D,-	Yes	n.d.	n.d.	0	n.d.	n.d.	n.d.	n.d.	n.d.	n.d.	n.d.	n.d.	0	n.d.	n.d.	n.d.	n.d.	n.d.	n.d.
Clostridium_celerecrescens_61145	3809609	JPME01000023	27171	29354.3.peg.3574	CDS	bi	1D	T	A,-,-,T	12	6	6	0	0	6	Y→N,-,-,Y→Y	Yes	n.d.	n.d.	0	n.d.	n.d.	n.d.	n.d.	n.d.	n.d.	n.d.	n.d.	0	n.d.	n.d.	n.d.	n.d.	n.d.	n.d.
Clostridium_celerecrescens_61145	3809736	JPME01000023	27298	29354.3.peg.3574	CDS	bi	1D	A	A,-,G,-	20	18	2	0	18	0	K→K,-,K→R,-	Yes	n.d.	n.d.	0	n.d.	n.d.	n.d.	n.d.	n.d.	n.d.	n.d.	n.d.	0	n.d.	n.d.	n.d.	n.d.	n.d.	n.d.
Clostridium_celerecrescens_61145	3810158	JPME01000023	27720	29354.3.peg.3574	CDS	bi	1D	A	A,-,-,T	37	22	15	0	0	22	N→N,-,-,N→Y	Yes	n.d.	n.d.	0	n.d.	n.d.	n.d.	n.d.	n.d.	n.d.	n.d.	n.d.	0	n.d.	n.d.	n.d.	n.d.	n.d.	n.d.
Clostridium_celerecrescens_61145	3811727	JPME01000023	29289	29354.3.peg.3576	CDS	bi	1D	G	-,-,G,T	19	14	0	0	5	14	-,-,A→A,A→S	Yes	n.d.	n.d.	0	n.d.	n.d.	n.d.	n.d.	n.d.	n.d.	n.d.	n.d.	0	n.d.	n.d.	n.d.	n.d.	n.d.	n.d.
Clostridium_celerecrescens_61145	3811852	JPME01000023	29414	29354.3.peg.3576	CDS	bi	3D	C	A,C,-,-	18	16	16	2	0	0	D→E,D→D,-,-	Yes	n.d.	n.d.	0	n.d.	n.d.	n.d.	n.d.	n.d.	n.d.	n.d.	n.d.	0	n.d.	n.d.	n.d.	n.d.	n.d.	n.d.
Clostridium_celerecrescens_61145	3811884	JPME01000023	29446	29354.3.peg.3576	CDS	bi	1D	T	A,-,-,T	11	10	10	0	0	1	M→K,-,-,M→M	Yes	n.d.	n.d.	0	n.d.	n.d.	n.d.	n.d.	n.d.	n.d.	n.d.	n.d.	0	n.d.	n.d.	n.d.	n.d.	n.d.	n.d.
Clostridium_celerecrescens_61145	3811885	JPME01000023	29447	29354.3.peg.3576	CDS	bi	3D	G	A,-,G,-	10	9	9	0	1	0	M→I,-,M→M,-	Yes	n.d.	n.d.	0	n.d.	n.d.	n.d.	n.d.	n.d.	n.d.	n.d.	n.d.	0	n.d.	n.d.	n.d.	n.d.	n.d.	n.d.
Clostridium_celerecrescens_61145	3812030	JPME01000023	29592	29354.3.peg.3576	CDS	bi	1D	T	-,-,G,T	28	19	0	0	19	9	-,-,S→A,S→S	Yes	-,-,G,T	15	12	0	0	12	3	-,-,S→A,S→S	Yes	n.d.	n.d.	0	n.d.	n.d.	n.d.	n.d.	n.d.	n.d.
Clostridium_celerecrescens_61145	3812515	JPME01000023	30077	29354.3.peg.3576	CDS	bi	3D	A	A,-,-,T	36	25	11	0	0	25	Q→Q,-,-,Q→H	Yes	n.d.	n.d.	0	n.d.	n.d.	n.d.	n.d.	n.d.	n.d.	n.d.	n.d.	0	n.d.	n.d.	n.d.	n.d.	n.d.	n.d.
Clostridium_celerecrescens_61145	3811712	JPME01000023	29274	29354.3.peg.3576	CDS	bi	2D	T	-,-,G,T	20	15	0	0	15	5	-,-,L→V,L→L	Yes	-,-,G,T	24	16	0	0	16	8	-,-,L→V,L→L	Yes	n.d.	n.d.	0	n.d.	n.d.	n.d.	n.d.	n.d.	n.d.
Clostridium_celerecrescens_61145	3813587	JPME01000023	31149	29354.3.peg.3577	CDS	bi	1D	T	-,C,-,T	38	29	0	29	0	9	-,I→T,-,I→I	Yes	n.d.	n.d.	0	n.d.	n.d.	n.d.	n.d.	n.d.	n.d.	n.d.	n.d.	0	n.d.	n.d.	n.d.	n.d.	n.d.	n.d.
Clostridium_celerecrescens_61145	3813604	JPME01000023	31166	29354.3.peg.3577	CDS	bi	1D	T	A,-,-,T	42	30	30	0	0	12	F→I,-,-,F→F	Yes	n.d.	n.d.	0	n.d.	n.d.	n.d.	n.d.	n.d.	n.d.	n.d.	n.d.	0	n.d.	n.d.	n.d.	n.d.	n.d.	n.d.
Clostridium_celerecrescens_61145	3813742	JPME01000023	31304	29354.3.peg.3577	CDS	bi	1D	A	A,-,G,-	18	14	4	0	14	0	I→I,-,I→V,-	Yes	n.d.	n.d.	0	n.d.	n.d.	n.d.	n.d.	n.d.	n.d.	n.d.	n.d.	0	n.d.	n.d.	n.d.	n.d.	n.d.	n.d.
Clostridium_celerecrescens_61145	3814094	JPME01000023	31656	29354.3.peg.3578	CDS	bi	1D	A	A,-,G,-	24	13	11	0	13	0	K→K,-,K→E,-	Yes	n.d.	n.d.	0	n.d.	n.d.	n.d.	n.d.	n.d.	n.d.	n.d.	n.d.	0	n.d.	n.d.	n.d.	n.d.	n.d.	n.d.
Clostridium_celerecrescens_61145	3814193	JPME01000023	31755	29354.3.peg.3578	CDS	bi	2D	T	A,-,-,T	35	21	21	0	0	14	L→M,-,-,L→L	Yes	n.d.	n.d.	0	n.d.	n.d.	n.d.	n.d.	n.d.	n.d.	n.d.	n.d.	0	n.d.	n.d.	n.d.	n.d.	n.d.	n.d.
Clostridium_celerecrescens_61145	3814195	JPME01000023	31757	29354.3.peg.3578	CDS	bi	3D	G	-,-,G,T	34	22	0	0	12	22	-,-,L→L,L→F	Yes	n.d.	n.d.	0	n.d.	n.d.	n.d.	n.d.	n.d.	n.d.	n.d.	n.d.	0	n.d.	n.d.	n.d.	n.d.	n.d.	n.d.
Clostridium_celerecrescens_61145	3814308	JPME01000023	31870	29354.3.peg.3578	CDS	bi	1D	C	-,C,-,T	14	9	0	5	0	9	-,T→T,-,T→I	Yes	n.d.	n.d.	0	n.d.	n.d.	n.d.	n.d.	n.d.	n.d.	n.d.	n.d.	0	n.d.	n.d.	n.d.	n.d.	n.d.	n.d.
Clostridium_celerecrescens_61145	3814574	JPME01000023	32136	29354.3.peg.3579	CDS	bi	1D	T	-,-,G,T	25	17	0	0	17	8	-,-,S→A,S→S	Yes	n.d.	n.d.	0	n.d.	n.d.	n.d.	n.d.	n.d.	n.d.	n.d.	n.d.	0	n.d.	n.d.	n.d.	n.d.	n.d.	n.d.
Clostridium_celerecrescens_61145	3814735	JPME01000023	32297	29354.3.peg.3579	CDS	bi	3D	A	A,-,-,T	31	23	8	0	0	23	E→E,-,-,E→D	Yes	n.d.	n.d.	0	n.d.	n.d.	n.d.	n.d.	n.d.	n.d.	n.d.	n.d.	0	n.d.	n.d.	n.d.	n.d.	n.d.	n.d.
Clostridium_celerecrescens_61145	3815024	JPME01000023	32586	29354.3.peg.3579	CDS	bi	1D	C	-,C,-,T	11	7	0	4	0	7	-,L→L,-,L→F	Yes	n.d.	n.d.	0	n.d.	n.d.	n.d.	n.d.	n.d.	n.d.	n.d.	n.d.	0	n.d.	n.d.	n.d.	n.d.	n.d.	n.d.
Clostridium_celerecrescens_61145	3815543	JPME01000023	33105	29354.3.peg.3579	CDS	bi	1D	G	A,-,G,-	12	8	8	0	4	0	E→K,-,E→E,-	Yes	n.d.	n.d.	0	n.d.	n.d.	n.d.	n.d.	n.d.	n.d.	n.d.	n.d.	0	n.d.	n.d.	n.d.	n.d.	n.d.	n.d.
Clostridium_celerecrescens_61145	3815544	JPME01000023	33106	29354.3.peg.3579	CDS	bi	1D	A	A,-,G,-	13	10	3	0	10	0	E→E,-,E→G,-	Yes	n.d.	n.d.	0	n.d.	n.d.	n.d.	n.d.	n.d.	n.d.	n.d.	n.d.	0	n.d.	n.d.	n.d.	n.d.	n.d.	n.d.
Clostridium_celerecrescens_61145	3815625	JPME01000023	33187	29354.3.peg.3579	CDS	bi	1D	T	-,C,-,T	16	11	0	11	0	5	-,V→A,-,V→V	Yes	n.d.	n.d.	0	n.d.	n.d.	n.d.	n.d.	n.d.	n.d.	n.d.	n.d.	0	n.d.	n.d.	n.d.	n.d.	n.d.	n.d.
Clostridium_celerecrescens_61145	3815805	JPME01000023	33367	29354.3.peg.3580	CDS	bi	1D	G	A,-,G,-	6	4	4	0	2	0	A→T,-,A→A,-	Yes	n.d.	n.d.	0	n.d.	n.d.	n.d.	n.d.	n.d.	n.d.	n.d.	n.d.	0	n.d.	n.d.	n.d.	n.d.	n.d.	n.d.
Clostridium_celerecrescens_61145	3815909	JPME01000023	33471	29354.3.peg.3580	CDS	bi	3D	T	-,-,G,T	20	15	0	0	15	5	-,-,D→E,D→D	Yes	n.d.	n.d.	0	n.d.	n.d.	n.d.	n.d.	n.d.	n.d.	n.d.	n.d.	0	n.d.	n.d.	n.d.	n.d.	n.d.	n.d.
Clostridium_celerecrescens_61145	3818508	JPME01000023	36070	29354.3.peg.3582	CDS	bi	1D	G	A,-,G,-	21	17	17	0	4	0	S→N,-,S→S,-	Yes	n.d.	n.d.	0	n.d.	n.d.	n.d.	n.d.	n.d.	n.d.	n.d.	n.d.	0	n.d.	n.d.	n.d.	n.d.	n.d.	n.d.
Clostridium_celerecrescens_61145	3816568	JPME01000023	34130	29354.3.peg.3582	CDS	bi	3D	C	A,C,-,-	8	4	4	4	0	0	S→R,S→S,-,-	Yes	n.d.	n.d.	0	n.d.	n.d.	n.d.	n.d.	n.d.	n.d.	n.d.	n.d.	0	n.d.	n.d.	n.d.	n.d.	n.d.	n.d.
Clostridium_celerecrescens_61145	3816954	JPME01000023	34516	29354.3.peg.3582	CDS	bi	1D	G	A,-,G,-	33	24	24	0	9	0	R→K,-,R→R,-	Yes	n.d.	n.d.	0	n.d.	n.d.	n.d.	n.d.	n.d.	n.d.	n.d.	n.d.	0	n.d.	n.d.	n.d.	n.d.	n.d.	n.d.
Clostridium_celerecrescens_61145	3816968	JPME01000023	34530	29354.3.peg.3582	CDS	bi	1D	A	A,-,G,-	37	31	6	0	31	0	I→I,-,I→V,-	Yes	n.d.	n.d.	0	n.d.	n.d.	n.d.	n.d.	n.d.	n.d.	n.d.	n.d.	0	n.d.	n.d.	n.d.	n.d.	n.d.	n.d.
Clostridium_celerecrescens_61145	3817448	JPME01000023	35010	29354.3.peg.3582	CDS	bi	1D	G	A,-,G,-	14	10	10	0	4	0	D→N,-,D→D,-	Yes	A,-,G,-	21	17	17	0	4	0	D→N,-,D→D,-	Yes	n.d.	n.d.	0	n.d.	n.d.	n.d.	n.d.	n.d.	n.d.
Clostridium_celerecrescens_61145	3817463	JPME01000023	35025	29354.3.peg.3582	CDS	bi	1D	G	A,-,G,-	4	2	2	0	2	0	A→T,-,A→A,-	Yes	n.d.	n.d.	0	n.d.	n.d.	n.d.	n.d.	n.d.	n.d.	n.d.	n.d.	0	n.d.	n.d.	n.d.	n.d.	n.d.	n.d.
Clostridium_celerecrescens_61145	3817780	JPME01000023	35342	29354.3.peg.3582	CDS	bi	3D	T	-,-,G,T	21	11	0	0	11	10	-,-,S→R,S→S	Yes	n.d.	n.d.	0	n.d.	n.d.	n.d.	n.d.	n.d.	n.d.	n.d.	n.d.	0	n.d.	n.d.	n.d.	n.d.	n.d.	n.d.
Clostridium_celerecrescens_61145	3817817	JPME01000023	35379	29354.3.peg.3582	CDS	bi	1D	C	A,C,-,-	18	12	12	6	0	0	L→I,L→L,-,-	Yes	n.d.	n.d.	0	n.d.	n.d.	n.d.	n.d.	n.d.	n.d.	n.d.	n.d.	0	n.d.	n.d.	n.d.	n.d.	n.d.	n.d.
Clostridium_celerecrescens_61145	3819420	JPME01000023	36982	29354.3.peg.3583	CDS	bi	1D	G	A,-,G,-	25	18	18	0	7	0	E→K,-,E→E,-	Yes	n.d.	n.d.	0	n.d.	n.d.	n.d.	n.d.	n.d.	n.d.	n.d.	n.d.	0	n.d.	n.d.	n.d.	n.d.	n.d.	n.d.
Clostridium_celerecrescens_61145	3819876	JPME01000023	37438	29354.3.peg.3583	CDS	bi	2D	A	A,-,G,-	15	8	7	0	8	0	R→R,-,R→G,-	Yes	A,-,G,-	32	1	31	0	1	0	R→R,-,R→G,-	Yes	n.d.	n.d.	0	n.d.	n.d.	n.d.	n.d.	n.d.	n.d.
Clostridium_celerecrescens_61145	3820047	JPME01000023	37609	29354.3.peg.3583	CDS	bi	1D	A	A,-,G,-	38	24	14	0	24	0	N→N,-,N→D,-	Yes	n.d.	n.d.	0	n.d.	n.d.	n.d.	n.d.	n.d.	n.d.	n.d.	n.d.	0	n.d.	n.d.	n.d.	n.d.	n.d.	n.d.
Clostridium_celerecrescens_61145	3820271	JPME01000023	37833	29354.3.peg.3583	CDS	bi	3D	T	A,-,-,T	16	11	11	0	0	5	N→K,-,-,N→N	Yes	n.d.	n.d.	0	n.d.	n.d.	n.d.	n.d.	n.d.	n.d.	n.d.	n.d.	0	n.d.	n.d.	n.d.	n.d.	n.d.	n.d.
Clostridium_celerecrescens_61145	3820296	JPME01000023	37858	29354.3.peg.3583	CDS	bi	2D	T	A,-,-,T	14	9	9	0	0	5	W→R,-,-,W→W	Yes	n.d.	n.d.	0	n.d.	n.d.	n.d.	n.d.	n.d.	n.d.	n.d.	n.d.	0	n.d.	n.d.	n.d.	n.d.	n.d.	n.d.
Clostridium_celerecrescens_61145	3820339	JPME01000023	37901	29354.3.peg.3583	CDS	bi	1D	G	A,-,G,-	4	2	2	0	2	0	G→E,-,G→G,-	Yes	n.d.	n.d.	0	n.d.	n.d.	n.d.	n.d.	n.d.	n.d.	n.d.	n.d.	0	n.d.	n.d.	n.d.	n.d.	n.d.	n.d.
Clostridium_celerecrescens_61145	3820617	JPME01000023	38179	29354.3.peg.3584	CDS	bi	1D	A	A,-,-,T	29	27	2	0	0	27	Q→Q,-,-,Q→L	Yes	n.d.	n.d.	0	n.d.	n.d.	n.d.	n.d.	n.d.	n.d.	n.d.	n.d.	0	n.d.	n.d.	n.d.	n.d.	n.d.	n.d.
Clostridium_celerecrescens_61145	3820653	JPME01000023	38215	29354.3.peg.3584	CDS	bi	1D	T	A,-,-,T	16	9	9	0	0	7	F→Y,-,-,F→F	Yes	n.d.	n.d.	0	n.d.	n.d.	n.d.	n.d.	n.d.	n.d.	n.d.	n.d.	0	n.d.	n.d.	n.d.	n.d.	n.d.	n.d.
Clostridium_celerecrescens_61145	3820709	JPME01000023	38271	29354.3.peg.3584	CDS	bi	1D	A	A,-,-,T	30	17	13	0	0	17	T→T,-,-,T→S	Yes	n.d.	n.d.	0	n.d.	n.d.	n.d.	n.d.	n.d.	n.d.	n.d.	n.d.	0	n.d.	n.d.	n.d.	n.d.	n.d.	n.d.
Clostridium_celerecrescens_61145	3821004	JPME01000023	38566	29354.3.peg.3584	CDS	bi	1D	T	-,C,-,T	14	10	0	10	0	4	-,V→A,-,V→V	Yes	n.d.	n.d.	0	n.d.	n.d.	n.d.	n.d.	n.d.	n.d.	n.d.	n.d.	0	n.d.	n.d.	n.d.	n.d.	n.d.	n.d.
Clostridium_celerecrescens_61145	3823342	JPME01000023	40904	29354.3.peg.3587	CDS	bi	1D	G	A,-,G,-	31	16	16	0	15	0	R→K,-,R→R,-	Yes	n.d.	n.d.	0	n.d.	n.d.	n.d.	n.d.	n.d.	n.d.	A,-,G,-	134	37	37	0	97	0	R→K,-,R→R,-	Yes
Clostridium_celerecrescens_61145	3824012	JPME01000023	41574	29354.3.peg.3587	CDS	bi	3D	A	A,-,-,T	28	15	13	0	0	15	Q→Q,-,-,Q→H	Yes	A,-,-,T	59	1	58	0	0	1	Q→Q,-,-,Q→H	Yes	A,-,-,T	111	31	80	0	0	31	Q→Q,-,-,Q→H	Yes
Clostridium_celerecrescens_61145	3824953	JPME01000023	42515	29354.3.peg.3588	CDS	bi	1D	T	-,C,G,-	18	18	0	7	11	0	-,D→G,D→A,-	Yes	-,C,G,-	25	25	0	16	9	0	-,D→G,D→A,-	Yes	-,C,G,-	63	63	0	43	20	0	-,D→G,D→A,-	Yes
Clostridium_celerecrescens_61145	3825200	JPME01000023	42762	29354.3.peg.3588	CDS	bi	2D	T	-,-,G,T	21	16	0	0	16	5	-,-,M→L,M→M	Yes	n.d.	n.d.	0	n.d.	n.d.	n.d.	n.d.	n.d.	n.d.	-,-,G,T	73	48	0	0	48	25	-,-,M→L,M→M	Yes
Clostridium_celerecrescens_61145	3833044	JPME01000023	50606	29354.3.peg.3597	CDS	bi	2D	T	-,C,-,T	38	25	0	25	0	13	-,R→G,-,R→R	Yes	n.d.	n.d.	0	n.d.	n.d.	n.d.	n.d.	n.d.	n.d.	n.d.	n.d.	0	n.d.	n.d.	n.d.	n.d.	n.d.	n.d.
Clostridium_celerecrescens_61145	3833050	JPME01000023	50612	29354.3.peg.3597	CDS	bi	1D	T	-,C,-,T	35	23	0	23	0	12	-,S→G,-,S→S	Yes	n.d.	n.d.	0	n.d.	n.d.	n.d.	n.d.	n.d.	n.d.	n.d.	n.d.	0	n.d.	n.d.	n.d.	n.d.	n.d.	n.d.
Clostridium_celerecrescens_61145	3834947	JPME01000023	52509	29354.3.peg.3598	CDS	bi	1D	G	A,-,G,-	31	19	19	0	12	0	S→N,-,S→S,-	Yes	A,-,G,-	65	13	13	0	52	0	S→N,-,S→S,-	Yes	n.d.	n.d.	0	n.d.	n.d.	n.d.	n.d.	n.d.	n.d.
Clostridium_celerecrescens_61145	3836738	JPME01000023	54300	29354.3.peg.3600	CDS	bi	3D	T	-,-,G,T	42	29	0	0	29	13	-,-,Q→H,Q→Q	Yes	-,-,G,T	54	20	0	0	20	34	-,-,Q→H,Q→Q	Yes	n.d.	n.d.	0	n.d.	n.d.	n.d.	n.d.	n.d.	n.d.
Clostridium_celerecrescens_61145	3844488	JPME01000023	62050	29354.3.peg.3605	CDS	bi	2D	T	-,-,G,T	12	6	0	0	6	6	-,-,L→V,L→L	Yes	n.d.	n.d.	0	n.d.	n.d.	n.d.	n.d.	n.d.	n.d.	-,C,-,T	74	4	0	4	0	70	-,L→L,-,L→L	Yes
Clostridium_celerecrescens_61145	3847704	JPME01000023	65266	29354.3.peg.3612	CDS	bi	3D	C	A,C,-,-	34	24	24	10	0	0	D→E,D→D,-,-	Yes	n.d.	n.d.	0	n.d.	n.d.	n.d.	n.d.	n.d.	n.d.	A,C,-,-	60	12	12	48	0	0	D→E,D→D,-,-	Yes
Clostridium_celerecrescens_61145	3847855	JPME01000023	65417	29354.3.peg.3612	CDS	bi	2D	A	A,-,-,T	12	8	4	0	0	8	I→I,-,-,I→L	Yes	A,-,-,T	27	1	26	0	0	1	I→I,-,-,I→L	Yes	A,-,-,T	68	19	49	0	0	19	I→I,-,-,I→L	Yes
Clostridium_celerecrescens_61145	3847892	JPME01000023	65454	29354.3.peg.3612	CDS	bi	1D	T	-,C,-,T	8	4	0	4	0	4	-,V→A,-,V→V	Yes	n.d.	n.d.	0	n.d.	n.d.	n.d.	n.d.	n.d.	n.d.	-,C,-,T	95	26	0	26	0	69	-,V→A,-,V→V	Yes
Clostridium_celerecrescens_61145	3851769	JPME01000023	69331	29354.3.peg.3616	CDS	bi	1D	T	-,C,-,T	22	14	0	14	0	8	-,F→S,-,F→F	Yes	-,C,-,T	34	6	0	6	0	28	-,F→S,-,F→F	Yes	-,C,-,T	78	20	0	20	0	58	-,F→S,-,F→F	Yes
Clostridium_celerecrescens_61145	374704	JPME01000002	340124	29354.3.peg.362	CDS	bi	1D	A	A,-,-,T	20	6	14	0	0	6	H→H,-,-,H→L	Yes	n.d.	n.d.	0	n.d.	n.d.	n.d.	n.d.	n.d.	n.d.	A,-,-,T	76	40	36	0	0	40	H→H,-,-,H→L	Yes
Clostridium_celerecrescens_61145	374896	JPME01000002	340316	29354.3.peg.362	CDS	bi	1D	C	-,C,-,T	11	7	0	4	0	7	-,A→A,-,A→V	Yes	n.d.	n.d.	0	n.d.	n.d.	n.d.	n.d.	n.d.	n.d.	n.d.	n.d.	0	n.d.	n.d.	n.d.	n.d.	n.d.	n.d.
Clostridium_celerecrescens_61145	375061	JPME01000002	340481	29354.3.peg.362	CDS	bi	1D	G	-,-,G,T	12	7	0	0	5	7	-,-,S→S,S→I	Yes	n.d.	n.d.	0	n.d.	n.d.	n.d.	n.d.	n.d.	n.d.	n.d.	n.d.	0	n.d.	n.d.	n.d.	n.d.	n.d.	n.d.
Clostridium_celerecrescens_61145	375091	JPME01000002	340511	29354.3.peg.362	CDS	bi	1D	A	A,-,G,-	10	6	4	0	6	0	E→E,-,E→G,-	Yes	A,-,G,-	14	8	6	0	8	0	E→E,-,E→G,-	Yes	A,-,G,-	50	10	40	0	10	0	E→E,-,E→G,-	Yes
Clostridium_celerecrescens_61145	3871255	JPME01000024	11583	29354.3.peg.3629	CDS	bi	1D	A	A,-,-,T	28	20	8	0	0	20	H→H,-,-,H→L	Yes	n.d.	n.d.	0	n.d.	n.d.	n.d.	n.d.	n.d.	n.d.	A,-,-,T	54	19	35	0	0	19	H→H,-,-,H→L	Yes
Clostridium_celerecrescens_61145	3869659	JPME01000024	9987	29354.3.peg.3629	CDS	bi	1D	C	-,C,-,T	20	12	0	8	0	12	-,T→T,-,T→I	Yes	-,C,-,T	49	1	0	48	0	1	-,T→T,-,T→I	Yes	n.d.	n.d.	0	n.d.	n.d.	n.d.	n.d.	n.d.	n.d.
Clostridium_celerecrescens_61145	3869079	JPME01000024	9407	29354.3.peg.3629	CDS	bi	1D	A	A,-,-,T	12	9	3	0	0	9	T→T,-,-,T→S	Yes	A,-,-,T	37	34	3	0	0	34	T→T,-,-,T→S	Yes	A,-,-,T	69	35	34	0	0	35	T→T,-,-,T→S	Yes
Clostridium_celerecrescens_61145	3871947	JPME01000024	12275	29354.3.peg.3630	CDS	bi	3D	T	A,-,-,T	17	10	10	0	0	7	D→E,-,-,D→D	Yes	A,-,-,T	43	24	24	0	0	19	D→E,-,-,D→D	Yes	A,-,-,T	65	39	39	0	0	26	D→E,-,-,D→D	Yes
Clostridium_celerecrescens_61145	3888305	JPME01000024	28633	29354.3.peg.3648	CDS	bi	1D	C	A,C,-,-	45	30	30	15	0	0	Q→K,Q→Q,-,-	Yes	A,C,-,-	32	1	1	31	0	0	Q→K,Q→Q,-,-	Yes	A,C,-,-	66	5	5	61	0	0	Q→K,Q→Q,-,-	Yes
Clostridium_celerecrescens_61145	3888594	JPME01000024	28922	29354.3.peg.3648	CDS	bi	1D	A	A,-,G,-	16	12	4	0	12	0	N→N,-,N→S,-	Yes	n.d.	n.d.	0	n.d.	n.d.	n.d.	n.d.	n.d.	n.d.	n.d.	n.d.	0	n.d.	n.d.	n.d.	n.d.	n.d.	n.d.
Clostridium_celerecrescens_61145	3888803	JPME01000024	29131	29354.3.peg.3648	CDS	bi	1D	A	A,-,G,-	25	14	11	0	14	0	N→N,-,N→D,-	Yes	n.d.	n.d.	0	n.d.	n.d.	n.d.	n.d.	n.d.	n.d.	A,-,G,-	52	10	42	0	10	0	N→N,-,N→D,-	Yes
Clostridium_celerecrescens_61145	3892574	JPME01000024	32902	29354.3.peg.3651	CDS	bi	1D	C	-,C,-,T	34	20	0	14	0	20	-,V→V,-,V→I	Yes	-,C,-,T	63	42	0	21	0	42	-,V→V,-,V→I	Yes	-,C,-,T	126	74	0	52	0	74	-,V→V,-,V→I	Yes
Clostridium_celerecrescens_61145	3892840	JPME01000024	33168	29354.3.peg.3651	CDS	bi	1D	T	-,C,-,T	13	11	0	11	0	2	-,H→R,-,H→H	Yes	-,C,-,T	6	4	0	4	0	2	-,H→R,-,H→H	Yes	-,C,-,T	58	31	0	31	0	27	-,H→R,-,H→H	Yes
Clostridium_celerecrescens_61145	3893634	JPME01000024	33962	29354.3.peg.3652	CDS	bi	2D	C	-,C,-,T	30	13	0	17	0	13	-,V→V,-,V→M	Yes	-,C,-,T	73	34	0	39	0	34	-,V→V,-,V→M	Yes	-,C,-,T	88	51	0	37	0	51	-,V→V,-,V→M	Yes
Clostridium_celerecrescens_61145	3895450	JPME01000024	35778	29354.3.peg.3653	CDS	bi	1D	G	A,-,G,-	20	14	14	0	6	0	A→T,-,A→A,-	Yes	A,-,G,-	69	1	1	0	68	0	A→T,-,A→A,-	Yes	A,-,G,-	101	30	30	0	71	0	A→T,-,A→A,-	Yes
Clostridium_celerecrescens_61145	3899887	JPME01000025	3216	29354.3.peg.3659	CDS	bi	1D	G	A,-,G,-	44	23	23	0	21	0	A→V,-,A→A,-	Yes	n.d.	n.d.	0	n.d.	n.d.	n.d.	n.d.	n.d.	n.d.	A,-,G,-	80	19	19	0	61	0	A→V,-,A→A,-	Yes
Clostridium_celerecrescens_61145	3900272	JPME01000025	3601	29354.3.peg.3659	CDS	bi	1D	T	-,C,-,T	32	5	0	5	0	27	-,T→A,-,T→T	Yes	n.d.	n.d.	0	n.d.	n.d.	n.d.	n.d.	n.d.	n.d.	-,C,-,T	83	44	0	44	0	39	-,T→A,-,T→T	Yes
Clostridium_celerecrescens_61145	381286	JPME01000002	346706	29354.3.peg.366	CDS	bi	3D	G	-,-,G,T	27	17	0	0	10	17	-,-,K→K,K→N	Yes	n.d.	n.d.	0	n.d.	n.d.	n.d.	n.d.	n.d.	n.d.	n.d.	n.d.	0	n.d.	n.d.	n.d.	n.d.	n.d.	n.d.
Clostridium_celerecrescens_61145	3903063	JPME01000025	6392	29354.3.peg.3662	CDS	bi	1D	T	-,C,-,T	35	23	0	23	0	12	-,K→R,-,K→K	Yes	n.d.	n.d.	0	n.d.	n.d.	n.d.	n.d.	n.d.	n.d.	-,C,-,T	90	54	0	54	0	36	-,K→R,-,K→K	Yes
Clostridium_celerecrescens_61145	3903769	JPME01000025	7098	29354.3.peg.3662	CDS	bi	1D	A	A,-,G,-	27	21	6	0	21	0	Y→Y,-,Y→H,-	Yes	n.d.	n.d.	0	n.d.	n.d.	n.d.	n.d.	n.d.	n.d.	A,-,G,-	86	45	41	0	45	0	Y→Y,-,Y→H,-	Yes
Clostridium_celerecrescens_61145	3904401	JPME01000025	7730	29354.3.peg.3663	CDS	bi	1D	A	A,-,-,T	26	16	10	0	0	16	F→F,-,-,F→Y	Yes	A,-,-,T	31	15	16	0	0	15	F→F,-,-,F→Y	Yes	A,-,-,T	39	14	25	0	0	14	F→F,-,-,F→Y	Yes
Clostridium_celerecrescens_61145	3904570	JPME01000025	7899	29354.3.peg.3663	CDS	bi	2D	T	-,C,-,T	27	15	0	15	0	12	-,I→V,-,I→I	Yes	-,C,-,T	33	28	0	28	0	5	-,I→V,-,I→I	Yes	-,C,-,T	135	72	0	72	0	63	-,I→V,-,I→I	Yes
Clostridium_celerecrescens_61145	3905872	JPME01000025	9201	29354.3.peg.3665	CDS	bi	1D	A	A,-,G,-	22	16	6	0	16	0	V→V,-,V→A,-	Yes	n.d.	n.d.	0	n.d.	n.d.	n.d.	n.d.	n.d.	n.d.	n.d.	n.d.	0	n.d.	n.d.	n.d.	n.d.	n.d.	n.d.
Clostridium_celerecrescens_61145	382162	JPME01000002	347582	29354.3.peg.367	CDS	bi	1D	G	A,-,G,-	27	15	15	0	12	0	A→T,-,A→A,-	Yes	n.d.	n.d.	0	n.d.	n.d.	n.d.	n.d.	n.d.	n.d.	n.d.	n.d.	0	n.d.	n.d.	n.d.	n.d.	n.d.	n.d.
Clostridium_celerecrescens_61145	3909835	JPME01000025	13164	29354.3.peg.3671	CDS	bi	1D	C	-,C,-,T	14	11	0	3	0	11	-,R→R,-,R→K	Yes	n.d.	n.d.	0	n.d.	n.d.	n.d.	n.d.	n.d.	n.d.	-,C,-,T	61	21	0	40	0	21	-,R→R,-,R→K	Yes
Clostridium_celerecrescens_61145	3910457	JPME01000025	13786	29354.3.peg.3672	CDS	bi	2D	C	-,C,-,T	25	13	0	12	0	13	-,V→V,-,V→I	Yes	n.d.	n.d.	0	n.d.	n.d.	n.d.	n.d.	n.d.	n.d.	-,C,-,T	120	52	0	68	0	52	-,V→V,-,V→I	Yes
Clostridium_celerecrescens_61145	3910837	JPME01000025	14166	29354.3.peg.3672	CDS	bi	1D	T	-,C,-,T	27	17	0	17	0	10	-,Y→C,-,Y→Y	Yes	-,C,-,T	53	6	0	6	0	47	-,Y→C,-,Y→Y	Yes	-,C,-,T	94	60	0	60	0	34	-,Y→C,-,Y→Y	Yes
Clostridium_celerecrescens_61145	3932405	JPME01000025	35734	29354.3.peg.3688	CDS	bi	2D	A	A,C,-,-	25	17	8	17	0	0	L→L,L→V,-,-	Yes	A,C,-,-	31	7	24	7	0	0	L→L,L→V,-,-	Yes	A,C,-,-	61	14	47	14	0	0	L→L,L→V,-,-	Yes
Clostridium_celerecrescens_61145	384714	JPME01000002	350134	29354.3.peg.369	CDS	bi	2D	C	-,C,-,T	24	15	0	9	0	15	-,S→S,-,S→L	Yes	n.d.	n.d.	0	n.d.	n.d.	n.d.	n.d.	n.d.	n.d.	n.d.	n.d.	0	n.d.	n.d.	n.d.	n.d.	n.d.	n.d.
Clostridium_celerecrescens_61145	385380	JPME01000002	350800	29354.3.peg.369	CDS	bi	1D	G	A,-,G,-	20	12	12	0	8	0	R→Q,-,R→R,-	Yes	n.d.	n.d.	0	n.d.	n.d.	n.d.	n.d.	n.d.	n.d.	n.d.	n.d.	0	n.d.	n.d.	n.d.	n.d.	n.d.	n.d.
Clostridium_celerecrescens_61145	3936927	JPME01000025	40256	29354.3.peg.3693	CDS	bi	1D	A	A,-,G,-	51	36	15	0	36	0	V→V,-,V→A,-	Yes	n.d.	n.d.	0	n.d.	n.d.	n.d.	n.d.	n.d.	n.d.	A,-,G,-	60	16	44	0	16	0	V→V,-,V→A,-	Yes
Clostridium_celerecrescens_61145	3937043	JPME01000025	40372	29354.3.peg.3693	CDS	bi	3D	T	A,-,-,T	46	30	30	0	0	16	K→N,-,-,K→K	Yes	n.d.	n.d.	0	n.d.	n.d.	n.d.	n.d.	n.d.	n.d.	n.d.	n.d.	0	n.d.	n.d.	n.d.	n.d.	n.d.	n.d.
Clostridium_celerecrescens_61145	3937861	JPME01000025	41190	29354.3.peg.3693	CDS	bi	1D	A	A,-,G,-	17	10	7	0	10	0	F→F,-,F→L,-	Yes	A,-,G,-	39	26	13	0	26	0	F→F,-,F→L,-	Yes	A,-,G,-	75	39	36	0	39	0	F→F,-,F→L,-	Yes
Clostridium_celerecrescens_61145	3937096	JPME01000025	40425	29354.3.peg.3693	CDS	bi	1D	C	-,C,-,T	52	28	0	24	0	28	-,E→E,-,E→K	Yes	n.d.	n.d.	0	n.d.	n.d.	n.d.	n.d.	n.d.	n.d.	n.d.	n.d.	0	n.d.	n.d.	n.d.	n.d.	n.d.	n.d.
Clostridium_celerecrescens_61145	3938491	JPME01000025	41820	29354.3.peg.3694	CDS	bi	1D	C	-,C,-,T	22	7	0	15	0	7	-,R→R,-,R→K	Yes	-,C,-,T	32	23	0	9	0	23	-,R→R,-,R→K	Yes	-,C,-,T	57	14	0	43	0	14	-,R→R,-,R→K	Yes
Clostridium_celerecrescens_61145	3939236	JPME01000025	42565	29354.3.peg.3695	CDS	bi	2D	T	-,C,-,T	17	14	0	14	0	3	-,I→V,-,I→I	Yes	-,C,-,T	53	44	0	44	0	9	-,I→V,-,I→I	Yes	n.d.	n.d.	0	n.d.	n.d.	n.d.	n.d.	n.d.	n.d.
Clostridium_celerecrescens_61145	3939770	JPME01000025	43099	29354.3.peg.3695	CDS	bi	1D	G	A,-,G,-	20	11	11	0	9	0	P→S,-,P→P,-	Yes	n.d.	n.d.	0	n.d.	n.d.	n.d.	n.d.	n.d.	n.d.	n.d.	n.d.	0	n.d.	n.d.	n.d.	n.d.	n.d.	n.d.
Clostridium_celerecrescens_61145	3941101	JPME01000025	44430	29354.3.peg.3695	CDS	bi	1D	T	A,-,-,T	19	10	10	0	0	9	Q→L,-,-,Q→Q	Yes	A,-,-,T	18	8	8	0	0	10	Q→L,-,-,Q→Q	Yes	A,-,-,T	68	18	18	0	0	50	Q→L,-,-,Q→Q	Yes
Clostridium_celerecrescens_61145	3944809	JPME01000025	48138	29354.3.peg.3696	CDS	bi	3D	G	-,-,G,T	32	27	0	0	5	27	-,-,S→S,S→R	Yes	-,-,G,T	41	32	0	0	9	32	-,-,S→S,S→R	Yes	-,-,G,T	91	50	0	0	41	50	-,-,S→S,S→R	Yes
Clostridium_celerecrescens_61145	3945354	JPME01000025	48683	29354.3.peg.3696	CDS	bi	1D	A	A,C,-,-	15	8	7	8	0	0	S→S,S→A,-,-	Yes	n.d.	n.d.	0	n.d.	n.d.	n.d.	n.d.	n.d.	n.d.	A,C,-,-	60	16	44	16	0	0	S→S,S→A,-,-	Yes
Clostridium_celerecrescens_61145	3949369	JPME01000025	52698	29354.3.peg.3700	CDS	bi	1D	T	-,C,-,T	42	32	0	32	0	10	-,T→A,-,T→T	Yes	n.d.	n.d.	0	n.d.	n.d.	n.d.	n.d.	n.d.	n.d.	-,C,-,T	131	29	0	29	0	102	-,T→A,-,T→T	Yes
Clostridium_celerecrescens_61145	3949435	JPME01000025	52764	29354.3.peg.3700	CDS	bi	2D	T	A,-,-,T	22	11	11	0	0	11	R→_,-,-,R→R	Yes	n.d.	n.d.	0	n.d.	n.d.	n.d.	n.d.	n.d.	n.d.	n.d.	n.d.	0	n.d.	n.d.	n.d.	n.d.	n.d.	n.d.
Clostridium_celerecrescens_61145	3951752	JPME01000025	55081	29354.3.peg.3702	CDS	bi	2D	C	-,C,-,T	15	11	0	4	0	11	-,G→G,-,G→R	Yes	n.d.	n.d.	0	n.d.	n.d.	n.d.	n.d.	n.d.	n.d.	-,C,-,T	58	32	0	26	0	32	-,G→G,-,G→R	Yes
Clostridium_celerecrescens_61145	3953454	JPME01000025	56783	29354.3.peg.3704	CDS	bi	2D	C	A,C,-,-	28	14	14	14	0	0	L→M,L→L,-,-	Yes	n.d.	n.d.	0	n.d.	n.d.	n.d.	n.d.	n.d.	n.d.	n.d.	n.d.	0	n.d.	n.d.	n.d.	n.d.	n.d.	n.d.
Clostridium_celerecrescens_61145	3953474	JPME01000025	56803	29354.3.peg.3704	CDS	bi	3D	T	-,-,G,T	27	16	0	0	16	11	-,-,D→E,D→D	Yes	-,-,G,T	39	21	0	0	21	18	-,-,D→E,D→D	Yes	-,-,G,T	66	47	0	0	47	19	-,-,D→E,D→D	Yes
Clostridium_celerecrescens_61145	3956260	JPME01000025	59589	29354.3.peg.3707	CDS	bi	2D	T	A,-,-,T	41	29	29	0	0	12	M→L,-,-,M→M	Yes	n.d.	n.d.	0	n.d.	n.d.	n.d.	n.d.	n.d.	n.d.	n.d.	n.d.	0	n.d.	n.d.	n.d.	n.d.	n.d.	n.d.
Clostridium_celerecrescens_61145	3957737	JPME01000025	61066	29354.3.peg.3708	CDS	bi	1D	T	A,-,-,T	37	19	19	0	0	18	F→I,-,-,F→F	Yes	n.d.	n.d.	0	n.d.	n.d.	n.d.	n.d.	n.d.	n.d.	A,-,-,T	136	46	46	0	0	90	F→I,-,-,F→F	Yes
Clostridium_celerecrescens_61145	3963317	JPME01000025	66646	29354.3.peg.3714	CDS	bi	1D	G	-,-,G,T	13	8	0	0	5	8	-,-,Q→Q,Q→K	Yes	n.d.	n.d.	0	n.d.	n.d.	n.d.	n.d.	n.d.	n.d.	-,-,G,T	40	2	0	0	38	2	-,-,Q→Q,Q→K	Yes
Clostridium_celerecrescens_61145	387463	JPME01000002	352883	29354.3.peg.372	CDS	bi	3D	A	A,-,-,T	36	24	12	0	0	24	E→E,-,-,E→D	Yes	n.d.	n.d.	0	n.d.	n.d.	n.d.	n.d.	n.d.	n.d.	n.d.	n.d.	0	n.d.	n.d.	n.d.	n.d.	n.d.	n.d.
Clostridium_celerecrescens_61145	3971881	JPME01000025	75210	29354.3.peg.3723	CDS	bi	1D	A	A,-,G,-	28	22	6	0	22	0	E→E,-,E→G,-	Yes	A,-,G,-	73	48	25	0	48	0	E→E,-,E→G,-	Yes	A,-,G,-	116	64	52	0	64	0	E→E,-,E→G,-	Yes
Clostridium_celerecrescens_61145	3975153	JPME01000025	78482	29354.3.peg.3725	CDS	bi	3D	A	A,-,-,T	20	12	8	0	0	12	D→D,-,-,D→E	Yes	n.d.	n.d.	0	n.d.	n.d.	n.d.	n.d.	n.d.	n.d.	n.d.	n.d.	0	n.d.	n.d.	n.d.	n.d.	n.d.	n.d.
Clostridium_celerecrescens_61145	3975179	JPME01000025	78508	29354.3.peg.3725	CDS	bi	1D	C	-,C,-,T	21	16	0	5	0	16	-,D→D,-,D→N	Yes	-,C,-,T	26	7	0	19	0	7	-,D→D,-,D→N	Yes	n.d.	n.d.	0	n.d.	n.d.	n.d.	n.d.	n.d.	n.d.
Clostridium_celerecrescens_61145	3976457	JPME01000025	79786	29354.3.peg.3726	CDS	bi	1D	T	-,C,-,T	35	22	0	22	0	13	-,Q→R,-,Q→Q	Yes	n.d.	n.d.	0	n.d.	n.d.	n.d.	n.d.	n.d.	n.d.	-,C,-,T	60	2	0	2	0	58	-,Q→R,-,Q→Q	Yes
Clostridium_celerecrescens_61145	3982059	JPME01000025	85388	29354.3.peg.3731	CDS	bi	1D	T	-,C,-,T	28	14	0	14	0	14	-,Q→R,-,Q→Q	Yes	-,C,-,T	38	1	0	1	0	37	-,Q→R,-,Q→Q	Yes	-,C,-,T	76	10	0	10	0	66	-,Q→R,-,Q→Q	Yes
Clostridium_celerecrescens_61145	3991068	JPME01000025	94397	29354.3.peg.3739	CDS	bi	1D	G	-,-,G,T	32	24	0	0	8	24	-,-,T→T,T→N	Yes	n.d.	n.d.	0	n.d.	n.d.	n.d.	n.d.	n.d.	n.d.	n.d.	n.d.	0	n.d.	n.d.	n.d.	n.d.	n.d.	n.d.
Clostridium_celerecrescens_61145	3991152	JPME01000025	94481	29354.3.peg.3739	CDS	bi	1D	G	A,-,G,-	46	26	26	0	20	0	A→V,-,A→A,-	Yes	n.d.	n.d.	0	n.d.	n.d.	n.d.	n.d.	n.d.	n.d.	n.d.	n.d.	0	n.d.	n.d.	n.d.	n.d.	n.d.	n.d.
Clostridium_celerecrescens_61145	3991549	JPME01000025	94878	29354.3.peg.3739	CDS	bi	2D	A	A,C,-,-	35	32	3	32	0	0	L→L,L→V,-,-	Yes	n.d.	n.d.	0	n.d.	n.d.	n.d.	n.d.	n.d.	n.d.	n.d.	n.d.	0	n.d.	n.d.	n.d.	n.d.	n.d.	n.d.
Clostridium_celerecrescens_61145	3991790	JPME01000025	95119	29354.3.peg.3739	CDS	bi	3D	A	A,-,-,T	18	14	4	0	0	14	D→D,-,-,D→E	Yes	A,-,-,T	38	22	16	0	0	22	D→D,-,-,D→E	Yes	A,-,-,T	91	37	54	0	0	37	D→D,-,-,D→E	Yes
Clostridium_celerecrescens_61145	3992041	JPME01000025	95370	29354.3.peg.3739	CDS	bi	1D	C	A,C,-,-	27	17	17	10	0	0	V→F,V→V,-,-	Yes	A,C,-,-	71	45	45	26	0	0	V→F,V→V,-,-	Yes	A,C,-,-	106	50	50	56	0	0	V→F,V→V,-,-	Yes
Clostridium_celerecrescens_61145	391236	JPME01000002	356656	29354.3.peg.374	CDS	bi	1D	G	-,-,G,T	28	15	0	0	13	15	-,-,G→G,G→V	Yes	n.d.	n.d.	0	n.d.	n.d.	n.d.	n.d.	n.d.	n.d.	n.d.	n.d.	0	n.d.	n.d.	n.d.	n.d.	n.d.	n.d.
Clostridium_celerecrescens_61145	3992869	JPME01000025	96198	29354.3.peg.3740	CDS	bi	1D	T	-,C,-,T	23	14	0	14	0	9	-,N→D,-,N→N	Yes	n.d.	n.d.	0	n.d.	n.d.	n.d.	n.d.	n.d.	n.d.	n.d.	n.d.	0	n.d.	n.d.	n.d.	n.d.	n.d.	n.d.
Clostridium_celerecrescens_61145	3992875	JPME01000025	96204	29354.3.peg.3740	CDS	bi	1D	G	-,C,G,-	29	17	0	17	12	0	-,Q→E,Q→Q,-	Yes	n.d.	n.d.	0	n.d.	n.d.	n.d.	n.d.	n.d.	n.d.	n.d.	n.d.	0	n.d.	n.d.	n.d.	n.d.	n.d.	n.d.
Clostridium_celerecrescens_61145	3998440	JPME01000025	101769	29354.3.peg.3746	CDS	bi	1D	T	-,C,-,T	26	21	0	21	0	5	-,I→V,-,I→I	Yes	-,C,-,T	19	7	0	7	0	12	-,I→V,-,I→I	Yes	-,C,-,T	53	3	0	3	0	50	-,I→V,-,I→I	Yes
Clostridium_celerecrescens_61145	4004721	JPME01000025	108050	29354.3.peg.3752	CDS	bi	2D	T	-,C,-,T	44	20	0	20	0	24	-,M→V,-,M→M	Yes	n.d.	n.d.	0	n.d.	n.d.	n.d.	n.d.	n.d.	n.d.	-,C,-,T	96	48	0	48	0	48	-,M→V,-,M→M	Yes
Clostridium_celerecrescens_61145	4002906	JPME01000025	106235	29354.3.peg.3752	CDS	bi	1D	T	-,C,-,T	29	23	0	23	0	6	-,T→A,-,T→T	Yes	n.d.	n.d.	0	n.d.	n.d.	n.d.	n.d.	n.d.	n.d.	n.d.	n.d.	0	n.d.	n.d.	n.d.	n.d.	n.d.	n.d.
Clostridium_celerecrescens_61145	4011517	JPME01000025	114846	29354.3.peg.3758	CDS	bi	1D	C	-,C,-,T	45	23	0	22	0	23	-,D→D,-,D→N	Yes	n.d.	n.d.	0	n.d.	n.d.	n.d.	n.d.	n.d.	n.d.	n.d.	n.d.	0	n.d.	n.d.	n.d.	n.d.	n.d.	n.d.
Clostridium_celerecrescens_61145	4010700	JPME01000025	114029	29354.3.peg.3758	CDS	bi	1D	T	A,-,-,T	24	12	12	0	0	12	Q→L,-,-,Q→Q	Yes	n.d.	n.d.	0	n.d.	n.d.	n.d.	n.d.	n.d.	n.d.	n.d.	n.d.	0	n.d.	n.d.	n.d.	n.d.	n.d.	n.d.
Clostridium_celerecrescens_61145	4013352	JPME01000025	116681	29354.3.peg.3760	CDS	bi	1D	T	A,-,-,T	37	20	20	0	0	17	N→I,-,-,N→N	Yes	n.d.	n.d.	0	n.d.	n.d.	n.d.	n.d.	n.d.	n.d.	n.d.	n.d.	0	n.d.	n.d.	n.d.	n.d.	n.d.	n.d.
Clostridium_celerecrescens_61145	4015466	JPME01000025	118795	29354.3.peg.3761	CDS	bi	1D	T	-,C,-,T	23	17	0	17	0	6	-,T→A,-,T→T	Yes	-,C,-,T	11	2	0	2	0	9	-,T→A,-,T→T	Yes	-,C,-,T	64	3	0	3	0	61	-,T→A,-,T→T	Yes
Clostridium_celerecrescens_61145	4017699	JPME01000025	121028	29354.3.peg.3763	CDS	bi	1D	T	-,-,G,T	14	8	0	0	8	6	-,-,S→A,S→S	Yes	n.d.	n.d.	0	n.d.	n.d.	n.d.	n.d.	n.d.	n.d.	n.d.	n.d.	0	n.d.	n.d.	n.d.	n.d.	n.d.	n.d.
Clostridium_celerecrescens_61145	4018856	JPME01000025	122185	29354.3.peg.3764	CDS	bi	1D	G	A,-,G,-	21	12	12	0	9	0	R→H,-,R→R,-	Yes	n.d.	n.d.	0	n.d.	n.d.	n.d.	n.d.	n.d.	n.d.	A,-,G,-	81	22	22	0	59	0	R→H,-,R→R,-	Yes
Clostridium_celerecrescens_61145	4019038	JPME01000025	122367	29354.3.peg.3764	CDS	bi	1D	A	A,-,G,-	37	25	12	0	25	0	T→T,-,T→A,-	Yes	A,-,G,-	23	1	22	0	1	0	T→T,-,T→A,-	Yes	A,-,G,-	52	1	51	0	1	0	T→T,-,T→A,-	Yes
Clostridium_celerecrescens_61145	4023034	JPME01000025	126363	29354.3.peg.3767	CDS	bi	1D	C	-,C,-,T	25	16	0	9	0	16	-,T→T,-,T→I	Yes	n.d.	n.d.	0	n.d.	n.d.	n.d.	n.d.	n.d.	n.d.	-,C,-,T	45	4	0	41	0	4	-,T→T,-,T→I	Yes
Clostridium_celerecrescens_61145	4024620	JPME01000025	127949	29354.3.peg.3769	CDS	bi	1D	G	A,-,G,-	29	17	17	0	12	0	G→E,-,G→G,-	Yes	n.d.	n.d.	0	n.d.	n.d.	n.d.	n.d.	n.d.	n.d.	A,-,G,-	100	33	33	0	67	0	G→E,-,G→G,-	Yes
Clostridium_celerecrescens_61145	4033658	JPME01000025	136987	29354.3.peg.3776	CDS	bi	1D	G	A,-,G,-	40	19	19	0	21	0	R→H,-,R→R,-	Yes	n.d.	n.d.	0	n.d.	n.d.	n.d.	n.d.	n.d.	n.d.	A,-,G,-	132	67	67	0	65	0	R→H,-,R→R,-	Yes
Clostridium_celerecrescens_61145	4034876	JPME01000025	138205	29354.3.peg.3777	CDS	bi	3D	A	A,-,-,T	34	25	9	0	0	25	E→E,-,-,E→D	Yes	A,-,-,T	49	12	37	0	0	12	E→E,-,-,E→D	Yes	A,-,-,T	61	26	35	0	0	26	E→E,-,-,E→D	Yes
Clostridium_celerecrescens_61145	4038426	JPME01000025	141755	29354.3.peg.3780	CDS	bi	1D	G	A,-,G,-	33	18	18	0	15	0	P→S,-,P→P,-	Yes	n.d.	n.d.	0	n.d.	n.d.	n.d.	n.d.	n.d.	n.d.	n.d.	n.d.	0	n.d.	n.d.	n.d.	n.d.	n.d.	n.d.
Clostridium_celerecrescens_61145	4038386	JPME01000025	141715	29354.3.peg.3780	CDS	bi	1D	T	A,-,-,T	42	25	25	0	0	17	K→I,-,-,K→K	Yes	n.d.	n.d.	0	n.d.	n.d.	n.d.	n.d.	n.d.	n.d.	n.d.	n.d.	0	n.d.	n.d.	n.d.	n.d.	n.d.	n.d.
Clostridium_celerecrescens_61145	4040289	JPME01000025	143618	29354.3.peg.3784	CDS	bi	1D	T	-,C,-,T	51	31	0	31	0	20	-,I→V,-,I→I	Yes	n.d.	n.d.	0	n.d.	n.d.	n.d.	n.d.	n.d.	n.d.	n.d.	n.d.	0	n.d.	n.d.	n.d.	n.d.	n.d.	n.d.
Clostridium_celerecrescens_61145	4043177	JPME01000025	146506	29354.3.peg.3787	CDS	bi	1D	T	-,C,-,T	36	22	0	22	0	14	-,N→S,-,N→N	Yes	n.d.	n.d.	0	n.d.	n.d.	n.d.	n.d.	n.d.	n.d.	n.d.	n.d.	0	n.d.	n.d.	n.d.	n.d.	n.d.	n.d.
Clostridium_celerecrescens_61145	4065285	JPME01000026	15627	29354.3.peg.3806	CDS	bi	3D	C	A,C,-,-	9	7	7	2	0	0	N→K,N→N,-,-	Yes	n.d.	n.d.	0	n.d.	n.d.	n.d.	n.d.	n.d.	n.d.	n.d.	n.d.	0	n.d.	n.d.	n.d.	n.d.	n.d.	n.d.
Clostridium_celerecrescens_61145	398604	JPME01000003	4761	29354.3.peg.381	CDS	bi	1D	G	A,-,G,-	38	19	19	0	19	0	E→K,-,E→E,-	Yes	n.d.	n.d.	0	n.d.	n.d.	n.d.	n.d.	n.d.	n.d.	n.d.	n.d.	0	n.d.	n.d.	n.d.	n.d.	n.d.	n.d.
Clostridium_celerecrescens_61145	4068677	JPME01000026	19019	29354.3.peg.3810	CDS	bi	3D	T	A,-,-,T	24	9	9	0	0	15	S→R,-,-,S→S	Yes	A,-,-,T	38	34	34	0	0	4	S→R,-,-,S→S	Yes	n.d.	n.d.	0	n.d.	n.d.	n.d.	n.d.	n.d.	n.d.
Clostridium_celerecrescens_61145	4068736	JPME01000026	19078	29354.3.peg.3810	CDS	bi	1D	G	A,-,G,-	17	15	15	0	2	0	R→H,-,R→R,-	Yes	n.d.	n.d.	0	n.d.	n.d.	n.d.	n.d.	n.d.	n.d.	n.d.	n.d.	0	n.d.	n.d.	n.d.	n.d.	n.d.	n.d.
Clostridium_celerecrescens_61145	4069269	JPME01000026	19611	29354.3.peg.3811	CDS	bi	1D	G	A,-,G,-	36	21	21	0	15	0	S→N,-,S→S,-	Yes	n.d.	n.d.	0	n.d.	n.d.	n.d.	n.d.	n.d.	n.d.	A,-,G,-	72	46	46	0	26	0	S→N,-,S→S,-	Yes
Clostridium_celerecrescens_61145	4073081	JPME01000026	23423	29354.3.peg.3816	CDS	bi	1D	A	A,-,-,T	43	11	32	0	0	11	T→T,-,-,T→S	Yes	A,-,-,T	60	40	20	0	0	40	T→T,-,-,T→S	Yes	A,-,-,T	128	79	49	0	0	79	T→T,-,-,T→S	Yes
Clostridium_celerecrescens_61145	4075468	JPME01000026	25810	29354.3.peg.3819	CDS	bi	1D	A	A,-,G,-	27	22	5	0	22	0	K→K,-,K→R,-	Yes	n.d.	n.d.	0	n.d.	n.d.	n.d.	n.d.	n.d.	n.d.	A,-,G,-	77	52	25	0	52	0	K→K,-,K→R,-	Yes
Clostridium_celerecrescens_61145	4078595	JPME01000026	28937	29354.3.peg.3824	CDS	bi	1D	A	A,-,G,-	31	26	5	0	26	0	K→K,-,K→R,-	Yes	A,-,G,-	67	66	1	0	66	0	K→K,-,K→R,-	Yes	A,-,G,T	131	92	39	0	91	1	K→K,-,K→R,K→I	Yes
Clostridium_celerecrescens_61145	4078768	JPME01000026	29110	29354.3.peg.3824	CDS	bi	1D	A	A,-,G,-	19	18	1	0	18	0	I→I,-,I→V,-	Yes	A,-,G,-	48	35	13	0	35	0	I→I,-,I→V,-	Yes	A,-,G,-	103	80	23	0	80	0	I→I,-,I→V,-	Yes
Clostridium_celerecrescens_61145	4084765	JPME01000026	35107	29354.3.peg.3830	CDS	bi	1D	A	A,-,G,-	19	18	1	0	18	0	T→T,-,T→A,-	Yes	n.d.	n.d.	0	n.d.	n.d.	n.d.	n.d.	n.d.	n.d.	A,-,G,-	91	64	27	0	64	0	T→T,-,T→A,-	Yes
Clostridium_celerecrescens_61145	4087733	JPME01000026	38075	29354.3.peg.3834	CDS	bi	2D	G	A,-,G,-	16	12	12	0	4	0	V→I,-,V→V,-	Yes	n.d.	n.d.	0	n.d.	n.d.	n.d.	n.d.	n.d.	n.d.	A,-,G,-	46	30	30	0	16	0	V→I,-,V→V,-	Yes
Clostridium_celerecrescens_61145	4087863	JPME01000026	38205	29354.3.peg.3834	CDS	bi	1D	G	-,-,G,T	24	19	0	0	5	19	-,-,R→R,R→L	Yes	n.d.	n.d.	0	n.d.	n.d.	n.d.	n.d.	n.d.	n.d.	-,-,G,T	95	75	0	0	20	75	-,-,R→R,R→L	Yes
Clostridium_celerecrescens_61145	4109436	JPME01000026	59778	29354.3.peg.3859	CDS	bi	1D	C	-,C,-,T	25	14	0	11	0	14	-,A→A,-,A→V	Yes	n.d.	n.d.	0	n.d.	n.d.	n.d.	n.d.	n.d.	n.d.	-,C,-,T	100	29	0	71	0	29	-,A→A,-,A→V	Yes
Clostridium_celerecrescens_61145	402305	JPME01000003	8462	29354.3.peg.386	CDS	bi	1D	G	A,-,G,-	20	11	11	0	9	0	E→K,-,E→E,-	Yes	A,-,G,-	49	8	8	0	41	0	E→K,-,E→E,-	Yes	A,-,G,-	70	17	17	0	53	0	E→K,-,E→E,-	Yes
Clostridium_celerecrescens_61145	402926	JPME01000003	9083	29354.3.peg.386	CDS	bi	1D	G	A,-,G,-	17	11	11	0	6	0	G→S,-,G→G,-	Yes	A,-,G,-	17	5	5	0	12	0	G→S,-,G→G,-	Yes	A,-,G,-	50	18	18	0	32	0	G→S,-,G→G,-	Yes
Clostridium_celerecrescens_61145	4110965	JPME01000026	61307	29354.3.peg.3860	CDS	bi	1D	A	A,-,-,T	31	13	18	0	0	13	T→T,-,-,T→S	Yes	A,-,-,T	53	49	4	0	0	49	T→T,-,-,T→S	Yes	A,-,-,T	117	75	42	0	0	75	T→T,-,-,T→S	Yes
Clostridium_celerecrescens_61145	4113362	JPME01000026	63704	29354.3.peg.3862	CDS	bi	3D	A	A,-,-,T	37	25	12	0	0	25	N→N,-,-,N→K	Yes	A,-,-,T	15	9	6	0	0	9	N→N,-,-,N→K	Yes	A,-,-,T	63	15	48	0	0	15	N→N,-,-,N→K	Yes
Clostridium_celerecrescens_61145	4115743	JPME01000027	1311	29354.3.peg.3863	CDS	bi	2D	G	A,-,G,-	9	1	1	0	8	0	V→I,-,V→V,-	Yes	n.d.	n.d.	0	n.d.	n.d.	n.d.	n.d.	n.d.	n.d.	A,-,G,-	48	28	28	0	20	0	V→I,-,V→V,-	Yes
Clostridium_celerecrescens_61145	4115990	JPME01000027	1558	29354.3.peg.3863	CDS	bi	1D	G	A,-,G,-	14	6	6	0	8	0	G→E,-,G→G,-	Yes	n.d.	n.d.	0	n.d.	n.d.	n.d.	n.d.	n.d.	n.d.	A,-,G,-	64	32	32	0	32	0	G→E,-,G→G,-	Yes
Clostridium_celerecrescens_61145	4116031	JPME01000027	1599	29354.3.peg.3863	CDS	bi	2D	A	A,-,G,-	5	2	3	0	2	0	M→M,-,M→V,-	Yes	n.d.	n.d.	0	n.d.	n.d.	n.d.	n.d.	n.d.	n.d.	A,-,G,-	56	36	20	0	36	0	M→M,-,M→V,-	Yes
Clostridium_celerecrescens_61145	4116337	JPME01000027	1905	29354.3.peg.3863	CDS	bi	2D	A	A,-,G,-	32	21	11	0	21	0	M→M,-,M→V,-	Yes	n.d.	n.d.	0	n.d.	n.d.	n.d.	n.d.	n.d.	n.d.	n.d.	n.d.	0	n.d.	n.d.	n.d.	n.d.	n.d.	n.d.
Clostridium_celerecrescens_61145	4116358	JPME01000027	1926	29354.3.peg.3863	CDS	bi	1D	G	A,-,G,-	22	16	16	0	6	0	A→T,-,A→A,-	Yes	n.d.	n.d.	0	n.d.	n.d.	n.d.	n.d.	n.d.	n.d.	n.d.	n.d.	0	n.d.	n.d.	n.d.	n.d.	n.d.	n.d.
Clostridium_celerecrescens_61145	4118689	JPME01000027	4257	29354.3.peg.3866	CDS	bi	2D	C	-,C,-,T	27	16	0	11	0	16	-,G→G,-,G→R	Yes	-,C,-,T	27	5	0	22	0	5	-,G→G,-,G→R	Yes	-,C,-,T	71	23	0	48	0	23	-,G→G,-,G→R	Yes
Clostridium_celerecrescens_61145	4120307	JPME01000027	5875	29354.3.peg.3868	CDS	bi	1D	C	-,C,-,T	21	14	0	7	0	14	-,A→A,-,A→T	Yes	n.d.	n.d.	0	n.d.	n.d.	n.d.	n.d.	n.d.	n.d.	-,C,-,T	105	30	0	75	0	30	-,A→A,-,A→T	Yes
Clostridium_celerecrescens_61145	4120567	JPME01000027	6135	29354.3.peg.3868	CDS	bi	1D	G	A,-,G,-	39	21	21	0	18	0	S→F,-,S→S,-	Yes	n.d.	n.d.	0	n.d.	n.d.	n.d.	n.d.	n.d.	n.d.	n.d.	n.d.	0	n.d.	n.d.	n.d.	n.d.	n.d.	n.d.
Clostridium_celerecrescens_61145	4120730	JPME01000027	6298	29354.3.peg.3868	CDS	bi	1D	A	A,-,G,-	42	32	10	0	32	0	F→F,-,F→L,-	Yes	n.d.	n.d.	0	n.d.	n.d.	n.d.	n.d.	n.d.	n.d.	A,-,G,-	88	47	41	0	47	0	F→F,-,F→L,-	Yes
Clostridium_celerecrescens_61145	4128051	JPME01000027	13619	29354.3.peg.3874	CDS	bi	1D	C	-,C,-,T	14	8	0	6	0	8	-,E→E,-,E→K	Yes	n.d.	n.d.	0	n.d.	n.d.	n.d.	n.d.	n.d.	n.d.	n.d.	n.d.	0	n.d.	n.d.	n.d.	n.d.	n.d.	n.d.
Clostridium_celerecrescens_61145	4128128	JPME01000027	13696	29354.3.peg.3874	CDS	bi	1D	C	-,C,-,T	25	14	0	11	0	14	-,S→S,-,S→N	Yes	n.d.	n.d.	0	n.d.	n.d.	n.d.	n.d.	n.d.	n.d.	n.d.	n.d.	0	n.d.	n.d.	n.d.	n.d.	n.d.	n.d.
Clostridium_celerecrescens_61145	4128129	JPME01000027	13697	29354.3.peg.3874	CDS	bi	1D	T	-,C,-,T	24	13	0	13	0	11	-,S→G,-,S→S	Yes	-,C,-,T	31	2	0	2	0	29	-,S→G,-,S→S	Yes	n.d.	n.d.	0	n.d.	n.d.	n.d.	n.d.	n.d.	n.d.
Clostridium_celerecrescens_61145	4132972	JPME01000027	18540	29354.3.peg.3878	CDS	bi	1D	A	A,-,G,-	19	15	4	0	15	0	F→F,-,F→S,-	Yes	A,-,G,-	46	32	14	0	32	0	F→F,-,F→S,-	Yes	A,-,G,-	119	62	57	0	62	0	F→F,-,F→S,-	Yes
Clostridium_celerecrescens_61145	4134130	JPME01000027	19698	29354.3.peg.3879	CDS	bi	3D	T	-,-,G,T	21	11	0	0	11	10	-,-,K→N,K→K	Yes	n.d.	n.d.	0	n.d.	n.d.	n.d.	n.d.	n.d.	n.d.	n.d.	n.d.	0	n.d.	n.d.	n.d.	n.d.	n.d.	n.d.
Clostridium_celerecrescens_61145	403733	JPME01000003	9890	29354.3.peg.388	CDS	bi	1D	C	-,C,-,T	34	25	0	9	0	25	-,T→T,-,T→I	Yes	n.d.	n.d.	0	n.d.	n.d.	n.d.	n.d.	n.d.	n.d.	n.d.	n.d.	0	n.d.	n.d.	n.d.	n.d.	n.d.	n.d.
Clostridium_celerecrescens_61145	4137026	JPME01000027	22594	29354.3.peg.3881	CDS	bi	1D	T	-,C,-,T	19	10	0	10	0	9	-,E→G,-,E→E	Yes	n.d.	n.d.	0	n.d.	n.d.	n.d.	n.d.	n.d.	n.d.	n.d.	n.d.	0	n.d.	n.d.	n.d.	n.d.	n.d.	n.d.
Clostridium_celerecrescens_61145	4140132	JPME01000027	25700	29354.3.peg.3884	CDS	bi	1D	A	A,-,G,-	33	30	3	0	30	0	Y→Y,-,Y→H,-	Yes	A,-,G,-	35	6	29	0	6	0	Y→Y,-,Y→H,-	Yes	A,-,G,-	104	30	74	0	30	0	Y→Y,-,Y→H,-	Yes
Clostridium_celerecrescens_61145	4141996	JPME01000027	27564	29354.3.peg.3886	CDS	bi	1D	T	-,C,-,T	18	9	0	9	0	9	-,N→D,-,N→N	Yes	-,C,-,T	23	6	0	6	0	17	-,N→D,-,N→N	Yes	-,C,-,T	41	17	0	17	0	24	-,N→D,-,N→N	Yes
Clostridium_celerecrescens_61145	4145756	JPME01000027	31324	29354.3.peg.3889	CDS	bi	1D	C	-,C,-,T	20	16	0	4	0	16	-,V→V,-,V→I	Yes	n.d.	n.d.	0	n.d.	n.d.	n.d.	n.d.	n.d.	n.d.	n.d.	n.d.	0	n.d.	n.d.	n.d.	n.d.	n.d.	n.d.
Clostridium_celerecrescens_61145	404171	JPME01000003	10328	29354.3.peg.389	CDS	bi	1D	A	A,-,-,T	34	20	14	0	0	20	N→N,-,-,N→Y	Yes	n.d.	n.d.	0	n.d.	n.d.	n.d.	n.d.	n.d.	n.d.	n.d.	n.d.	0	n.d.	n.d.	n.d.	n.d.	n.d.	n.d.
Clostridium_celerecrescens_61145	4147599	JPME01000027	33167	29354.3.peg.3890	CDS	bi	1D	T	-,C,-,T	34	27	0	27	0	7	-,E→G,-,E→E	Yes	-,C,-,T	68	54	0	54	0	14	-,E→G,-,E→E	Yes	-,C,-,T	68	20	0	20	0	48	-,E→G,-,E→E	Yes
Clostridium_celerecrescens_61145	4149558	JPME01000027	35126	29354.3.peg.3891	CDS	bi	1D	C	-,C,-,T	34	26	0	8	0	26	-,E→E,-,E→K	Yes	n.d.	n.d.	0	n.d.	n.d.	n.d.	n.d.	n.d.	n.d.	-,C,-,T	98	56	0	42	0	56	-,E→E,-,E→K	Yes
Clostridium_celerecrescens_61145	4150481	JPME01000027	36049	29354.3.peg.3891	CDS	bi	1D	A	A,-,G,-	23	12	11	0	12	0	V→V,-,V→A,-	Yes	A,-,G,-	42	33	9	0	33	0	V→V,-,V→A,-	Yes	A,-,G,-	102	86	16	0	86	0	V→V,-,V→A,-	Yes
Clostridium_celerecrescens_61145	4153520	JPME01000027	39088	29354.3.peg.3894	CDS	bi	3D	C	A,C,-,-	18	11	11	7	0	0	E→D,E→E,-,-	Yes	n.d.	n.d.	0	n.d.	n.d.	n.d.	n.d.	n.d.	n.d.	n.d.	n.d.	0	n.d.	n.d.	n.d.	n.d.	n.d.	n.d.
Clostridium_celerecrescens_61145	4156567	JPME01000027	42135	29354.3.peg.3897	CDS	bi	2D	C	-,C,-,T	16	13	0	3	0	13	-,V→V,-,V→I	Yes	-,C,-,T	31	19	0	12	0	19	-,V→V,-,V→I	Yes	-,C,-,T	52	11	0	41	0	11	-,V→V,-,V→I	Yes
Clostridium_celerecrescens_61145	46043	JPME01000002	11463	29354.3.peg.39	CDS	bi	1D	A	A,-,-,T	28	16	12	0	0	16	S→S,-,-,S→T	Yes	A,-,-,T	24	23	1	0	0	23	S→S,-,-,S→T	Yes	n.d.	n.d.	0	n.d.	n.d.	n.d.	n.d.	n.d.	n.d.
Clostridium_celerecrescens_61145	4162307	JPME01000027	47875	29354.3.peg.3903	CDS	bi	3D	G	-,C,G,-	30	16	0	16	14	0	-,N→K,N→N,-	Yes	n.d.	n.d.	0	n.d.	n.d.	n.d.	n.d.	n.d.	n.d.	n.d.	n.d.	0	n.d.	n.d.	n.d.	n.d.	n.d.	n.d.
Clostridium_celerecrescens_61145	4162809	JPME01000027	48377	29354.3.peg.3903	CDS	bi	1D	C	-,C,-,T	11	6	0	5	0	6	-,G→G,-,G→D	Yes	-,C,-,T	17	1	0	16	0	1	-,G→G,-,G→D	Yes	n.d.	n.d.	0	n.d.	n.d.	n.d.	n.d.	n.d.	n.d.
Clostridium_celerecrescens_61145	4162810	JPME01000027	48378	29354.3.peg.3903	CDS	bi	1D	C	-,C,-,T	13	8	0	5	0	8	-,G→G,-,G→S	Yes	-,C,-,T	17	1	0	16	0	1	-,G→G,-,G→S	Yes	n.d.	n.d.	0	n.d.	n.d.	n.d.	n.d.	n.d.	n.d.
Clostridium_celerecrescens_61145	4162210	JPME01000027	47778	29354.3.peg.3903	CDS	bi	1D	C	-,C,-,T	30	23	0	7	0	23	-,G→G,-,G→S	Yes	n.d.	n.d.	0	n.d.	n.d.	n.d.	n.d.	n.d.	n.d.	n.d.	n.d.	0	n.d.	n.d.	n.d.	n.d.	n.d.	n.d.
Clostridium_celerecrescens_61145	4163681	JPME01000027	49249	29354.3.peg.3904	CDS	bi	1D	C	-,C,-,T	30	21	0	9	0	21	-,P→P,-,P→L	Yes	n.d.	n.d.	0	n.d.	n.d.	n.d.	n.d.	n.d.	n.d.	n.d.	n.d.	0	n.d.	n.d.	n.d.	n.d.	n.d.	n.d.
Clostridium_celerecrescens_61145	4163879	JPME01000027	49447	29354.3.peg.3904	CDS	bi	1D	T	-,C,-,T	27	3	0	3	0	24	-,L→P,-,L→L	Yes	n.d.	n.d.	0	n.d.	n.d.	n.d.	n.d.	n.d.	n.d.	-,C,-,T	76	38	0	38	0	38	-,L→P,-,L→L	Yes
Clostridium_celerecrescens_61145	4163940	JPME01000027	49508	29354.3.peg.3904	CDS	bi	3D	T	-,-,G,T	25	20	0	0	20	5	-,-,H→Q,H→H	Yes	-,-,G,T	39	24	0	0	24	15	-,-,H→Q,H→H	Yes	n.d.	n.d.	0	n.d.	n.d.	n.d.	n.d.	n.d.	n.d.
Clostridium_celerecrescens_61145	4163980	JPME01000027	49548	29354.3.peg.3904	CDS	bi	2D	A	A,-,G,-	15	10	5	0	10	0	R→R,-,R→G,-	Yes	n.d.	n.d.	0	n.d.	n.d.	n.d.	n.d.	n.d.	n.d.	n.d.	n.d.	0	n.d.	n.d.	n.d.	n.d.	n.d.	n.d.
Clostridium_celerecrescens_61145	4164741	JPME01000027	50309	29354.3.peg.3905	CDS	bi	2D	G	A,-,G,-	45	29	29	0	16	0	V→I,-,V→V,-	Yes	n.d.	n.d.	0	n.d.	n.d.	n.d.	n.d.	n.d.	n.d.	n.d.	n.d.	0	n.d.	n.d.	n.d.	n.d.	n.d.	n.d.
Clostridium_celerecrescens_61145	4164757	JPME01000027	50325	29354.3.peg.3905	CDS	bi	1D	T	A,-,-,T	36	19	19	0	0	17	L→Q,-,-,L→L	Yes	n.d.	n.d.	0	n.d.	n.d.	n.d.	n.d.	n.d.	n.d.	n.d.	n.d.	0	n.d.	n.d.	n.d.	n.d.	n.d.	n.d.
Clostridium_celerecrescens_61145	4170163	JPME01000028	2653	29354.3.peg.3910	CDS	bi	1D	T	-,C,-,T	18	9	0	9	0	9	-,D→G,-,D→D	Yes	-,C,-,T	33	28	0	28	0	5	-,D→G,-,D→D	Yes	-,C,-,T	88	37	0	37	0	51	-,D→G,-,D→D	Yes
Clostridium_celerecrescens_61145	4170928	JPME01000028	3418	29354.3.peg.3910	CDS	bi	1D	A	A,-,G,-	14	2	12	0	2	0	V→V,-,V→A,-	Yes	A,-,G,-	40	25	15	0	25	0	V→V,-,V→A,-	Yes	A,-,G,-	88	34	54	0	34	0	V→V,-,V→A,-	Yes
Clostridium_celerecrescens_61145	4173735	JPME01000028	6225	29354.3.peg.3913	CDS	bi	2D	C	-,C,-,T	37	25	0	12	0	25	-,V→V,-,V→I	Yes	-,C,-,T	44	20	0	24	0	20	-,V→V,-,V→I	Yes	-,C,-,T	102	29	0	73	0	29	-,V→V,-,V→I	Yes
Clostridium_celerecrescens_61145	4176596	JPME01000028	9086	29354.3.peg.3915	CDS	bi	1D	C	-,C,-,T	34	3	0	31	0	3	-,R→R,-,R→H	Yes	-,C,-,T	72	41	0	31	0	41	-,R→R,-,R→H	Yes	n.d.	n.d.	0	n.d.	n.d.	n.d.	n.d.	n.d.	n.d.
Clostridium_celerecrescens_61145	4176734	JPME01000028	9224	29354.3.peg.3915	CDS	bi	1D	G	A,-,G,-	16	8	8	0	8	0	A→V,-,A→A,-	Yes	n.d.	n.d.	0	n.d.	n.d.	n.d.	n.d.	n.d.	n.d.	n.d.	n.d.	0	n.d.	n.d.	n.d.	n.d.	n.d.	n.d.
Clostridium_celerecrescens_61145	405914	JPME01000003	12071	29354.3.peg.392	CDS	bi	1D	A	A,-,-,T	48	35	13	0	0	35	Y→Y,-,-,Y→F	Yes	n.d.	n.d.	0	n.d.	n.d.	n.d.	n.d.	n.d.	n.d.	A,-,-,T	122	39	83	0	0	39	Y→Y,-,-,Y→F	Yes
Clostridium_celerecrescens_61145	4181949	JPME01000028	14439	29354.3.peg.3921	CDS	bi	1D	T	-,-,G,T	32	17	0	0	17	15	-,-,K→Q,K→K	Yes	-,-,G,T	46	29	0	0	29	17	-,-,K→Q,K→K	Yes	-,-,G,T	94	49	0	0	49	45	-,-,K→Q,K→K	Yes
Clostridium_celerecrescens_61145	4185082	JPME01000028	17572	29354.3.peg.3924	CDS	bi	1D	C	A,C,-,-	27	18	18	9	0	0	A→S,A→A,-,-	Yes	n.d.	n.d.	0	n.d.	n.d.	n.d.	n.d.	n.d.	n.d.	n.d.	n.d.	0	n.d.	n.d.	n.d.	n.d.	n.d.	n.d.
Clostridium_celerecrescens_61145	4185159	JPME01000028	17649	29354.3.peg.3924	CDS	bi	1D	T	-,C,-,T	18	15	0	15	0	3	-,E→G,-,E→E	Yes	-,C,-,T	51	26	0	26	0	25	-,E→G,-,E→E	Yes	-,C,-,T	132	86	0	86	0	46	-,E→G,-,E→E	Yes
Clostridium_celerecrescens_61145	4187063	JPME01000028	19553	29354.3.peg.3925	CDS	bi	1D	G	-,-,G,T	35	21	0	0	14	21	-,-,A→A,A→S	Yes	n.d.	n.d.	0	n.d.	n.d.	n.d.	n.d.	n.d.	n.d.	n.d.	n.d.	0	n.d.	n.d.	n.d.	n.d.	n.d.	n.d.
Clostridium_celerecrescens_61145	4188930	JPME01000028	21420	29354.3.peg.3927	CDS	bi	1D	G	-,-,G,T	44	39	0	0	5	39	-,-,R→R,R→M	Yes	n.d.	n.d.	0	n.d.	n.d.	n.d.	n.d.	n.d.	n.d.	n.d.	n.d.	0	n.d.	n.d.	n.d.	n.d.	n.d.	n.d.
Clostridium_celerecrescens_61145	4189706	JPME01000028	22196	29354.3.peg.3928	CDS	bi	1D	G	-,-,G,T	43	27	0	0	16	27	-,-,P→P,P→T	Yes	n.d.	n.d.	0	n.d.	n.d.	n.d.	n.d.	n.d.	n.d.	n.d.	n.d.	0	n.d.	n.d.	n.d.	n.d.	n.d.	n.d.
Clostridium_celerecrescens_61145	4193286	JPME01000028	25776	29354.3.peg.3933	CDS	bi	3D	A	A,-,-,T	27	23	4	0	0	23	D→D,-,-,D→E	Yes	n.d.	n.d.	0	n.d.	n.d.	n.d.	n.d.	n.d.	n.d.	A,-,-,T	117	82	35	0	0	82	D→D,-,-,D→E	Yes
Clostridium_celerecrescens_61145	4202141	JPME01000028	34631	29354.3.peg.3940	CDS	bi	1D	A	A,-,-,T	26	16	10	0	0	16	S→S,-,-,S→T	Yes	A,-,-,T	25	18	7	0	0	18	S→S,-,-,S→T	Yes	A,-,-,T	83	32	51	0	0	32	S→S,-,-,S→T	Yes
Clostridium_celerecrescens_61145	4203801	JPME01000028	36291	29354.3.peg.3942	CDS	bi	1D	A	A,-,G,-	38	25	13	0	25	0	N→N,-,N→S,-	Yes	n.d.	n.d.	0	n.d.	n.d.	n.d.	n.d.	n.d.	n.d.	n.d.	n.d.	0	n.d.	n.d.	n.d.	n.d.	n.d.	n.d.
Clostridium_celerecrescens_61145	4210832	JPME01000028	43322	29354.3.peg.3953	CDS	bi	1D	C	-,C,-,T	32	28	0	4	0	28	-,L→L,-,L→F	Yes	-,C,-,T	52	49	0	3	0	49	-,L→L,-,L→F	Yes	-,C,-,T	94	72	0	22	0	72	-,L→L,-,L→F	Yes
Clostridium_celerecrescens_61145	4215649	JPME01000028	48139	29354.3.peg.3959	CDS	bi	1D	A	A,-,G,-	33	7	26	0	7	0	Y→Y,-,Y→H,-	Yes	A,-,G,-	63	33	30	0	33	0	Y→Y,-,Y→H,-	Yes	n.d.	n.d.	0	n.d.	n.d.	n.d.	n.d.	n.d.	n.d.
Clostridium_celerecrescens_61145	4214774	JPME01000028	47264	29354.3.peg.3959	CDS	bi	3D	C	A,C,-,-	23	5	5	18	0	0	K→N,K→K,-,-	Yes	A,C,-,-	43	22	22	21	0	0	K→N,K→K,-,-	Yes	A,C,-,-	101	9	9	92	0	0	K→N,K→K,-,-	Yes
Clostridium_celerecrescens_61145	4214778	JPME01000028	47268	29354.3.peg.3959	CDS	bi	1D	T	-,C,-,T	22	15	0	15	0	7	-,E→G,-,E→E	Yes	n.d.	n.d.	0	n.d.	n.d.	n.d.	n.d.	n.d.	n.d.	n.d.	n.d.	0	n.d.	n.d.	n.d.	n.d.	n.d.	n.d.
Clostridium_celerecrescens_61145	4215510	JPME01000028	48000	29354.3.peg.3959	CDS	bi	1D	C	-,C,-,T	31	19	0	12	0	19	-,C→C,-,C→Y	Yes	-,C,-,T	58	22	0	36	0	22	-,C→C,-,C→Y	Yes	-,C,-,T	130	52	0	78	0	52	-,C→C,-,C→Y	Yes
Clostridium_celerecrescens_61145	4215892	JPME01000028	48382	29354.3.peg.3960	CDS	bi	1D	T	-,-,G,T	18	10	0	0	10	8	-,-,N→T,N→N	Yes	n.d.	n.d.	0	n.d.	n.d.	n.d.	n.d.	n.d.	n.d.	-,-,G,T	51	5	0	0	5	46	-,-,N→T,N→N	Yes
Clostridium_celerecrescens_61145	4216135	JPME01000028	48625	29354.3.peg.3961	CDS	bi	1D	C	-,C,-,T	8	6	0	2	0	6	-,V→V,-,V→I	Yes	n.d.	n.d.	0	n.d.	n.d.	n.d.	n.d.	n.d.	n.d.	-,C,-,T	80	30	0	50	0	30	-,V→V,-,V→I	Yes
Clostridium_celerecrescens_61145	4216141	JPME01000028	48631	29354.3.peg.3961	CDS	bi	1D	A	A,-,-,T	7	5	2	0	0	5	F→F,-,-,F→I	Yes	n.d.	n.d.	0	n.d.	n.d.	n.d.	n.d.	n.d.	n.d.	A,-,-,T	71	23	48	0	0	23	F→F,-,-,F→I	Yes
Clostridium_celerecrescens_61145	4217069	JPME01000028	49559	29354.3.peg.3962	CDS	bi	3D	T	A,-,-,T	28	17	17	0	0	11	E→D,-,-,E→E	Yes	A,-,-,T	25	11	11	0	0	14	E→D,-,-,E→E	Yes	A,-,-,T	68	40	40	0	0	28	E→D,-,-,E→E	Yes
Clostridium_celerecrescens_61145	4217165	JPME01000028	49655	29354.3.peg.3962	CDS	bi	3D	T	A,-,-,T	46	25	25	0	0	21	E→D,-,-,E→E	Yes	n.d.	n.d.	0	n.d.	n.d.	n.d.	n.d.	n.d.	n.d.	A,-,-,T	127	71	71	0	0	56	E→D,-,-,E→E	Yes
Clostridium_celerecrescens_61145	4217220	JPME01000028	49710	29354.3.peg.3962	CDS	bi	1D	G	A,-,G,-	31	18	18	0	13	0	A→V,-,A→A,-	Yes	n.d.	n.d.	0	n.d.	n.d.	n.d.	n.d.	n.d.	n.d.	A,-,G,-	103	51	51	0	52	0	A→V,-,A→A,-	Yes
Clostridium_celerecrescens_61145	4216881	JPME01000028	49371	29354.3.peg.3962	CDS	bi	1D	A	A,C,-,-	18	11	7	11	0	0	I→I,I→S,-,-	Yes	A,C,-,-	50	19	31	19	0	0	I→I,I→S,-,-	Yes	A,C,-,-	71	18	53	18	0	0	I→I,I→S,-,-	Yes
Clostridium_celerecrescens_61145	4217571	JPME01000028	50061	29354.3.peg.3963	CDS	bi	2D	T	A,C,-,-	15	15	10	5	0	0	M→L,M→V,-,-	Yes	A,C,-,-	15	15	10	5	0	0	M→L,M→V,-,-	Yes	A,C,-,-	56	56	16	40	0	0	M→L,M→V,-,-	Yes
Clostridium_celerecrescens_61145	4218240	JPME01000028	50730	29354.3.peg.3963	CDS	bi	1D	T	-,C,-,T	32	16	0	16	0	16	-,T→A,-,T→T	Yes	-,C,-,T	30	14	0	14	0	16	-,T→A,-,T→T	Yes	-,C,-,T	107	42	0	42	0	65	-,T→A,-,T→T	Yes
Clostridium_celerecrescens_61145	4218447	JPME01000028	50937	29354.3.peg.3963	CDS	bi	2D	T	-,-,G,T	34	20	0	0	20	14	-,-,I→L,I→I	Yes	n.d.	n.d.	0	n.d.	n.d.	n.d.	n.d.	n.d.	n.d.	n.d.	n.d.	0	n.d.	n.d.	n.d.	n.d.	n.d.	n.d.
Clostridium_celerecrescens_61145	4218527	JPME01000028	51017	29354.3.peg.3963	CDS	bi	1D	T	-,C,-,T	16	12	0	12	0	4	-,Q→R,-,Q→Q	Yes	-,C,-,T	35	8	0	8	0	27	-,Q→R,-,Q→Q	Yes	-,C,-,T	74	5	0	5	0	69	-,Q→R,-,Q→Q	Yes
Clostridium_celerecrescens_61145	4218608	JPME01000028	51098	29354.3.peg.3963	CDS	bi	1D	A	-,-,G,T	31	31	0	0	10	21	-,-,V→A,V→E	Yes	-,-,G,T	39	39	0	0	28	11	-,-,V→A,V→E	Yes	-,-,G,T	110	110	0	0	75	35	-,-,V→A,V→E	Yes
Clostridium_celerecrescens_61145	4218658	JPME01000028	51148	29354.3.peg.3963	CDS	bi	3D	C	A,C,-,-	30	23	23	7	0	0	E→D,E→E,-,-	Yes	n.d.	n.d.	0	n.d.	n.d.	n.d.	n.d.	n.d.	n.d.	A,C,-,-	99	38	38	61	0	0	E→D,E→E,-,-	Yes
Clostridium_celerecrescens_61145	4218962	JPME01000028	51452	29354.3.peg.3963	CDS	bi	1D	G	A,-,G,-	24	9	9	0	15	0	S→L,-,S→S,-	Yes	A,-,G,-	35	22	22	0	13	0	S→L,-,S→S,-	Yes	A,-,G,-	75	14	14	0	61	0	S→L,-,S→S,-	Yes
Clostridium_celerecrescens_61145	4220792	JPME01000028	53282	29354.3.peg.3965	CDS	bi	1D	C	A,C,-,-	12	9	9	3	0	0	V→F,V→V,-,-	Yes	A,C,-,-	37	30	30	7	0	0	V→F,V→V,-,-	Yes	A,C,-,-	85	70	70	15	0	0	V→F,V→V,-,-	Yes
Clostridium_celerecrescens_61145	4221331	JPME01000028	53821	29354.3.peg.3966	CDS	bi	2D	C	-,C,-,T	30	17	0	13	0	17	-,V→V,-,V→I	Yes	n.d.	n.d.	0	n.d.	n.d.	n.d.	n.d.	n.d.	n.d.	-,C,-,T	81	31	0	50	0	31	-,V→V,-,V→I	Yes
Clostridium_celerecrescens_61145	4222622	JPME01000028	55112	29354.3.peg.3967	CDS	bi	1D	C	-,C,-,T	19	12	0	7	0	12	-,A→A,-,A→T	Yes	n.d.	n.d.	0	n.d.	n.d.	n.d.	n.d.	n.d.	n.d.	n.d.	n.d.	0	n.d.	n.d.	n.d.	n.d.	n.d.	n.d.
Clostridium_celerecrescens_61145	4223556	JPME01000028	56046	29354.3.peg.3968	CDS	bi	1D	T	-,C,-,T	31	18	0	18	0	13	-,S→G,-,S→S	Yes	n.d.	n.d.	0	n.d.	n.d.	n.d.	n.d.	n.d.	n.d.	n.d.	n.d.	0	n.d.	n.d.	n.d.	n.d.	n.d.	n.d.
Clostridium_celerecrescens_61145	4224254	JPME01000028	56744	29354.3.peg.3969	CDS	bi	1D	T	-,C,-,T	17	9	0	9	0	8	-,S→G,-,S→S	Yes	n.d.	n.d.	0	n.d.	n.d.	n.d.	n.d.	n.d.	n.d.	-,C,-,T	83	20	0	20	0	63	-,S→G,-,S→S	Yes
Clostridium_celerecrescens_61145	4224452	JPME01000028	56942	29354.3.peg.3970	CDS	bi	3D	A	A,-,-,T	22	16	6	0	0	16	K→K,-,-,K→N	Yes	A,-,-,T	61	44	17	0	0	44	K→K,-,-,K→N	Yes	A,-,-,T	103	52	51	0	0	52	K→K,-,-,K→N	Yes
Clostridium_celerecrescens_61145	4224876	JPME01000028	57366	29354.3.peg.3972	CDS	bi	1D	G	-,-,G,T	30	7	0	0	23	7	-,-,G→G,G→C	Yes	-,-,G,T	62	39	0	0	23	39	-,-,G→G,G→C	Yes	-,-,G,T	120	16	0	0	104	16	-,-,G→G,G→C	Yes
Clostridium_celerecrescens_61145	4226861	JPME01000028	59351	29354.3.peg.3975	CDS	bi	1D	G	A,-,G,-	15	8	8	0	7	0	R→K,-,R→R,-	Yes	A,-,G,-	33	11	11	0	22	0	R→K,-,R→R,-	Yes	A,-,G,-	63	20	20	0	43	0	R→K,-,R→R,-	Yes
Clostridium_celerecrescens_61145	4239516	JPME01000028	72006	29354.3.peg.3985	CDS	bi	1D	G	A,-,G,-	12	7	7	0	5	0	P→S,-,P→P,-	Yes	n.d.	n.d.	0	n.d.	n.d.	n.d.	n.d.	n.d.	n.d.	A,-,G,-	98	13	13	0	85	0	P→S,-,P→P,-	Yes
Clostridium_celerecrescens_61145	4244992	JPME01000028	77482	29354.3.peg.3989	CDS	bi	1D	G	A,-,G,-	30	7	7	0	23	0	P→S,-,P→P,-	Yes	n.d.	n.d.	0	n.d.	n.d.	n.d.	n.d.	n.d.	n.d.	A,-,G,-	81	41	41	0	40	0	P→S,-,P→P,-	Yes
Clostridium_celerecrescens_61145	3550	JPME01000001	3550	29354.3.peg.4	CDS	bi	1D	G	-,-,G,T	40	22	0	0	18	22	-,-,V→V,V→F	Yes	n.d.	n.d.	0	n.d.	n.d.	n.d.	n.d.	n.d.	n.d.	n.d.	n.d.	0	n.d.	n.d.	n.d.	n.d.	n.d.	n.d.
Clostridium_celerecrescens_61145	4254268	JPME01000029	4002	29354.3.peg.4001	CDS	bi	2D	C	A,C,-,-	32	20	20	12	0	0	L→M,L→L,-,-	Yes	n.d.	n.d.	0	n.d.	n.d.	n.d.	n.d.	n.d.	n.d.	n.d.	n.d.	0	n.d.	n.d.	n.d.	n.d.	n.d.	n.d.
Clostridium_celerecrescens_61145	4255133	JPME01000029	4867	29354.3.peg.4001	CDS	bi	1D	A	A,-,-,T	27	17	10	0	0	17	E→E,-,-,E→V	Yes	A,-,-,T	29	15	14	0	0	15	E→E,-,-,E→V	Yes	A,-,-,T	85	44	41	0	0	44	E→E,-,-,E→V	Yes
Clostridium_celerecrescens_61145	416704	JPME01000003	22861	29354.3.peg.401	CDS	bi	1D	T	A,-,-,T	20	10	10	0	0	10	Y→F,-,-,Y→Y	Yes	n.d.	n.d.	0	n.d.	n.d.	n.d.	n.d.	n.d.	n.d.	A,-,-,T	95	25	25	0	0	70	Y→F,-,-,Y→Y	Yes
Clostridium_celerecrescens_61145	4265487	JPME01000029	15221	29354.3.peg.4013	CDS	bi	1D	T	A,-,-,T	44	27	27	0	0	17	L→Q,-,-,L→L	Yes	n.d.	n.d.	0	n.d.	n.d.	n.d.	n.d.	n.d.	n.d.	n.d.	n.d.	0	n.d.	n.d.	n.d.	n.d.	n.d.	n.d.
Clostridium_celerecrescens_61145	418347	JPME01000003	24504	29354.3.peg.402	CDS	bi	1D	G	-,-,G,T	17	11	0	0	6	11	-,-,P→P,P→T	Yes	n.d.	n.d.	0	n.d.	n.d.	n.d.	n.d.	n.d.	n.d.	-,-,G,T	27	4	0	0	23	4	-,-,P→P,P→T	Yes
Clostridium_celerecrescens_61145	4273770	JPME01000029	23504	29354.3.peg.4025	CDS	bi	1D	A	A,-,G,-	22	14	8	0	14	0	T→T,-,T→A,-	Yes	A,-,G,-	25	3	22	0	3	0	T→T,-,T→A,-	Yes	A,-,G,-	62	11	51	0	11	0	T→T,-,T→A,-	Yes
Clostridium_celerecrescens_61145	4274695	JPME01000029	24429	29354.3.peg.4026	CDS	bi	1D	A	A,-,G,-	29	17	12	0	17	0	N→N,-,N→S,-	Yes	n.d.	n.d.	0	n.d.	n.d.	n.d.	n.d.	n.d.	n.d.	n.d.	n.d.	0	n.d.	n.d.	n.d.	n.d.	n.d.	n.d.
Clostridium_celerecrescens_61145	4275376	JPME01000029	25110	29354.3.peg.4028	CDS	bi	2D	A	A,-,-,T	52	37	15	0	0	37	M→M,-,-,M→L	Yes	A,-,-,T	30	6	24	0	0	6	M→M,-,-,M→L	Yes	A,-,-,T	87	10	77	0	0	10	M→M,-,-,M→L	Yes
Clostridium_celerecrescens_61145	4277085	JPME01000029	26819	29354.3.peg.4029	CDS	bi	1D	C	A,C,-,-	27	11	11	16	0	0	R→S,R→R,-,-	Yes	A,C,-,-	59	35	35	24	0	0	R→S,R→R,-,-	Yes	A,C,-,-	88	49	49	39	0	0	R→S,R→R,-,-	Yes
Clostridium_celerecrescens_61145	4278327	JPME01000029	28061	29354.3.peg.4029	CDS	bi	1D	C	-,C,G,-	41	27	0	14	27	0	-,Q→Q,Q→E,-	Yes	n.d.	n.d.	0	n.d.	n.d.	n.d.	n.d.	n.d.	n.d.	n.d.	n.d.	0	n.d.	n.d.	n.d.	n.d.	n.d.	n.d.
Clostridium_celerecrescens_61145	4277788	JPME01000029	27522	29354.3.peg.4029	CDS	bi	1D	C	-,C,-,T	21	17	0	4	0	17	-,A→A,-,A→V	Yes	-,C,-,T	42	12	0	30	0	12	-,A→A,-,A→V	Yes	-,C,-,T	83	17	0	66	0	17	-,A→A,-,A→V	Yes
Clostridium_celerecrescens_61145	4283835	JPME01000029	33569	29354.3.peg.4034	CDS	bi	1D	G	A,-,G,-	30	21	21	0	9	0	E→K,-,E→E,-	Yes	A,-,G,-	40	2	2	0	38	0	E→K,-,E→E,-	Yes	n.d.	n.d.	0	n.d.	n.d.	n.d.	n.d.	n.d.	n.d.
Clostridium_celerecrescens_61145	4284465	JPME01000029	34199	29354.3.peg.4035	CDS	bi	3D	A	A,-,-,T	11	7	4	0	0	7	K→K,-,-,K→N	Yes	n.d.	n.d.	0	n.d.	n.d.	n.d.	n.d.	n.d.	n.d.	n.d.	n.d.	0	n.d.	n.d.	n.d.	n.d.	n.d.	n.d.
Clostridium_celerecrescens_61145	4286058	JPME01000029	35792	29354.3.peg.4037	CDS	bi	2D	A	A,-,-,T	29	19	10	0	0	19	L→L,-,-,L→I	Yes	A,-,-,T	37	6	31	0	0	6	L→L,-,-,L→I	Yes	n.d.	n.d.	0	n.d.	n.d.	n.d.	n.d.	n.d.	n.d.
Clostridium_celerecrescens_61145	4286601	JPME01000029	36335	29354.3.peg.4038	CDS	bi	2D	C	-,C,G,-	13	11	0	2	11	0	-,V→V,V→L,-	Yes	n.d.	n.d.	0	n.d.	n.d.	n.d.	n.d.	n.d.	n.d.	n.d.	n.d.	0	n.d.	n.d.	n.d.	n.d.	n.d.	n.d.
Clostridium_celerecrescens_61145	4292781	JPME01000029	42515	29354.3.peg.4043	CDS	bi	3D	T	A,-,-,T	34	13	13	0	0	21	K→N,-,-,K→K	Yes	A,-,-,T	61	31	31	0	0	30	K→N,-,-,K→K	Yes	n.d.	n.d.	0	n.d.	n.d.	n.d.	n.d.	n.d.	n.d.
Clostridium_celerecrescens_61145	4299167	JPME01000029	48901	29354.3.peg.4049	CDS	bi	1D	C	-,C,-,T	21	17	0	4	0	17	-,D→D,-,D→N	Yes	-,C,-,T	47	36	0	11	0	36	-,D→D,-,D→N	Yes	-,C,-,T	79	42	0	37	0	42	-,D→D,-,D→N	Yes
Clostridium_celerecrescens_61145	4299682	JPME01000029	49416	29354.3.peg.4050	CDS	bi	1D	G	A,-,G,-	12	6	6	0	6	0	P→S,-,P→P,-	Yes	n.d.	n.d.	0	n.d.	n.d.	n.d.	n.d.	n.d.	n.d.	n.d.	n.d.	0	n.d.	n.d.	n.d.	n.d.	n.d.	n.d.
Clostridium_celerecrescens_61145	4299690	JPME01000029	49424	29354.3.peg.4050	CDS	bi	1D	C	-,C,-,T	16	11	0	5	0	11	-,R→R,-,R→K	Yes	n.d.	n.d.	0	n.d.	n.d.	n.d.	n.d.	n.d.	n.d.	-,C,-,T	133	74	0	59	0	74	-,R→R,-,R→K	Yes
Clostridium_celerecrescens_61145	4305985	JPME01000029	55719	29354.3.peg.4055	CDS	bi	1D	A	A,-,G,-	27	23	4	0	23	0	Q→Q,-,Q→R,-	Yes	A,-,G,-	34	8	26	0	8	0	Q→Q,-,Q→R,-	Yes	n.d.	n.d.	0	n.d.	n.d.	n.d.	n.d.	n.d.	n.d.
Clostridium_celerecrescens_61145	4307786	JPME01000029	57520	29354.3.peg.4055	CDS	bi	3D	T	A,-,-,T	20	14	14	0	0	6	D→E,-,-,D→D	Yes	n.d.	n.d.	0	n.d.	n.d.	n.d.	n.d.	n.d.	n.d.	n.d.	n.d.	0	n.d.	n.d.	n.d.	n.d.	n.d.	n.d.
Clostridium_celerecrescens_61145	422458	JPME01000003	28615	29354.3.peg.406	CDS	bi	3D	T	-,-,G,T	29	22	0	0	22	7	-,-,D→E,D→D	Yes	-,-,G,T	34	28	0	0	28	6	-,-,D→E,D→D	Yes	-,-,G,T	64	32	0	0	32	32	-,-,D→E,D→D	Yes
Clostridium_celerecrescens_61145	422618	JPME01000003	28775	29354.3.peg.406	CDS	bi	2D	T	A,-,G,-	23	23	13	0	10	0	L→I,-,L→V,-	Yes	n.d.	n.d.	0	n.d.	n.d.	n.d.	n.d.	n.d.	n.d.	A,-,G,-	62	62	48	0	14	0	L→I,-,L→V,-	Yes
Clostridium_celerecrescens_61145	423140	JPME01000003	29297	29354.3.peg.406	CDS	bi	2D	A	A,-,-,T	32	17	15	0	0	17	I→I,-,-,I→L	Yes	A,-,-,T	52	40	12	0	0	40	I→I,-,-,I→L	Yes	n.d.	n.d.	0	n.d.	n.d.	n.d.	n.d.	n.d.	n.d.
Clostridium_celerecrescens_61145	423297	JPME01000003	29454	29354.3.peg.406	CDS	bi	1D	T	-,C,-,T	29	20	0	20	0	9	-,I→T,-,I→I	Yes	n.d.	n.d.	0	n.d.	n.d.	n.d.	n.d.	n.d.	n.d.	-,C,-,T	93	48	0	48	0	45	-,I→T,-,I→I	Yes
Clostridium_celerecrescens_61145	4311253	JPME01000029	60987	29354.3.peg.4060	CDS	bi	1D	A	A,-,-,T	24	13	11	0	0	13	Q→Q,-,-,Q→L	Yes	A,-,-,T	71	38	33	0	0	38	Q→Q,-,-,Q→L	Yes	n.d.	n.d.	0	n.d.	n.d.	n.d.	n.d.	n.d.	n.d.
Clostridium_celerecrescens_61145	4316085	JPME01000029	65819	29354.3.peg.4065	CDS	bi	1D	A	A,-,G,-	19	12	7	0	12	0	S→S,-,S→G,-	Yes	A,-,G,-	37	15	22	0	15	0	S→S,-,S→G,-	Yes	A,-,G,-	48	19	29	0	19	0	S→S,-,S→G,-	Yes
Clostridium_celerecrescens_61145	4316094	JPME01000029	65828	29354.3.peg.4065	CDS	bi	1D	A	A,-,G,-	22	14	8	0	14	0	T→T,-,T→A,-	Yes	A,-,G,-	39	20	19	0	20	0	T→T,-,T→A,-	Yes	n.d.	n.d.	0	n.d.	n.d.	n.d.	n.d.	n.d.	n.d.
Clostridium_celerecrescens_61145	4318490	JPME01000029	68224	29354.3.peg.4068	CDS	bi	3D	T	-,-,G,T	20	12	0	0	12	8	-,-,Y→_,Y→Y	Yes	n.d.	n.d.	0	n.d.	n.d.	n.d.	n.d.	n.d.	n.d.	n.d.	n.d.	0	n.d.	n.d.	n.d.	n.d.	n.d.	n.d.
Clostridium_celerecrescens_61145	4318502	JPME01000029	68236	29354.3.peg.4068	CDS	bi	3D	T	A,-,-,T	14	9	9	0	0	5	N→K,-,-,N→N	Yes	A,-,-,T	47	17	17	0	0	30	N→K,-,-,N→N	Yes	A,-,-,T	62	12	12	0	0	50	N→K,-,-,N→N	Yes
Clostridium_celerecrescens_61145	4318610	JPME01000029	68344	29354.3.peg.4068	CDS	bi	3D	A	A,-,-,T	10	6	4	0	0	6	E→E,-,-,E→D	Yes	n.d.	n.d.	0	n.d.	n.d.	n.d.	n.d.	n.d.	n.d.	n.d.	n.d.	0	n.d.	n.d.	n.d.	n.d.	n.d.	n.d.
Clostridium_celerecrescens_61145	4318819	JPME01000029	68553	29354.3.peg.4068	CDS	bi	1D	T	-,C,-,T	15	7	0	7	0	8	-,V→A,-,V→V	Yes	-,C,-,T	71	45	0	45	0	26	-,V→A,-,V→V	Yes	-,C,-,T	73	38	0	38	0	35	-,V→A,-,V→V	Yes
Clostridium_celerecrescens_61145	4319567	JPME01000029	69301	29354.3.peg.4069	CDS	bi	1D	T	-,C,-,T	39	23	0	23	0	16	-,T→A,-,T→T	Yes	n.d.	n.d.	0	n.d.	n.d.	n.d.	n.d.	n.d.	n.d.	n.d.	n.d.	0	n.d.	n.d.	n.d.	n.d.	n.d.	n.d.
Clostridium_celerecrescens_61145	4319227	JPME01000029	68961	29354.3.peg.4069	CDS	bi	1D	G	-,-,G,T	33	22	0	0	11	22	-,-,S→S,S→Y	Yes	n.d.	n.d.	0	n.d.	n.d.	n.d.	n.d.	n.d.	n.d.	-,-,G,T	106	58	0	0	48	58	-,-,S→S,S→Y	Yes
Clostridium_celerecrescens_61145	4320488	JPME01000029	70222	29354.3.peg.4070	CDS	bi	1D	A	A,-,-,T	37	25	12	0	0	25	E→E,-,-,E→V	Yes	n.d.	n.d.	0	n.d.	n.d.	n.d.	n.d.	n.d.	n.d.	n.d.	n.d.	0	n.d.	n.d.	n.d.	n.d.	n.d.	n.d.
Clostridium_celerecrescens_61145	4320494	JPME01000029	70228	29354.3.peg.4070	CDS	bi	1D	T	A,-,-,T	38	24	24	0	0	14	L→Q,-,-,L→L	Yes	n.d.	n.d.	0	n.d.	n.d.	n.d.	n.d.	n.d.	n.d.	n.d.	n.d.	0	n.d.	n.d.	n.d.	n.d.	n.d.	n.d.
Clostridium_celerecrescens_61145	4324883	JPME01000029	74617	29354.3.peg.4074	CDS	bi	1D	A	A,C,-,-	26	16	10	16	0	0	D→D,D→A,-,-	Yes	A,C,-,-	28	27	1	27	0	0	D→D,D→A,-,-	Yes	A,C,-,-	94	39	55	39	0	0	D→D,D→A,-,-	Yes
Clostridium_celerecrescens_61145	4339829	JPME01000029	89563	29354.3.peg.4090	CDS	bi	1D	T	-,C,-,T	41	33	0	33	0	8	-,F→L,-,F→F	Yes	-,C,-,T	51	4	0	4	0	47	-,F→L,-,F→F	Yes	-,C,-,T	120	25	0	25	0	95	-,F→L,-,F→F	Yes
Clostridium_celerecrescens_61145	4342782	JPME01000030	1872	29354.3.peg.4093	CDS	bi	1D	T	-,C,-,T	23	22	0	22	0	1	-,T→A,-,T→T	Yes	n.d.	n.d.	0	n.d.	n.d.	n.d.	n.d.	n.d.	n.d.	n.d.	n.d.	0	n.d.	n.d.	n.d.	n.d.	n.d.	n.d.
Clostridium_celerecrescens_61145	4348090	JPME01000030	7180	29354.3.peg.4099	CDS	bi	1D	G	-,C,G,-	28	22	0	22	6	0	-,P→A,P→P,-	Yes	n.d.	n.d.	0	n.d.	n.d.	n.d.	n.d.	n.d.	n.d.	-,C,G,-	98	30	0	30	68	0	-,P→A,P→P,-	Yes
Clostridium_celerecrescens_61145	4348624	JPME01000030	7714	29354.3.peg.4099	CDS	bi	1D	T	-,C,-,T	26	14	0	14	0	12	-,N→D,-,N→N	Yes	n.d.	n.d.	0	n.d.	n.d.	n.d.	n.d.	n.d.	n.d.	-,C,-,T	117	45	0	45	0	72	-,N→D,-,N→N	Yes
Clostridium_celerecrescens_61145	427724	JPME01000003	33881	29354.3.peg.410	CDS	bi	1D	A	A,-,G,-	46	24	22	0	24	0	K→K,-,K→R,-	Yes	n.d.	n.d.	0	n.d.	n.d.	n.d.	n.d.	n.d.	n.d.	n.d.	n.d.	0	n.d.	n.d.	n.d.	n.d.	n.d.	n.d.
Clostridium_celerecrescens_61145	428190	JPME01000003	34347	29354.3.peg.410	CDS	bi	3D	A	A,C,-,-	28	18	10	18	0	0	K→K,K→N,-,-	Yes	A,C,-,-	35	8	27	8	0	0	K→K,K→N,-,-	Yes	A,C,-,-	122	33	89	33	0	0	K→K,K→N,-,-	Yes
Clostridium_celerecrescens_61145	4350186	JPME01000030	9276	29354.3.peg.4101	CDS	bi	1D	G	A,-,G,-	22	14	14	0	8	0	V→I,-,V→V,-	Yes	A,-,G,-	36	4	4	0	32	0	V→I,-,V→V,-	Yes	n.d.	n.d.	0	n.d.	n.d.	n.d.	n.d.	n.d.	n.d.
Clostridium_celerecrescens_61145	4351978	JPME01000030	11068	29354.3.peg.4103	CDS	bi	1D	A	A,-,G,-	20	14	6	0	14	0	T→T,-,T→A,-	Yes	A,-,G,-	70	38	32	0	38	0	T→T,-,T→A,-	Yes	A,-,G,-	99	38	61	0	38	0	T→T,-,T→A,-	Yes
Clostridium_celerecrescens_61145	4353470	JPME01000030	12560	29354.3.peg.4106	CDS	bi	1D	A	A,-,-,T	30	21	9	0	0	21	H→H,-,-,H→L	Yes	A,-,-,T	58	34	24	0	0	34	H→H,-,-,H→L	Yes	A,-,-,T	101	63	38	0	0	63	H→H,-,-,H→L	Yes
Clostridium_celerecrescens_61145	4354112	JPME01000030	13202	29354.3.peg.4108	CDS	bi	1D	C	A,C,-,-	44	27	27	17	0	0	T→K,T→T,-,-	Yes	n.d.	n.d.	0	n.d.	n.d.	n.d.	n.d.	n.d.	n.d.	n.d.	n.d.	0	n.d.	n.d.	n.d.	n.d.	n.d.	n.d.
Clostridium_celerecrescens_61145	4355201	JPME01000030	14291	29354.3.peg.4109	CDS	bi	3D	C	A,C,-,-	26	20	20	6	0	0	E→D,E→E,-,-	Yes	n.d.	n.d.	0	n.d.	n.d.	n.d.	n.d.	n.d.	n.d.	n.d.	n.d.	0	n.d.	n.d.	n.d.	n.d.	n.d.	n.d.
Clostridium_celerecrescens_61145	4355490	JPME01000030	14580	29354.3.peg.4109	CDS	bi	1D	T	-,-,G,T	21	11	0	0	11	10	-,-,D→A,D→D	Yes	-,-,G,T	54	38	0	0	38	16	-,-,D→A,D→D	Yes	-,-,G,T	73	45	0	0	45	28	-,-,D→A,D→D	Yes
Clostridium_celerecrescens_61145	4356270	JPME01000030	15360	29354.3.peg.4109	CDS	bi	1D	T	-,C,-,T	38	19	0	19	0	19	-,Y→C,-,Y→Y	Yes	n.d.	n.d.	0	n.d.	n.d.	n.d.	n.d.	n.d.	n.d.	n.d.	n.d.	0	n.d.	n.d.	n.d.	n.d.	n.d.	n.d.
Clostridium_celerecrescens_61145	4354442	JPME01000030	13532	29354.3.peg.4109	CDS	bi	3D	A	A,C,-,-	22	19	3	19	0	0	D→D,D→E,-,-	Yes	n.d.	n.d.	0	n.d.	n.d.	n.d.	n.d.	n.d.	n.d.	A,C,-,-	95	48	47	48	0	0	D→D,D→E,-,-	Yes
Clostridium_celerecrescens_61145	4357707	JPME01000030	16797	29354.3.peg.4111	CDS	bi	1D	T	-,C,-,T	36	24	0	24	0	12	-,K→R,-,K→K	Yes	n.d.	n.d.	0	n.d.	n.d.	n.d.	n.d.	n.d.	n.d.	n.d.	n.d.	0	n.d.	n.d.	n.d.	n.d.	n.d.	n.d.
Clostridium_celerecrescens_61145	4365337	JPME01000030	24427	29354.3.peg.4119	CDS	bi	1D	T	-,C,-,T	20	12	0	12	0	8	-,T→A,-,T→T	Yes	n.d.	n.d.	0	n.d.	n.d.	n.d.	n.d.	n.d.	n.d.	-,C,-,T	96	40	0	40	0	56	-,T→A,-,T→T	Yes
Clostridium_celerecrescens_61145	4365364	JPME01000030	24454	29354.3.peg.4119	CDS	bi	2D	T	-,-,G,T	22	12	0	0	12	10	-,-,M→L,M→M	Yes	-,C,-,T	21	5	0	5	0	16	-,M→V,-,M→M	Yes	n.d.	n.d.	0	n.d.	n.d.	n.d.	n.d.	n.d.	n.d.
Clostridium_celerecrescens_61145	4365436	JPME01000030	24526	29354.3.peg.4119	CDS	bi	1D	T	-,C,-,T	11	8	0	8	0	3	-,T→A,-,T→T	Yes	n.d.	n.d.	0	n.d.	n.d.	n.d.	n.d.	n.d.	n.d.	-,C,-,T	88	34	0	34	0	54	-,T→A,-,T→T	Yes
Clostridium_celerecrescens_61145	4365474	JPME01000030	24564	29354.3.peg.4119	CDS	bi	1D	A	A,-,G,-	10	7	3	0	7	0	V→V,-,V→A,-	Yes	A,-,G,-	39	24	15	0	24	0	V→V,-,V→A,-	Yes	A,-,G,-	75	36	39	0	36	0	V→V,-,V→A,-	Yes
Clostridium_celerecrescens_61145	430339	JPME01000003	36496	29354.3.peg.412	CDS	bi	1D	G	A,-,G,-	31	18	18	0	13	0	V→I,-,V→V,-	Yes	n.d.	n.d.	0	n.d.	n.d.	n.d.	n.d.	n.d.	n.d.	n.d.	n.d.	0	n.d.	n.d.	n.d.	n.d.	n.d.	n.d.
Clostridium_celerecrescens_61145	430373	JPME01000003	36530	29354.3.peg.412	CDS	bi	1D	C	-,C,-,T	27	18	0	9	0	18	-,T→T,-,T→I	Yes	n.d.	n.d.	0	n.d.	n.d.	n.d.	n.d.	n.d.	n.d.	n.d.	n.d.	0	n.d.	n.d.	n.d.	n.d.	n.d.	n.d.
Clostridium_celerecrescens_61145	4368377	JPME01000030	27467	29354.3.peg.4123	CDS	bi	1D	T	-,-,G,T	21	16	0	0	16	5	-,-,I→L,I→I	Yes	n.d.	n.d.	0	n.d.	n.d.	n.d.	n.d.	n.d.	n.d.	-,-,G,T	78	33	0	0	33	45	-,-,I→L,I→I	Yes
Clostridium_celerecrescens_61145	4371085	JPME01000030	30175	29354.3.peg.4126	CDS	bi	2D	A	A,-,-,T	26	17	9	0	0	17	L→L,-,-,L→M	Yes	n.d.	n.d.	0	n.d.	n.d.	n.d.	n.d.	n.d.	n.d.	A,-,-,T	87	55	32	0	0	55	L→L,-,-,L→M	Yes
Clostridium_celerecrescens_61145	4376138	JPME01000031	1816	29354.3.peg.4129	CDS	bi	2D	T	A,-,-,T	50	29	29	0	0	21	M→L,-,-,M→M	Yes	n.d.	n.d.	0	n.d.	n.d.	n.d.	n.d.	n.d.	n.d.	n.d.	n.d.	0	n.d.	n.d.	n.d.	n.d.	n.d.	n.d.
Clostridium_celerecrescens_61145	431348	JPME01000003	37505	29354.3.peg.413	CDS	bi	3D	A	A,C,-,-	27	18	9	18	0	0	I→I,I→M,-,-	Yes	n.d.	n.d.	0	n.d.	n.d.	n.d.	n.d.	n.d.	n.d.	n.d.	n.d.	0	n.d.	n.d.	n.d.	n.d.	n.d.	n.d.
Clostridium_celerecrescens_61145	431358	JPME01000003	37515	29354.3.peg.413	CDS	bi	1D	C	-,C,-,T	22	13	0	9	0	13	-,R→R,-,R→Q	Yes	n.d.	n.d.	0	n.d.	n.d.	n.d.	n.d.	n.d.	n.d.	-,C,-,T	82	47	0	35	0	47	-,R→R,-,R→Q	Yes
Clostridium_celerecrescens_61145	431451	JPME01000003	37608	29354.3.peg.413	CDS	bi	1D	G	A,-,G,-	27	15	15	0	12	0	P→L,-,P→P,-	Yes	n.d.	n.d.	0	n.d.	n.d.	n.d.	n.d.	n.d.	n.d.	n.d.	n.d.	0	n.d.	n.d.	n.d.	n.d.	n.d.	n.d.
Clostridium_celerecrescens_61145	432612	JPME01000003	38769	29354.3.peg.413	CDS	bi	1D	T	A,-,-,T	22	18	18	0	0	4	Y→F,-,-,Y→Y	Yes	n.d.	n.d.	0	n.d.	n.d.	n.d.	n.d.	n.d.	n.d.	A,-,-,T	60	43	43	0	0	17	Y→F,-,-,Y→Y	Yes
Clostridium_celerecrescens_61145	4405322	JPME01000031	31000	29354.3.peg.4147	CDS	bi	1D	T	-,C,-,T	11	6	0	6	0	5	-,D→G,-,D→D	Yes	n.d.	n.d.	0	n.d.	n.d.	n.d.	n.d.	n.d.	n.d.	-,C,-,T	62	5	0	5	0	57	-,D→G,-,D→D	Yes
Clostridium_celerecrescens_61145	435076	JPME01000003	41233	29354.3.peg.415	CDS	bi	1D	T	-,C,-,T	6	3	0	3	0	3	-,C→R,-,C→C	Yes	-,C,-,T	54	25	0	25	0	29	-,C→R,-,C→C	Yes	-,C,-,T	61	13	0	13	0	48	-,C→R,-,C→C	Yes
Clostridium_celerecrescens_61145	4415348	JPME01000031	41026	29354.3.peg.4155	CDS	bi	1D	G	A,-,G,-	25	15	15	0	10	0	T→M,-,T→T,-	Yes	n.d.	n.d.	0	n.d.	n.d.	n.d.	n.d.	n.d.	n.d.	n.d.	n.d.	0	n.d.	n.d.	n.d.	n.d.	n.d.	n.d.
Clostridium_celerecrescens_61145	4419123	JPME01000031	44801	29354.3.peg.4156	CDS	bi	3D	A	A,-,-,T	23	14	9	0	0	14	F→F,-,-,F→L	Yes	A,-,-,T	54	5	49	0	0	5	F→F,-,-,F→L	Yes	A,-,-,T	83	26	57	0	0	26	F→F,-,-,F→L	Yes
Clostridium_celerecrescens_61145	4417254	JPME01000031	42932	29354.3.peg.4156	CDS	bi	3D	T	A,-,-,T	16	14	14	0	0	2	K→N,-,-,K→K	Yes	n.d.	n.d.	0	n.d.	n.d.	n.d.	n.d.	n.d.	n.d.	A,-,-,T	64	38	38	0	0	26	K→N,-,-,K→K	Yes
Clostridium_celerecrescens_61145	4418414	JPME01000031	44092	29354.3.peg.4156	CDS	bi	1D	C	-,C,-,T	20	12	0	8	0	12	-,A→A,-,A→T	Yes	n.d.	n.d.	0	n.d.	n.d.	n.d.	n.d.	n.d.	n.d.	-,C,-,T	105	36	0	69	0	36	-,A→A,-,A→T	Yes
Clostridium_celerecrescens_61145	4419529	JPME01000031	45207	29354.3.peg.4157	CDS	bi	3D	G	-,C,-,T	44	44	0	10	0	34	-,H→Q,-,H→Q	Yes	-,C,-,T	47	47	0	20	0	27	-,H→Q,-,H→Q	Yes	-,C,-,T	87	87	0	43	0	44	-,H→Q,-,H→Q	Yes
Clostridium_celerecrescens_61145	4419746	JPME01000031	45424	29354.3.peg.4157	CDS	bi	1D	T	-,C,-,T	28	17	0	17	0	11	-,H→R,-,H→H	Yes	-,C,-,T	68	44	0	44	0	24	-,H→R,-,H→H	Yes	-,C,-,T	84	52	0	52	0	32	-,H→R,-,H→H	Yes
Clostridium_celerecrescens_61145	4420013	JPME01000031	45691	29354.3.peg.4157	CDS	bi	1D	T	-,-,G,T	40	31	0	0	31	9	-,-,E→A,E→E	Yes	n.d.	n.d.	0	n.d.	n.d.	n.d.	n.d.	n.d.	n.d.	n.d.	n.d.	0	n.d.	n.d.	n.d.	n.d.	n.d.	n.d.
Clostridium_celerecrescens_61145	4420118	JPME01000031	45796	29354.3.peg.4157	CDS	bi	1D	C	A,C,-,-	46	42	42	4	0	0	G→V,G→G,-,-	Yes	A,C,-,-	65	42	42	23	0	0	G→V,G→G,-,-	Yes	n.d.	n.d.	0	n.d.	n.d.	n.d.	n.d.	n.d.	n.d.
Clostridium_celerecrescens_61145	4420134	JPME01000031	45812	29354.3.peg.4157	CDS	bi	1D	C	-,C,-,T	42	23	0	19	0	23	-,V→V,-,V→I	Yes	n.d.	n.d.	0	n.d.	n.d.	n.d.	n.d.	n.d.	n.d.	-,C,-,T	128	47	0	81	0	47	-,V→V,-,V→I	Yes
Clostridium_celerecrescens_61145	4420787	JPME01000031	46465	29354.3.peg.4157	CDS	bi	1D	C	-,C,-,T	20	14	0	6	0	14	-,R→R,-,R→Q	Yes	n.d.	n.d.	0	n.d.	n.d.	n.d.	n.d.	n.d.	n.d.	-,C,-,T	129	62	0	67	0	62	-,R→R,-,R→Q	Yes
Clostridium_celerecrescens_61145	4420949	JPME01000031	46627	29354.3.peg.4157	CDS	bi	1D	A	A,-,G,-	20	16	4	0	16	0	V→V,-,V→A,-	Yes	n.d.	n.d.	0	n.d.	n.d.	n.d.	n.d.	n.d.	n.d.	A,-,G,-	86	20	66	0	20	0	V→V,-,V→A,-	Yes
Clostridium_celerecrescens_61145	4422265	JPME01000031	47943	29354.3.peg.4158	CDS	bi	2D	A	A,C,-,-	37	23	14	23	0	0	L→L,L→V,-,-	Yes	A,C,-,-	67	60	7	60	0	0	L→L,L→V,-,-	Yes	A,C,-,-	113	41	72	41	0	0	L→L,L→V,-,-	Yes
Clostridium_celerecrescens_61145	4422428	JPME01000031	48106	29354.3.peg.4158	CDS	bi	3D	A	A,C,-,-	21	13	8	13	0	0	D→D,D→E,-,-	Yes	A,C,-,-	66	4	62	4	0	0	D→D,D→E,-,-	Yes	A,C,-,-	115	23	92	23	0	0	D→D,D→E,-,-	Yes
Clostridium_celerecrescens_61145	4422788	JPME01000031	48466	29354.3.peg.4158	CDS	bi	3D	C	A,C,-,-	50	25	25	25	0	0	M→I,M→M,-,-	Yes	n.d.	n.d.	0	n.d.	n.d.	n.d.	n.d.	n.d.	n.d.	n.d.	n.d.	0	n.d.	n.d.	n.d.	n.d.	n.d.	n.d.
Clostridium_celerecrescens_61145	435636	JPME01000003	41793	29354.3.peg.416	CDS	bi	1D	T	-,C,-,T	27	15	0	15	0	12	-,I→T,-,I→I	Yes	n.d.	n.d.	0	n.d.	n.d.	n.d.	n.d.	n.d.	n.d.	n.d.	n.d.	0	n.d.	n.d.	n.d.	n.d.	n.d.	n.d.
Clostridium_celerecrescens_61145	435866	JPME01000003	42023	29354.3.peg.416	CDS	bi	1D	T	-,C,-,T	23	12	0	12	0	11	-,Y→H,-,Y→Y	Yes	n.d.	n.d.	0	n.d.	n.d.	n.d.	n.d.	n.d.	n.d.	n.d.	n.d.	0	n.d.	n.d.	n.d.	n.d.	n.d.	n.d.
Clostridium_celerecrescens_61145	436569	JPME01000003	42726	29354.3.peg.416	CDS	bi	1D	A	A,-,-,T	27	15	12	0	0	15	D→D,-,-,D→V	Yes	n.d.	n.d.	0	n.d.	n.d.	n.d.	n.d.	n.d.	n.d.	A,-,-,T	102	36	66	0	0	36	D→D,-,-,D→V	Yes
Clostridium_celerecrescens_61145	436679	JPME01000003	42836	29354.3.peg.416	CDS	bi	1D	A	A,-,G,-	29	22	7	0	22	0	I→I,-,I→V,-	Yes	n.d.	n.d.	0	n.d.	n.d.	n.d.	n.d.	n.d.	n.d.	n.d.	n.d.	0	n.d.	n.d.	n.d.	n.d.	n.d.	n.d.
Clostridium_celerecrescens_61145	4425171	JPME01000031	50849	29354.3.peg.4160	CDS	bi	1D	A	A,-,G,-	16	13	3	0	13	0	L→L,-,L→P,-	Yes	A,-,G,-	60	46	14	0	46	0	L→L,-,L→P,-	Yes	A,-,G,-	84	47	37	0	47	0	L→L,-,L→P,-	Yes
Clostridium_celerecrescens_61145	4431230	JPME01000031	56908	29354.3.peg.4167	CDS	bi	3D	T	A,-,-,T	21	11	11	0	0	10	Q→H,-,-,Q→Q	Yes	A,-,-,T	26	4	4	0	0	22	Q→H,-,-,Q→Q	Yes	A,-,-,T	115	59	59	0	0	56	Q→H,-,-,Q→Q	Yes
Clostridium_celerecrescens_61145	4435378	JPME01000031	61056	29354.3.peg.4171	CDS	bi	1D	T	-,C,-,T	18	11	0	11	0	7	-,N→D,-,N→N	Yes	-,C,-,T	53	35	0	35	0	18	-,N→D,-,N→N	Yes	-,C,-,T	85	44	0	44	0	41	-,N→D,-,N→N	Yes
Clostridium_celerecrescens_61145	4439897	JPME01000032	1488	29354.3.peg.4174	CDS	bi	1D	A	A,C,-,-	29	17	12	17	0	0	N→N,N→T,-,-	Yes	A,C,-,-	54	32	22	32	0	0	N→N,N→T,-,-	Yes	n.d.	n.d.	0	n.d.	n.d.	n.d.	n.d.	n.d.	n.d.
Clostridium_celerecrescens_61145	4443819	JPME01000032	5410	29354.3.peg.4178	CDS	bi	1D	G	A,-,G,-	19	12	12	0	7	0	R→K,-,R→R,-	Yes	n.d.	n.d.	0	n.d.	n.d.	n.d.	n.d.	n.d.	n.d.	A,-,G,-	42	7	7	0	35	0	R→K,-,R→R,-	Yes
Clostridium_celerecrescens_61145	4445539	JPME01000032	7130	29354.3.peg.4180	CDS	bi	1D	C	-,C,G,-	43	29	0	14	29	0	-,P→P,P→A,-	Yes	-,C,G,-	50	26	0	24	26	0	-,P→P,P→A,-	Yes	-,C,G,-	89	50	0	39	50	0	-,P→P,P→A,-	Yes
Clostridium_celerecrescens_61145	4446220	JPME01000032	7811	29354.3.peg.4181	CDS	bi	1D	G	-,-,G,T	29	17	0	0	12	17	-,-,D→D,D→Y	Yes	n.d.	n.d.	0	n.d.	n.d.	n.d.	n.d.	n.d.	n.d.	n.d.	n.d.	0	n.d.	n.d.	n.d.	n.d.	n.d.	n.d.
Clostridium_celerecrescens_61145	4446403	JPME01000032	7994	29354.3.peg.4182	CDS	bi	1D	G	A,-,G,-	31	18	18	0	13	0	A→T,-,A→A,-	Yes	n.d.	n.d.	0	n.d.	n.d.	n.d.	n.d.	n.d.	n.d.	n.d.	n.d.	0	n.d.	n.d.	n.d.	n.d.	n.d.	n.d.
Clostridium_celerecrescens_61145	4456118	JPME01000032	17709	29354.3.peg.4190	CDS	bi	1D	T	A,-,-,T	31	22	22	0	0	9	F→Y,-,-,F→F	Yes	A,-,-,T	49	1	1	0	0	48	F→Y,-,-,F→F	Yes	n.d.	n.d.	0	n.d.	n.d.	n.d.	n.d.	n.d.	n.d.
Clostridium_celerecrescens_61145	4457686	JPME01000032	19277	29354.3.peg.4192	CDS	bi	1D	A	A,-,G,-	24	13	11	0	13	0	D→D,-,D→G,-	Yes	A,-,G,-	48	31	17	0	31	0	D→D,-,D→G,-	Yes	A,-,G,-	123	60	63	0	60	0	D→D,-,D→G,-	Yes
Clostridium_celerecrescens_61145	4461668	JPME01000033	3422	29354.3.peg.4199	CDS	bi	1D	C	A,C,-,-	15	4	4	11	0	0	R→M,R→R,-,-	Yes	A,C,-,-	22	19	19	3	0	0	R→M,R→R,-,-	Yes	n.d.	n.d.	0	n.d.	n.d.	n.d.	n.d.	n.d.	n.d.
Clostridium_celerecrescens_61145	50759	JPME01000002	16179	29354.3.peg.42	CDS	bi	2D	A	A,C,-,-	44	30	14	30	0	0	I→I,I→L,-,-	Yes	n.d.	n.d.	0	n.d.	n.d.	n.d.	n.d.	n.d.	n.d.	n.d.	n.d.	0	n.d.	n.d.	n.d.	n.d.	n.d.	n.d.
Clostridium_celerecrescens_61145	50751	JPME01000002	16171	29354.3.peg.42	CDS	bi	1D	C	-,C,-,T	42	29	0	13	0	29	-,A→A,-,A→V	Yes	n.d.	n.d.	0	n.d.	n.d.	n.d.	n.d.	n.d.	n.d.	n.d.	n.d.	0	n.d.	n.d.	n.d.	n.d.	n.d.	n.d.
Clostridium_celerecrescens_61145	50168	JPME01000002	15588	29354.3.peg.42	CDS	bi	1D	G	A,-,G,-	44	22	22	0	22	0	V→I,-,V→V,-	Yes	n.d.	n.d.	0	n.d.	n.d.	n.d.	n.d.	n.d.	n.d.	n.d.	n.d.	0	n.d.	n.d.	n.d.	n.d.	n.d.	n.d.
Clostridium_celerecrescens_61145	440030	JPME01000003	46187	29354.3.peg.420	CDS	bi	1D	A	A,-,G,-	31	20	11	0	20	0	T→T,-,T→A,-	Yes	A,-,G,-	67	51	16	0	51	0	T→T,-,T→A,-	Yes	A,-,G,-	113	67	46	0	67	0	T→T,-,T→A,-	Yes
Clostridium_celerecrescens_61145	4466349	JPME01000034	529	29354.3.peg.4203	CDS	bi	1D	A	A,-,G,-	38	22	16	0	22	0	Q→Q,-,Q→R,-	Yes	A,-,G,-	24	8	16	0	8	0	Q→Q,-,Q→R,-	Yes	n.d.	n.d.	0	n.d.	n.d.	n.d.	n.d.	n.d.	n.d.
Clostridium_celerecrescens_61145	4466972	JPME01000034	1152	29354.3.peg.4204	CDS	bi	1D	T	-,C,-,T	12	11	0	11	0	1	-,L→S,-,L→L	Yes	n.d.	n.d.	0	n.d.	n.d.	n.d.	n.d.	n.d.	n.d.	-,C,-,T	113	68	0	68	0	45	-,L→S,-,L→L	Yes
Clostridium_celerecrescens_61145	4469976	JPME01000034	4156	29354.3.peg.4207	CDS	bi	3D	G	-,C,G,-	39	22	0	22	17	0	-,M→I,M→M,-	Yes	n.d.	n.d.	0	n.d.	n.d.	n.d.	n.d.	n.d.	n.d.	-,C,G,-	124	66	0	66	58	0	-,M→I,M→M,-	Yes
Clostridium_celerecrescens_61145	4469978	JPME01000034	4158	29354.3.peg.4207	CDS	bi	1D	A	A,-,G,-	37	22	15	0	22	0	Q→Q,-,Q→R,-	Yes	A,-,G,-	69	41	28	0	41	0	Q→Q,-,Q→R,-	Yes	A,-,G,-	110	59	51	0	59	0	Q→Q,-,Q→R,-	Yes
Clostridium_celerecrescens_61145	4472558	JPME01000034	6738	29354.3.peg.4209	CDS	bi	2D	T	-,-,G,T	23	13	0	0	13	10	-,-,L→V,L→L	Yes	-,-,G,T	30	28	0	0	28	2	-,-,L→V,L→L	Yes	-,-,G,T	66	51	0	0	51	15	-,-,L→V,L→L	Yes
Clostridium_celerecrescens_61145	4472559	JPME01000034	6739	29354.3.peg.4209	CDS	bi	2D	T	A,-,-,T	21	11	11	0	0	10	L→_,-,-,L→L	Yes	A,-,-,T	26	24	24	0	0	2	L→_,-,-,L→L	Yes	A,-,-,T	63	49	49	0	0	14	L→_,-,-,L→L	Yes
Clostridium_celerecrescens_61145	440486	JPME01000003	46643	29354.3.peg.421	CDS	bi	2D	T	A,-,-,T	26	17	17	0	0	9	M→L,-,-,M→M	Yes	n.d.	n.d.	0	n.d.	n.d.	n.d.	n.d.	n.d.	n.d.	A,-,-,T	100	33	33	0	0	67	M→L,-,-,M→M	Yes
Clostridium_celerecrescens_61145	441109	JPME01000003	47266	29354.3.peg.421	CDS	bi	1D	A	A,-,G,-	11	4	7	0	4	0	M→M,-,M→T,-	Yes	A,-,G,-	37	25	12	0	25	0	M→M,-,M→T,-	Yes	A,-,G,-	63	30	33	0	30	0	M→M,-,M→T,-	Yes
Clostridium_celerecrescens_61145	441293	JPME01000003	47450	29354.3.peg.421	CDS	bi	1D	A	A,-,G,-	14	8	6	0	8	0	S→S,-,S→P,-	Yes	n.d.	n.d.	0	n.d.	n.d.	n.d.	n.d.	n.d.	n.d.	n.d.	n.d.	0	n.d.	n.d.	n.d.	n.d.	n.d.	n.d.
Clostridium_celerecrescens_61145	441349	JPME01000003	47506	29354.3.peg.421	CDS	bi	1D	C	-,C,-,T	28	16	0	12	0	16	-,G→G,-,G→D	Yes	n.d.	n.d.	0	n.d.	n.d.	n.d.	n.d.	n.d.	n.d.	n.d.	n.d.	0	n.d.	n.d.	n.d.	n.d.	n.d.	n.d.
Clostridium_celerecrescens_61145	4473063	JPME01000034	7243	29354.3.peg.4210	CDS	bi	1D	T	-,C,-,T	16	11	0	11	0	5	-,M→T,-,M→M	Yes	n.d.	n.d.	0	n.d.	n.d.	n.d.	n.d.	n.d.	n.d.	n.d.	n.d.	0	n.d.	n.d.	n.d.	n.d.	n.d.	n.d.
Clostridium_celerecrescens_61145	4476530	JPME01000034	10710	29354.3.peg.4213	CDS	bi	1D	G	A,-,G,-	36	30	30	0	6	0	R→K,-,R→R,-	Yes	A,-,G,-	47	35	35	0	12	0	R→K,-,R→R,-	Yes	A,-,G,-	71	43	43	0	28	0	R→K,-,R→R,-	Yes
Clostridium_celerecrescens_61145	441810	JPME01000003	47967	29354.3.peg.422	CDS	bi	1D	T	-,C,-,T	28	15	0	15	0	13	-,T→A,-,T→T	Yes	n.d.	n.d.	0	n.d.	n.d.	n.d.	n.d.	n.d.	n.d.	-,C,-,T	66	42	0	42	0	24	-,T→A,-,T→T	Yes
Clostridium_celerecrescens_61145	4484667	JPME01000034	18847	29354.3.peg.4220	CDS	bi	1D	A	A,-,G,-	24	2	22	0	2	0	Q→Q,-,Q→R,-	Yes	A,-,G,-	59	15	44	0	15	0	Q→Q,-,Q→R,-	Yes	A,-,G,-	30	21	9	0	21	0	Q→Q,-,Q→R,-	Yes
Clostridium_celerecrescens_61145	4484977	JPME01000034	19157	29354.3.peg.4221	CDS	bi	1D	T	A,-,-,T	25	23	23	0	0	2	F→Y,-,-,F→F	Yes	A,-,-,T	13	1	1	0	0	12	F→Y,-,-,F→F	Yes	A,-,-,T	23	1	1	0	0	22	F→Y,-,-,F→F	Yes
Clostridium_celerecrescens_61145	4485615	JPME01000034	19795	29354.3.peg.4221	CDS	bi	1D	G	-,C,G,-	19	12	0	12	7	0	-,D→H,D→D,-	Yes	n.d.	n.d.	0	n.d.	n.d.	n.d.	n.d.	n.d.	n.d.	n.d.	n.d.	0	n.d.	n.d.	n.d.	n.d.	n.d.	n.d.
Clostridium_celerecrescens_61145	4485631	JPME01000034	19811	29354.3.peg.4221	CDS	bi	1D	T	-,C,-,T	16	10	0	10	0	6	-,L→P,-,L→L	Yes	n.d.	n.d.	0	n.d.	n.d.	n.d.	n.d.	n.d.	n.d.	n.d.	n.d.	0	n.d.	n.d.	n.d.	n.d.	n.d.	n.d.
Clostridium_celerecrescens_61145	4488655	JPME01000034	22835	29354.3.peg.4225	CDS	bi	1D	C	-,C,-,T	39	21	0	18	0	21	-,T→T,-,T→I	Yes	n.d.	n.d.	0	n.d.	n.d.	n.d.	n.d.	n.d.	n.d.	n.d.	n.d.	0	n.d.	n.d.	n.d.	n.d.	n.d.	n.d.
Clostridium_celerecrescens_61145	4489033	JPME01000034	23213	29354.3.peg.4225	CDS	bi	1D	C	-,C,-,T	42	28	0	14	0	28	-,T→T,-,T→M	Yes	-,C,-,T	71	2	0	69	0	2	-,T→T,-,T→M	Yes	n.d.	n.d.	0	n.d.	n.d.	n.d.	n.d.	n.d.	n.d.
Clostridium_celerecrescens_61145	4491206	JPME01000034	25386	29354.3.peg.4228	CDS	bi	2D	A	A,-,G,-	29	16	13	0	16	0	M→M,-,M→V,-	Yes	A,-,G,-	19	3	16	0	3	0	M→M,-,M→V,-	Yes	n.d.	n.d.	0	n.d.	n.d.	n.d.	n.d.	n.d.	n.d.
Clostridium_celerecrescens_61145	4492445	JPME01000034	26625	29354.3.peg.4228	CDS	bi	1D	T	A,-,-,T	48	27	27	0	0	21	S→T,-,-,S→S	Yes	n.d.	n.d.	0	n.d.	n.d.	n.d.	n.d.	n.d.	n.d.	n.d.	n.d.	0	n.d.	n.d.	n.d.	n.d.	n.d.	n.d.
Clostridium_celerecrescens_61145	4490963	JPME01000034	25143	29354.3.peg.4228	CDS	bi	1D	A	A,-,G,-	26	14	12	0	14	0	I→I,-,I→V,-	Yes	A,-,G,-	41	1	40	0	1	0	I→I,-,I→V,-	Yes	n.d.	n.d.	0	n.d.	n.d.	n.d.	n.d.	n.d.	n.d.
Clostridium_celerecrescens_61145	4492311	JPME01000034	26491	29354.3.peg.4228	CDS	bi	1D	A	A,-,G,-	25	14	11	0	14	0	K→K,-,K→R,-	Yes	n.d.	n.d.	0	n.d.	n.d.	n.d.	n.d.	n.d.	n.d.	n.d.	n.d.	0	n.d.	n.d.	n.d.	n.d.	n.d.	n.d.
Clostridium_celerecrescens_61145	4494974	JPME01000035	1236	29354.3.peg.4230	CDS	bi	1D	C	-,C,G,-	7	1	0	6	1	0	-,P→P,P→A,-	Yes	n.d.	n.d.	0	n.d.	n.d.	n.d.	n.d.	n.d.	n.d.	-,C,G,-	11	9	0	2	9	0	-,P→P,P→A,-	Yes
Clostridium_celerecrescens_61145	4495010	JPME01000035	1272	29354.3.peg.4230	CDS	bi	1D	G	A,-,G,-	8	1	1	0	7	0	D→N,-,D→D,-	Yes	n.d.	n.d.	0	n.d.	n.d.	n.d.	n.d.	n.d.	n.d.	A,-,G,-	51	43	43	0	8	0	D→N,-,D→D,-	Yes
Clostridium_celerecrescens_61145	4495223	JPME01000035	1485	29354.3.peg.4230	CDS	bi	1D	A	A,-,G,-	40	23	17	0	23	0	K→K,-,K→E,-	Yes	n.d.	n.d.	0	n.d.	n.d.	n.d.	n.d.	n.d.	n.d.	n.d.	n.d.	0	n.d.	n.d.	n.d.	n.d.	n.d.	n.d.
Clostridium_celerecrescens_61145	4495822	JPME01000035	2084	29354.3.peg.4230	CDS	bi	3D	A	A,-,-,T	18	11	7	0	0	11	K→K,-,-,K→N	Yes	A,-,-,T	57	31	26	0	0	31	K→K,-,-,K→N	Yes	A,-,-,T	94	55	39	0	0	55	K→K,-,-,K→N	Yes
Clostridium_celerecrescens_61145	4496331	JPME01000035	2593	29354.3.peg.4230	CDS	bi	1D	A	A,-,G,-	26	14	12	0	14	0	D→D,-,D→G,-	Yes	n.d.	n.d.	0	n.d.	n.d.	n.d.	n.d.	n.d.	n.d.	n.d.	n.d.	0	n.d.	n.d.	n.d.	n.d.	n.d.	n.d.
Clostridium_celerecrescens_61145	4496652	JPME01000035	2914	29354.3.peg.4230	CDS	bi	1D	G	A,-,G,-	12	8	8	0	4	0	R→K,-,R→R,-	Yes	n.d.	n.d.	0	n.d.	n.d.	n.d.	n.d.	n.d.	n.d.	n.d.	n.d.	0	n.d.	n.d.	n.d.	n.d.	n.d.	n.d.
Clostridium_celerecrescens_61145	4498437	JPME01000035	4699	29354.3.peg.4230	CDS	bi	1D	A	A,C,-,-	25	14	11	14	0	0	D→D,D→A,-,-	Yes	A,C,-,-	28	9	19	9	0	0	D→D,D→A,-,-	Yes	A,C,-,-	64	23	41	23	0	0	D→D,D→A,-,-	Yes
Clostridium_celerecrescens_61145	4499259	JPME01000035	5521	29354.3.peg.4230	CDS	bi	1D	T	-,C,-,T	29	16	0	16	0	13	-,V→A,-,V→V	Yes	-,C,-,T	72	46	0	46	0	26	-,V→A,-,V→V	Yes	-,C,-,T	64	37	0	37	0	27	-,V→A,-,V→V	Yes
Clostridium_celerecrescens_61145	4499494	JPME01000035	5756	29354.3.peg.4230	CDS	bi	3D	A	A,C,-,-	19	11	8	11	0	0	E→E,E→D,-,-	Yes	A,C,-,-	35	3	32	3	0	0	E→E,E→D,-,-	Yes	A,C,-,-	70	26	44	26	0	0	E→E,E→D,-,-	Yes
Clostridium_celerecrescens_61145	4499924	JPME01000035	6186	29354.3.peg.4230	CDS	bi	1D	G	-,-,G,T	7	4	0	0	3	4	-,-,A→A,A→S	Yes	n.d.	n.d.	0	n.d.	n.d.	n.d.	n.d.	n.d.	n.d.	n.d.	n.d.	0	n.d.	n.d.	n.d.	n.d.	n.d.	n.d.
Clostridium_celerecrescens_61145	4500117	JPME01000035	6379	29354.3.peg.4230	CDS	bi	1D	T	-,C,-,T	29	28	0	28	0	1	-,V→A,-,V→V	Yes	n.d.	n.d.	0	n.d.	n.d.	n.d.	n.d.	n.d.	n.d.	-,C,-,T	65	31	0	31	0	34	-,V→A,-,V→V	Yes
Clostridium_celerecrescens_61145	4494831	JPME01000035	1093	29354.3.peg.4230	CDS	bi	1D	G	A,-,G,-	24	16	16	0	8	0	G→E,-,G→G,-	Yes	n.d.	n.d.	0	n.d.	n.d.	n.d.	n.d.	n.d.	n.d.	n.d.	n.d.	0	n.d.	n.d.	n.d.	n.d.	n.d.	n.d.
Clostridium_celerecrescens_61145	4494861	JPME01000035	1123	29354.3.peg.4230	CDS	bi	1D	A	A,-,G,-	23	13	10	0	13	0	D→D,-,D→G,-	Yes	n.d.	n.d.	0	n.d.	n.d.	n.d.	n.d.	n.d.	n.d.	n.d.	n.d.	0	n.d.	n.d.	n.d.	n.d.	n.d.	n.d.
[truncated: 451 more rows]

## Sheet: 3. Variants by species in mEVS 
Supplementary Table 7. Transcription of genomic variants.
[truncated: 3,572 more rows]

## Sheet: 4. Variants pathways in mEVF 
Supplementary Table 7. Transcription of genomic variants.
[truncated: 1,034 more rows]

## Sheet: 5. Variants pathways in mEVS
Supplementary Table 7. Transcription of genomic variants.
[truncated: 2,126 more rows]
